# Supplementary material for: Identification of hub genes and construction of transcriptional regulatory network for the progression of colon adenocarcinoma hub genes and TF regulatory network of colon adenocarcinoma
Source: J Cell Physiol. 2019 Oct 14;235(3):2037–48. doi: 10.1002/jcp.29067 (PMC6916361; doi:10.1002/jcp.29067)
Supplement: Supplementary file 2 — Supporting information [file JCP-235-2037-s002.xlsx]

## Sheet: datExpr
ID	207245_at	214598_at	224588_at	206422_at	1554436_a_at	220026_at	227671_at	205950_s_at	220834_at	201909_at	207529_at	205815_at	205886_at	230784_at	205513_at	207814_at	211506_s_at	209752_at	1555745_a_at	203908_at	214142_at	221091_at	206664_at	223597_at	206198_s_at	206209_s_at	223122_s_at	218469_at	206784_at	206143_at	204475_at	217294_s_at	218468_s_at	227475_at	213831_at	204409_s_at	1557910_at	207214_at	224590_at	205825_at	202917_s_at	202291_s_at	209301_at	223447_at	209875_s_at	224412_s_at	205828_at	202859_x_at	207003_at
GSM523242	12.3844	12.337	12.1042	10.2067	7.58036	12.2493	10.6529	13.608	11.9187	5.74063	4.23233	4.20425	4.05795	10.6979	4.12372	5.02165	3.68208	5.12901	4.41026	12.1286	13.8957	9.21739	11.1114	12.722	8.92711	11.5521	3.22864	3.561	8.31471	13.8298	5.77971	5.05827	2.71723	5.40166	10.5491	2.71841	4.91474	11.2614	8.7233	7.16592	4.44859	4.68201	12.6759	12.4273	4.36661	9.94339	7.23824	7.27702	10.6371
GSM523243	12.1759	11.9802	11.8633	10.434	8.09218	10.9412	9.94449	12.9511	11.3246	5.88816	4.52934	4.26704	4.49711	11.5128	4.53521	6.17841	3.68009	7.54035	4.31886	11.8559	13.8048	9.24524	10.8226	12.9646	8.27319	10.7412	3.61232	4.03197	7.97449	13.6912	5.10299	5.44899	3.14261	4.48681	10.3085	2.48437	5.06543	12.3375	7.72508	9.05193	4.62846	4.70972	12.008	12.7203	4.57962	9.38914	5.14408	6.95927	9.88551
GSM523244	7.49441	3.42663	9.52236	3.34885	3.54796	3.77505	7.00579	5.23112	3.94011	5.36948	4.47848	10.6072	12.0777	11.9933	5.43798	5.24126	4.25715	11.4294	4.57785	3.58309	5.37611	3.22959	4.78824	4.67366	3.17832	4.63174	3.0954	3.06096	5.19356	6.6477	9.19984	5.51147	2.57098	8.40317	9.26894	2.67352	5.4193	5.29013	5.68257	3.169	4.76144	4.27175	3.94828	6.53384	5.6355	5.6103	10.026	9.4977	5.61945
GSM523245	12.3604	12.1308	11.9645	11.3895	7.07093	6.8177	10.2427	12.9688	9.07587	5.67376	5.23775	3.45549	4.49583	11.5389	4.25964	5.63372	3.88105	6.37475	4.24373	11.452	13.7549	9.42676	11.0495	13.2597	4.2882	9.14249	3.65419	6.7542	4.96896	12.8933	5.19084	4.34703	5.70409	5.2929	7.32883	3.02875	4.90861	12.8207	8.22752	9.02687	4.38041	3.09467	12.1148	12.3538	4.62216	8.61092	5.49066	7.56197	7.517
GSM523246	12.876	13.0373	11.4596	9.74089	7.18288	11.7708	9.37342	13.9075	12.2175	5.31785	4.21243	3.72272	4.25112	10.7807	4.66499	5.32989	3.654	6.41893	4.32096	12.5612	13.906	8.90578	11.4518	11.5829	9.37858	11.766	3.64061	4.14319	9.07426	14.0716	7.9634	4.39579	3.1413	5.17943	10.3776	2.90874	3.90041	11.3614	8.5218	6.40527	4.32611	4.83972	12.6712	12.0722	5.65002	10.6959	8.31977	7.69893	11.2504
GSM523247	7.86513	4.50187	9.54906	3.42928	3.84809	3.84202	6.9202	5.6641	3.99399	5.7957	4.24043	10.8979	11.8222	12.2287	5.97284	4.73078	4.11555	11.4812	5.08416	3.75423	5.49789	4.08602	4.76652	4.74972	2.97721	4.84928	3.71564	2.7677	4.99744	6.62716	9.54131	5.58944	2.35414	8.16425	9.65857	2.6796	5.05251	5.56056	5.86719	3.15381	4.82441	4.81711	4.52175	7.16362	5.69399	5.1644	10.097	9.64763	5.64861
GSM523251	8.07332	4.71366	9.23529	3.74797	3.77663	5.13254	7.69173	5.72813	5.51862	5.62297	4.68395	10.885	11.7002	12.0285	5.891	5.33187	4.40639	11.3847	4.58926	4.46197	5.998	4.21982	4.97091	4.34515	3.17073	5.15053	3.60179	3.12059	4.80932	8.42586	9.96645	5.27178	2.58025	8.74293	10.2737	2.95586	4.63092	6.13843	6.55078	2.65921	5.09789	4.42319	4.05272	6.94365	6.14635	4.66592	10.28	9.80692	6.01665
GSM523252	11.3349	3.91955	9.35311	3.46463	3.59609	3.7976	8.0839	5.86486	4.70164	5.6482	4.33821	10.0366	10.9669	11.9862	5.33476	4.96015	4.4721	10.1731	4.32284	4.36037	8.62806	4.13534	4.51231	4.55284	3.20101	5.82693	3.10859	2.82842	6.23559	9.65535	9.96293	4.24438	2.47049	8.7535	9.87848	2.59801	4.78821	5.62438	6.16323	3.26578	4.42541	4.31536	6.69072	8.78049	5.41796	4.45383	9.80641	9.97691	5.46646
GSM523254	8.17632	4.44536	6.73111	3.74264	3.76721	5.01235	4.5922	5.67254	5.09603	5.27886	4.57356	9.80504	11.5158	12.0365	5.6554	5.05748	4.0048	11.4138	4.07942	4.41674	7.02776	3.46522	6.11205	4.21741	4.1817	6.13246	3.31973	3.16529	6.45501	9.57368	6.33043	4.58867	3.05673	7.9052	6.82727	2.98629	3.98099	6.43239	3.43331	3.17876	4.21792	3.30151	5.2593	8.60121	7.07559	4.80449	7.38278	8.51802	5.99785
GSM523255	12.7138	12.6163	10.9312	11.4016	7.25419	9.72579	8.80967	13.2884	11.6496	5.384	4.13661	4.23867	8.34482	11.5745	5.06888	5.89461	3.49628	9.54175	4.31257	11.8541	13.9084	9.97093	11.5202	12.6167	7.487	10.6593	3.53083	2.89949	8.99142	13.8808	3.84963	4.90438	3.18965	4.73641	6.89394	2.78571	4.35495	12.4982	7.77345	8.06922	3.75461	3.04734	12.4032	11.6071	3.97604	10.3096	4.74821	6.68375	9.97257
GSM523256	10.6171	5.84989	7.61339	4.61602	3.31354	5.81042	5.46951	6.67261	5.32853	5.72849	4.56043	9.07699	12.5511	11.3567	6.19076	5.20573	3.93251	10.9452	4.08529	5.32841	7.70884	4.05287	6.7198	5.88055	4.0069	6.18	3.36813	3.09386	7.78249	10.6744	8.16854	5.71563	3.14996	8.22256	7.34245	3.06881	5.54874	6.22888	3.99674	3.29667	4.12499	3.26605	5.75968	7.97073	5.31017	5.02669	8.48671	9.3537	5.49487
GSM523259	10.5067	4.57133	7.38017	3.61676	3.75804	3.69267	5.61138	5.79723	4.78119	5.7749	4.6969	9.04815	12.6122	11.5827	7.07871	4.77466	3.61685	11.594	4.53954	4.27962	6.74722	4.03048	6.24183	5.38147	3.17369	4.96458	3.15538	3.34291	5.05808	9.00327	6.0687	4.89973	2.66134	8.04607	6.65529	2.82744	6.34378	6.01235	3.14221	3.75457	3.95067	2.9573	4.72827	7.43457	6.07924	4.52261	7.33659	8.01566	5.60465
GSM523260	12.3465	12.3765	11.7967	10.6082	7.63749	9.60028	9.65835	13.0958	11.1427	5.51684	4.49115	4.08555	5.83324	11.3927	4.80927	5.71214	3.79884	7.7665	3.78274	11.9147	13.6317	9.27342	11.3104	12.6187	6.93467	10.2448	3.46542	2.69075	6.95281	13.6778	3.24691	5.33781	2.79936	4.3097	6.617	2.82745	4.29756	12.7327	8.56114	7.11008	4.15872	2.93633	12.1697	12.547	4.63066	9.88527	4.82346	5.84325	9.0116
GSM523261	10.4773	6.58247	8.46658	3.29898	3.70353	4.26992	6.11429	7.85774	6.10698	6.03256	5.21929	8.47876	11.9533	11.8703	6.99486	5.38048	3.74599	10.592	4.34456	6.43972	8.40987	4.56825	6.36909	7.2829	3.02409	5.19284	3.64219	2.97192	5.08443	9.18112	6.46343	4.57477	2.98624	7.54901	6.65868	2.74628	5.02753	7.14014	4.45533	3.2904	3.75329	3.48093	7.05912	8.05769	4.01588	4.8763	7.56655	8.07727	5.6215
GSM523264	13.2273	11.5554	11.5266	10.9795	3.83264	9.31999	8.99259	13.0832	9.05412	5.64506	3.86149	3.97995	3.85517	12.0135	3.8562	5.32473	3.53596	4.4786	3.5884	11.4132	13.4218	7.0432	10.4235	12.1062	3.84931	8.68666	3.33662	3.28215	8.223	13.0975	3.68048	4.2617	2.8726	3.91752	7.30248	2.77373	4.52321	8.38173	8.17996	5.52185	3.81075	2.71923	11.9333	7.59881	4.69306	8.83553	4.94277	5.22105	7.73106
GSM523265	13.163	12.426	12.5823	11.065	4.03131	9.79243	10.9641	13.1532	9.78835	5.5915	3.54841	3.82117	4.00492	11.9882	4.66974	4.67673	3.42091	4.80352	3.86255	11.5968	13.1929	8.10292	10.722	11.6213	4.26537	8.71173	3.5296	3.78596	9.12388	13.4291	3.72152	3.91177	2.89879	4.48115	7.36039	2.84403	4.18792	8.4386	9.6855	5.63906	4.15577	3.09883	11.914	7.49915	4.61334	8.95354	4.60002	5.83268	7.44615
GSM523266	13.082	11.8254	11.8626	11.6182	3.89262	11.6741	9.63927	13.2491	10.4356	5.1249	4.83747	3.68854	3.68548	12.0115	3.82648	5.27067	3.5976	4.39063	3.85814	11.8091	13.5086	7.50137	10.5221	12.2029	5.71225	9.66592	3.35929	3.23248	10.9708	13.6417	3.57739	4.38235	2.94678	3.61569	8.22617	2.7063	4.59469	8.53104	8.44522	6.10561	3.61393	2.99565	12.3671	7.24952	4.43804	9.4924	4.63085	5.67843	8.82149
GSM523267	13.1849	11.821	11.836	11.1906	3.54163	12.4436	9.67228	13.4231	10.6244	5.85991	4.36997	4.18592	3.5685	11.6938	4.06933	4.96911	3.72369	4.06108	3.78001	11.9847	13.5256	8.29297	10.3511	12.2276	6.75484	9.46564	3.75803	4.46151	11.2008	13.693	3.47977	4.93304	3.49961	4.26294	7.88151	2.78377	4.61976	7.96107	8.25034	5.6602	3.66093	3.29288	12.3316	7.93371	4.41768	9.19331	4.84957	5.28077	8.78786
GSM523268	13.1026	12.7679	12.4111	10.6944	3.97314	12.2054	10.5193	13.2545	12.4821	5.77374	4.16408	4.86059	3.70223	11.9767	3.52761	4.81385	3.5466	4.74118	6.50467	12.0857	13.9727	9.74979	10.5399	11.3745	7.28199	10.6528	3.46559	3.77599	12.1984	13.8742	6.16346	4.56225	2.94139	4.92765	11.1739	2.8606	4.61481	7.45624	9.26725	4.89332	4.0925	4.85525	12.347	8.17648	6.65308	9.48821	5.25085	7.22825	10.629
GSM523269	12.8598	12.9711	12.4406	10.8001	4.01463	11.9749	10.7181	13.0145	12.5355	5.78382	4.06209	4.03667	3.88144	12.1685	4.23094	5.06796	3.85705	5.30897	6.3862	12.159	13.9751	9.89148	10.5991	11.4413	6.87982	10.6147	3.6638	3.90447	12.3387	13.7519	6.35038	4.63651	3.24406	5.08859	10.973	2.85633	4.60433	7.62138	9.64606	4.78744	4.5261	5.26728	12.1994	8.0701	6.34979	9.65345	5.15527	7.48995	10.2563
GSM523270	13.1557	13.0178	12.5045	10.8419	3.86501	12.4867	10.5181	13.5415	12.4928	5.46646	3.79391	3.77886	3.7865	11.5809	3.41712	4.81316	3.67749	4.37364	5.67251	12.1849	13.9458	9.59666	10.5048	11.2797	7.77664	10.7193	3.2431	5.47259	12.4357	14.073	5.84587	4.33043	3.81516	4.86104	11.3862	2.87077	4.29893	7.14655	9.39208	5.12826	4.1054	4.69558	12.452	7.97588	6.13624	9.60405	5.25402	7.18452	10.595
GSM523271	12.8959	12.9022	12.4468	10.8402	4.06762	12.4991	10.9878	13.4438	12.7084	5.89028	4.29629	3.68558	3.7737	11.7495	4.0532	4.88425	3.6742	4.34768	6.0561	12.4351	13.844	9.43695	10.4712	11.1446	7.5888	10.9733	3.56984	4.36639	12.7458	14.0517	5.62471	4.70708	3.57579	4.82564	11.1377	2.76019	4.39309	7.29102	9.50436	4.75143	4.331	5.36113	12.5836	8.02707	6.17485	9.84677	5.01538	7.25968	10.683
GSM523272	12.4073	12.5865	11.7328	11.0547	7.01917	7.66761	9.8951	13.2124	11.0752	5.5764	4.2099	3.9826	4.25691	11.4722	4.38974	5.05322	3.75484	6.52449	3.75595	12.0119	13.8858	9.71214	11.6052	13.0576	6.34886	10.3248	3.21233	6.62497	6.90397	13.6015	3.9019	4.78386	5.30569	5.74064	7.83668	2.90737	5.20868	12.1704	8.10552	7.37111	3.80632	3.11974	12.2029	12.5932	5.10287	9.72195	4.94467	7.51854	9.60163
GSM523273	12.2657	12.4041	12.2733	10.411	7.33353	12.2394	10.7243	13.3933	11.9909	5.48024	4.31518	4.0859	4.14924	10.5737	4.30247	4.90314	3.75815	5.15102	4.79565	12.1339	13.8922	9.23386	10.8816	12.4441	8.70759	11.2721	3.27409	3.46475	8.49544	13.8332	5.91207	5.0858	2.71105	5.21177	11.0079	2.61132	4.7905	11.2439	8.50536	6.60627	4.9736	4.64891	12.6686	12.2921	4.901	10.0777	7.581	8.29438	10.5633
GSM523274	12.9767	13.1636	11.5488	9.42523	7.06136	11.5725	9.80752	13.9785	12.5259	5.42146	4.71817	3.69001	3.96167	10.8429	4.28299	5.22383	3.85622	4.89213	4.17244	12.4776	13.8829	9.1749	11.3586	11.2162	8.82095	11.5539	3.20439	3.61066	9.14772	14.0647	5.46199	4.29471	3.12134	5.65909	10.7701	2.6273	4.03437	10.4658	8.29931	5.64876	3.97438	5.07997	12.7141	11.907	7.15606	10.7052	5.59959	7.2522	11.4343
GSM523276	12.7461	12.7491	11.4194	10.7592	7.53874	10.3645	9.28815	13.4034	11.2695	5.5251	5.26153	4.842	6.69748	11.5602	4.89893	6.24002	3.73909	8.75669	3.84506	11.771	13.7278	9.26403	11.2875	12.8257	6.646	10.5035	3.70664	3.09316	7.49077	13.8045	3.50555	4.2405	2.85729	4.46881	7.17474	2.73226	4.1393	12.8625	8.71294	8.56505	4.11123	3.43347	12.189	12.4032	4.23655	10.0187	5.58287	6.58615	9.90161
GSM523277	11.0089	6.05421	7.35577	3.22572	3.98448	4.75381	5.06482	6.95285	6.16387	5.56681	5.10399	8.08626	11.6912	12.172	5.9696	5.1074	4.09348	10.4851	4.674	5.7197	8.49261	4.62235	4.8472	5.43232	3.54243	5.98592	3.29314	2.65236	5.65994	9.94353	7.18615	5.84241	2.71923	8.26666	7.06101	2.65236	5.4501	5.68144	3.69291	3.33422	3.88531	3.04824	6.32976	8.28035	4.30703	5.53633	8.32622	8.58879	5.58187
GSM523279	13.1188	12.3801	12.3082	11.4748	3.79977	8.66408	10.8018	13.1813	10.0737	5.33354	3.80366	3.81388	4.23422	12.5128	3.75364	4.993	3.35443	4.32835	4.11184	11.8816	13.4158	7.59211	10.7339	11.5623	4.62123	9.50936	3.63822	2.99915	9.36942	13.2657	3.70356	4.6485	3.084	4.18233	7.34111	2.9499	5.53574	8.10384	9.47723	5.58637	3.35046	3.45364	12.5256	7.88144	3.9097	8.71215	4.91992	5.39172	8.44497
GSM523280	13.0772	13.002	12.7277	10.9729	4.03251	12.6002	11.4295	13.5666	12.7323	5.5851	4.2041	3.83995	3.54694	12.1278	3.99023	4.82965	3.7564	4.52454	6.23467	12.209	13.931	10.2031	10.5693	10.8995	7.50032	10.6972	3.55633	3.48859	12.2718	13.9579	5.98418	3.94621	3.02433	5.53741	11.1751	2.96134	4.15082	7.58407	10.1913	5.04398	4.02516	5.07411	12.4872	8.02275	6.51036	9.80891	5.20524	7.61319	10.6852
GSM523281	10.8639	4.81606	10.4407	3.36508	3.65441	3.98649	8.55252	6.4066	4.72802	5.51224	4.01545	8.08013	11.0536	11.9885	5.83021	5.08304	4.84239	9.84661	4.80084	5.21339	8.07745	4.50674	4.52257	4.84323	2.83443	5.75189	3.52951	4.84517	5.80433	10.8672	9.88523	5.28144	3.84653	8.28967	9.193	2.85819	6.36426	4.69498	6.66096	3.11823	4.72522	3.91643	5.96529	7.94352	5.69796	4.29522	9.9987	10.3307	5.37371
GSM523282	11.3527	6.97273	11.0154	10.8071	12.1518	11.8246	10.7287	11.8022	9.40919	6.01488	6.38069	4.9532	4.79734	11.3027	4.49373	6.20298	11.7271	5.6718	10.4523	10.8464	13.4009	4.40944	8.49679	12.0226	10.7689	8.60998	8.06266	9.48988	7.06586	13.5401	8.36215	11.8201	9.17301	5.18901	8.54586	2.96018	11.1874	12.0702	7.9533	5.6308	10.2674	9.36327	13.4835	12.8541	6.70397	6.48974	8.52237	12.8488	10.8261
GSM523283	8.31189	3.411	11.9802	3.39227	11.4452	11.4436	11.736	10.4142	4.8406	6.12616	11.2641	12.5185	5.27866	11.5	8.22116	10.381	10.0492	6.67816	11.0258	5.23826	10.3537	3.5339	2.87121	5.26521	9.75581	4.82005	6.11398	8.72946	5.15576	11.1134	10.6858	10.8202	8.03942	9.44099	8.0505	3.23524	9.41592	11.225	8.37615	4.42007	10.1618	8.32136	11.2887	12.5095	11.3691	3.0711	9.96312	12.6825	7.14396
GSM523284	3.04001	3.8628	3.84234	3.58886	3.58391	3.21589	3.36021	5.6643	3.30249	10.9511	8.86959	5.68877	4.63931	11.9616	4.76006	10.5545	11.0928	5.84551	7.73178	4.14457	5.73105	3.97624	2.79145	5.0634	3.18603	5.08559	10.8811	10.9318	5.46805	8.16054	12.359	11.2736	10.3821	11.1728	9.90915	7.05809	10.5535	5.66551	2.56423	3.7092	11.1133	11.7641	6.47867	4.34013	11.4034	5.22302	11.3445	12.418	6.79853
GSM523285	5.31593	4.46756	11.3434	3.18413	3.85683	3.14946	10.7774	5.72827	3.82665	5.56798	4.35049	3.94974	4.76375	10.3616	3.80645	5.13656	11.3133	4.2265	9.26403	4.44321	5.80436	3.6947	3.14708	5.30125	8.47571	4.74075	11.5432	10.9301	5.25371	10.7311	12.0409	11.3313	10.1658	11.6537	3.41586	2.87483	11.2988	5.94518	7.95078	5.19357	10.4103	11.899	6.69374	4.94348	12.1104	5.55541	11.7736	12.6738	6.73143
GSM523286	11.668	12.2942	12.3613	12.3931	4.86172	10.4749	12.1543	13.5762	11.2078	5.54821	4.2099	3.53849	4.05633	11.8429	4.81294	5.15205	4.26963	4.32518	4.63277	11.7866	13.2129	11.568	9.95956	11.9703	12.0525	11.4772	3.37042	6.07583	13.0743	13.5681	3.37792	9.35645	5.22049	4.87103	7.17804	2.82473	9.29765	6.61707	9.07738	5.4745	4.01431	6.38435	13.0777	7.75084	4.44481	10.3621	4.14787	4.09859	12.035
GSM523287	11.9137	6.06224	10.1161	5.34228	11.7453	9.69455	10.1417	10.715	9.72918	6.07038	7.68711	7.85137	9.50318	11.4751	10.3173	10.4566	6.79636	10.1936	8.12631	8.58667	12.0102	5.05548	6.76863	10.7644	9.52501	7.27529	5.7822	5.67733	7.36712	12.0153	8.84586	11.8249	4.89451	10.3327	7.74046	2.79624	11.4337	11.268	6.62078	9.35695	6.61485	7.49824	11.816	12.4097	4.84366	4.52002	9.52019	9.17276	7.34853
GSM523288	11.8146	4.66894	3.89725	3.55205	10.4366	6.42434	3.61608	5.69155	7.17882	13.0436	5.41486	6.27829	6.33552	12.2647	10.152	6.5936	5.2999	6.10867	11.2504	8.50218	8.54485	3.48283	11.4552	9.7782	8.52086	4.88756	3.38731	3.90295	4.75448	9.89543	8.04836	11.2589	3.13545	6.46878	8.7771	9.03851	11.5864	10.0479	2.754	3.49825	7.68619	7.58745	10.0371	11.2207	4.52387	3.00935	9.74728	7.1034	6.25613
GSM523289	12.1501	6.68561	4.69066	8.23329	10.9068	11.2062	3.38367	10.834	9.24465	12.797	6.18216	5.56141	6.63866	4.60661	4.85795	6.00063	7.54455	9.10032	6.04261	9.5439	13.0231	3.71647	8.51958	11.5031	9.97874	10.127	12.1529	11.946	8.14512	12.5915	8.4968	11.1196	11.5604	6.5319	3.3728	8.85434	10.8231	11.5757	2.73257	4.89683	11.3559	12.2462	12.3544	11.6513	9.95654	5.92225	7.37528	10.1714	9.58884
GSM523290	12.5913	11.8693	11.8401	9.83287	6.64966	12.7126	11.754	13.2937	13.2379	5.45198	4.13974	3.648	4.03216	12.231	3.86705	5.18742	3.81476	4.74581	7.54174	12.0938	13.5113	9.09457	10.2921	11.4818	12.7445	12.2043	4.55003	8.24628	13.2595	13.7975	3.82808	10.0438	7.5192	5.02682	3.29359	2.74506	9.86026	6.4725	8.22803	4.15187	4.58145	7.89653	13.1615	8.36152	5.89244	10.3335	4.74117	3.61242	12.51
GSM523291	12.3865	11.1513	4.19908	12.5653	8.81279	12.24	3.85948	13.614	12.6869	12.7452	9.08433	3.85177	4.22624	12.4491	3.97862	7.9759	4.30382	5.25711	11.8539	11.4784	13.3948	12.3536	9.29737	12.0693	11.9637	11.9967	8.10336	8.62341	12.6197	13.518	5.1253	10.5802	7.727	6.23284	9.61424	8.70501	10.4545	9.84449	2.36997	7.16518	6.7908	9.52968	13.13	9.75479	6.07309	8.9414	4.68292	6.09949	11.9425
GSM523292	7.48347	4.04443	3.57088	5.18967	11.3968	5.36549	3.71914	6.88953	5.98246	9.93907	10.1412	10.2188	9.21935	9.33858	10.4316	10.1014	7.61107	9.20514	12.7807	4.96956	8.69198	5.25502	4.78291	8.72144	7.51011	5.46633	4.91109	9.24646	5.71914	7.45585	8.71883	12.0832	8.64714	10.5988	9.65718	5.01838	11.5959	13.2757	2.50468	5.33408	8.39869	9.17604	8.96439	12.1258	8.47195	4.02225	6.78162	9.9676	6.08252
GSM523293	7.40405	4.59158	9.54757	3.21003	12.9715	8.91608	8.86311	5.12908	9.19087	5.72615	10.2004	5.3466	4.15948	12.0495	9.44492	8.54592	6.13726	4.46889	8.66233	7.21643	6.21485	4.46463	5.48219	8.25506	8.82027	7.75438	4.982	7.79771	7.86219	12.2815	6.94443	10.3921	7.3878	11.6176	3.4514	2.99085	11.8071	9.33489	6.21084	3.73647	8.19746	8.28271	10.5868	13.3358	7.55809	4.53755	7.30736	8.44189	6.75008
GSM523294	11.3714	4.18025	10.8463	5.24952	10.7063	6.10404	10.4632	9.10531	5.37011	5.66904	12.9712	11.7022	11.1479	12.4835	11.4353	12.5822	5.50599	12.5096	9.98931	8.79368	9.9296	3.70799	6.8871	12.0092	6.66612	5.7412	4.6096	7.78913	5.67499	10.7029	8.22785	11.0967	7.34124	10.7791	7.38983	3.07198	10.8001	12.0017	7.77162	9.10407	6.73786	7.71492	10.3033	11.7673	6.44613	3.78859	8.55953	7.85607	6.13731
GSM523295	3.91532	4.61381	4.04044	3.27672	13.1549	3.94043	4.01404	6.08813	4.2571	12.6952	14.0195	13.5999	13.6359	4.06935	12.1531	13.0431	6.07188	13.4937	10.1861	4.63967	6.94579	3.89744	2.79583	8.3217	3.87956	4.54476	9.68622	5.32291	4.61306	3.3413	7.50961	10.778	5.11408	11.656	7.72298	8.44885	11.1001	13.6844	2.99279	12.9591	8.1854	6.22272	5.2079	13.5341	4.76996	2.69332	8.60049	8.74187	6.14474
GSM523296	2.71171	12.2568	12.5036	8.96617	13.0121	10.7722	12.268	12.6728	11.9045	5.87191	5.93372	4.00027	5.27647	12.3541	4.01565	7.54782	9.5341	7.72237	9.38337	11.0392	13.9919	8.95311	9.08528	12.5223	10.8666	9.83457	8.96917	11.1021	9.59545	13.231	11.0829	9.67183	10.6128	10.9409	8.21345	2.89351	9.71634	13.7217	9.80007	7.12189	10.4714	9.92696	12.6337	13.4441	11.1537	8.73881	8.2813	11.6995	11.2101
GSM523297	12.253	11.9964	4.35632	12.9461	11.7539	11.6887	3.42542	13.2996	12.6446	13.2172	9.34905	8.15833	6.85013	12.5715	4.07578	9.29405	11.9101	7.6563	10.085	10.6802	13.8264	13.3271	9.22171	12.0577	11.7156	12.2003	9.20525	8.89327	11.1862	13.2977	6.1598	10.9836	7.64249	6.035	9.07195	9.14992	11.2696	11.8166	2.49512	8.02504	11.1122	10.0163	13.0871	12.0808	7.62826	7.91043	5.8796	12.7789	11.7061
GSM523298	8.58391	4.81129	4.20149	4.75752	5.84102	5.53355	4.0721	7.78578	7.34458	9.62228	4.48722	14.1719	13.9944	5.05956	7.25327	5.47197	10.3766	13.6175	9.81642	4.1188	9.55089	4.66969	3.29393	5.48527	8.42687	7.73975	3.66785	6.64806	4.49414	12.3719	8.60942	12.2624	5.21806	10.6526	8.70449	6.11213	11.1557	6.1618	3.27737	3.67175	9.5462	8.99926	7.96538	7.34736	7.65071	3.37363	9.34308	12.1792	5.88283
GSM523299	3.14839	11.7092	11.9733	10.8034	9.48678	12.459	11.9004	13.2061	12.2707	5.62164	4.20882	3.55892	3.38085	11.8127	4.31677	5.38251	3.80507	3.95126	4.69839	11.9908	13.5398	10.1365	10.5604	11.7643	11.6615	11.6552	3.36684	6.80074	12.9204	13.7064	4.96903	9.88357	5.74504	5.55784	7.94099	2.83525	9.62164	11.0125	8.76911	5.10003	4.2327	6.42913	13.523	10.9517	5.07905	10.0152	4.77127	3.99223	12.3252
GSM523300	10.6513	3.7484	9.54755	3.31357	12.4196	3.54756	9.93065	5.65706	3.55904	5.94007	6.49485	6.87827	7.51218	4.34813	13.1295	6.47581	8.97238	9.63234	11.1646	4.92809	8.71709	4.12166	2.65977	12.3395	6.04015	4.56883	3.82705	4.89829	5.30798	6.09622	11.1307	11.1349	4.04146	11.3275	8.03051	2.83707	11.2983	12.886	6.43434	11.2281	7.89328	6.60108	10.135	13.0478	6.90606	4.06117	11.7314	11.1655	5.60672
GSM523301	10.4748	3.75567	3.72095	3.97266	11.6221	9.39425	4.02533	8.79353	6.43721	12.7831	13.7698	13.8441	10.5788	4.3339	10.9147	12.2121	5.52453	12.213	10.6612	8.28516	10.3559	3.6515	8.40161	12.7688	8.07279	7.74236	6.50944	7.83526	6.40011	10.8234	6.32476	11.1663	7.28894	10.6805	3.51322	5.38761	11.2781	12.1832	2.84315	9.89913	6.50533	8.48887	10.8792	12.3535	6.60305	4.14849	6.74472	7.23757	7.11823
GSM523302	8.02011	4.38073	3.94714	3.69957	10.4418	4.02574	3.5706	5.60797	7.53848	13.2344	13.492	10.947	9.09026	12.7585	11.1573	13.4901	9.934	10.3354	12.1427	6.88363	8.86936	3.56044	3.50369	9.72508	5.93799	5.76335	3.52688	2.80891	5.43133	9.87429	10.0153	11.7655	2.70269	11.0693	8.70789	9.18259	11.0713	11.9051	2.91826	8.2394	8.58778	8.17786	10.0089	11.1662	7.3939	3.12401	10.1779	11.3588	6.03929
GSM523303	10.5207	11.0442	11.8676	10.4229	11.7975	9.56677	11.6988	12.5238	10.343	6.08157	5.94326	6.05676	8.06476	12.586	4.49559	5.94728	12.1365	8.88557	5.83414	10.4445	13.4607	10.5509	9.91211	12.2861	10.1108	10.4788	10.2736	11.188	9.64446	12.9345	11.9176	10.1971	10.6591	9.4117	10.1707	3.05796	10.1957	12.2262	8.76034	6.1459	11.7172	10.8388	12.0413	12.4537	10.8671	7.84736	11.6691	13.3424	9.8947
GSM523304	2.87077	11.5447	4.34248	12.276	7.90063	10.7415	4.06599	13.4221	12.7175	12.4209	5.12164	3.27827	3.86087	12.4459	4.21408	5.21386	6.38094	3.56316	10.3632	11.2324	13.3389	11.8419	9.02995	11.8319	12.0709	12.1323	8.52169	9.09241	12.9244	13.4538	4.8867	10.4205	8.18338	6.50374	3.52661	8.34061	10.4733	7.95883	3.14417	5.81568	7.57634	9.77903	13.3442	8.97028	7.83793	9.17743	5.5245	8.98049	12.3332
GSM523305	3.10941	7.58055	3.72362	8.12926	11.9678	7.80726	3.70038	10.2868	10.4605	11.2193	5.54411	6.14964	8.5166	11.8863	6.25113	5.68841	9.95209	10.6764	11.0691	8.40303	12.2546	7.94597	7.13432	11.4614	10.4188	9.60046	8.45556	10.0931	8.12427	11.7875	11.707	11.5313	9.47021	9.34513	3.42708	7.25767	11.3775	11.9929	2.69135	4.69419	9.91841	10.2847	11.2696	12.5867	9.98077	4.6478	11.5132	11.6658	7.99044
GSM523306	3.07261	3.75666	3.93708	3.1587	4.19733	3.42805	4.19558	6.11271	4.25195	8.77972	6.81384	8.26093	4.81098	5.14817	5.57556	6.67494	9.73996	6.35915	6.16112	4.4025	6.02412	3.34245	2.71639	6.41174	4.27441	4.6043	7.63696	9.70442	5.393	6.2973	11.5319	12.1982	9.17369	11.621	8.87464	4.73377	12.1918	8.49949	2.47675	6.46337	10.6121	8.05363	5.00811	5.44257	8.71853	4.87824	11.8844	11.4577	6.83838
GSM523307	6.23976	3.18126	4.58505	3.35465	12.3283	5.78373	3.19512	5.66368	5.14408	12.4118	12.6801	12.3839	10.5611	12.0328	12.1133	12.8276	8.54867	10.8901	10.7712	7.47662	7.53473	4.04067	3.66789	11.9858	6.20211	4.65341	3.85136	6.19999	5.56883	7.50411	10.71	11.1671	5.28135	10.6589	3.03792	8.45161	11.2361	13.0059	2.5082	11.7825	9.22026	6.93114	7.61447	13.0107	8.18992	3.73864	10.8804	10.9006	6.04028
GSM523308	9.22352	5.10532	10.4642	3.84848	12.0729	6.57877	10.2248	7.79401	5.46734	6.0316	10.6611	4.1769	4.08698	12.4397	8.84241	10.9104	5.62947	5.10087	11.3596	7.99314	10.6018	3.70182	4.50009	10.3096	8.91761	8.72592	3.30686	5.38221	7.11826	12.9919	7.29359	11.1435	3.38134	10.6707	7.68288	2.88308	11.3062	12.1758	7.22725	9.06184	5.59953	6.29398	10.3218	12.7927	6.72413	5.17278	7.39131	7.9126	8.49257
GSM523309	11.0784	4.24376	3.41102	3.52347	8.76657	4.19047	4.13836	5.40291	4.17963	9.43014	13.4564	10.4271	9.19639	9.1365	6.1748	13.5339	8.44659	10.0941	11.3083	4.99044	6.29362	4.06051	3.37605	6.57054	5.10607	4.69993	3.31761	3.45063	6.13942	10.1231	11.5121	11.2491	3.29352	11.0861	8.21628	8.89914	11.2993	10.6986	3.16008	9.51678	8.04222	7.89043	6.50972	9.77484	7.35987	3.75547	11.541	10.5556	7.73557
GSM523310	2.60373	9.40623	10.872	9.27846	6.5382	10.4226	10.632	12.3125	10.6381	5.95622	6.08911	4.1735	4.16338	9.93358	3.96602	5.83388	7.20178	4.5441	7.983	9.90626	12.2299	7.20456	8.67715	10.4257	10.7745	10.1572	12.3686	11.4367	8.91934	12.7191	10.9096	10.3513	10.6733	3.99021	11.7999	2.69552	10.6185	6.42228	7.33628	4.20226	11.7411	12.8342	12.0079	7.56544	12.4556	6.70973	6.85237	9.57302	9.57598
GSM523311	3.15794	7.84477	10.7966	8.9503	10.7381	12.764	10.476	12.1109	11.2956	5.28803	4.85119	3.45269	3.90802	4.42605	3.75168	5.29374	5.05177	5.26044	5.03153	11.6398	13.6259	4.28483	8.55194	10.9474	12.4045	11.6468	7.93977	8.40733	12.9414	13.6993	5.54306	11.0565	7.93012	7.24991	9.26424	2.95841	10.6723	12.3529	7.26767	4.30005	6.95568	9.39435	13.7082	11.7503	5.37295	7.74019	4.99247	6.53259	12.5319
GSM523312	3.53735	6.70471	10.6291	6.54569	11.792	11.585	10.1363	10.5226	10.9365	6.20913	6.44432	11.752	10.5647	4.73914	8.8951	5.85006	11.0865	12.5323	9.70275	8.62569	12.962	4.13942	8.50601	10.9442	10.8346	10.5229	9.00314	10.3786	11.6557	13.2309	11.6092	10.8874	9.79666	9.93215	9.82103	3.26717	10.2907	12.8551	6.79794	4.23584	11.5604	11.1669	13.054	12.4083	13.4712	5.3564	10.2063	12.2608	11.26
GSM523313	4.1119	4.57718	10.6778	3.27496	10.2835	5.41687	10.6436	5.73665	4.57069	6.11983	5.94613	10.7559	5.4628	9.28722	6.4346	6.70137	7.63121	6.38595	9.50944	3.68121	8.73169	4.01236	2.72197	6.72625	7.12068	5.13096	3.53628	4.45827	5.28219	11.7316	8.66222	11.5381	4.2292	11.396	3.98405	2.80859	11.3249	8.8243	6.85978	4.72296	6.83933	7.21715	6.66302	11.3263	9.47173	4.15538	9.23113	9.81623	6.91442
GSM523314	13.0151	10.6385	3.76883	9.44725	5.99728	12.9074	3.11567	13.407	11.8626	12.1846	4.73758	4.20729	3.69958	11.5166	4.15275	5.18375	4.1501	5.01309	7.76144	11.799	12.7277	6.85098	9.9306	11.3301	13.0233	12.0444	3.41422	5.89861	12.9563	13.7101	3.83163	10.1469	4.61563	5.14001	3.43858	7.9889	10.2116	9.32842	2.87077	3.64797	4.48696	6.30162	13.244	7.99408	5.58816	9.97135	4.47626	4.91487	12.5764
GSM523315	9.99403	4.38081	10.5209	3.13015	11.135	3.68826	10.5181	5.87858	5.43047	5.73375	4.68573	3.79958	3.79903	12.1633	9.4566	7.19067	8.1486	4.61071	9.4537	8.63366	7.17311	3.444	6.47156	5.19528	5.94713	5.5757	3.31685	6.77816	5.24326	11.6219	11.141	11.3918	6.42408	11.3317	3.89469	2.87311	11.6002	11.9243	6.91273	9.56834	9.06991	7.72189	9.39982	11.9046	6.7363	3.69718	11.6605	10.3202	5.25433
GSM523316	9.75615	9.93002	11.7444	9.90044	11.3575	8.92979	11.8442	12.2559	8.94545	5.7793	5.65629	8.91766	11.6925	12.4151	4.91002	5.84684	10.4121	11.565	5.73214	9.48694	13.002	9.0414	8.9138	11.8417	9.01562	9.10947	9.53103	10.8067	6.69501	12.254	11.4623	10.5541	9.94238	9.71988	10.2993	2.6796	10.4406	12.2541	8.87242	6.02978	10.2275	10.5381	11.6508	12.3005	9.99161	6.55104	11.4856	12.2192	9.67485
GSM523317	3.56003	3.58451	11.2316	3.7739	9.40088	4.06776	11.3631	5.97708	5.81057	5.93189	9.78289	9.31188	8.60006	4.54056	10.2299	6.67312	8.75252	10.1424	10.9494	3.72991	5.49897	3.7618	3.04669	4.67387	4.80504	4.744	8.03994	10.6816	4.98396	8.69866	9.05025	10.8234	9.85112	12.3788	10.024	3.45569	11.3162	6.35584	8.39118	6.73487	8.97396	10.8083	6.59495	10.5271	10.7092	3.11856	7.95455	10.963	6.1685
GSM523318	4.18876	3.38564	9.41587	3.24205	13.4953	3.56754	9.13543	5.73062	3.45377	5.7213	4.07278	11.0065	6.27277	10.0474	6.76557	5.28295	11.8933	11.4154	11.9847	7.81799	6.20825	3.35476	4.89726	5.47379	3.84719	4.89591	8.03624	10.1896	4.61053	3.02777	11.739	11.4863	9.26854	10.6864	8.18411	2.83117	10.9071	9.87434	6.07347	6.72966	11.809	7.69935	8.14496	14.0762	12.5965	3.60073	10.617	12.777	5.38805
GSM523319	9.97857	3.81515	3.76397	3.80453	12.6037	4.60461	4.47736	5.60366	6.91011	12.2454	12.7243	10.5216	6.97129	12.5973	12.5109	12.6261	8.20079	10.055	11.8683	7.81354	9.85175	3.62144	7.91799	12.7125	7.68119	6.41715	5.04	8.29731	5.57532	9.20864	10.7036	11.5277	7.39615	11.4878	3.43526	8.20529	11.0856	13.0289	2.97826	7.77262	9.00794	7.88119	10.2623	13.2143	8.35047	3.68103	10.4713	10.6669	6.09402
GSM523320	8.79879	3.87918	3.61135	3.59822	9.76937	4.29548	3.87522	5.51771	4.34894	12.1513	9.03972	10.6038	11.7081	11.9824	11.7714	9.66937	7.51209	11.9816	6.75472	7.06806	6.84566	3.26951	5.44154	8.45905	5.06999	5.63412	3.27938	5.49694	5.00752	6.65818	7.81084	10.9829	4.80749	10.5711	8.16845	4.8892	11.8407	11.1902	2.38244	10.1835	8.5584	6.69019	6.36723	10.8988	7.0547	4.00045	7.33115	10.8807	5.4598
GSM523321	9.75527	3.7308	3.29956	3.13469	12.3136	8.34028	4.08677	6.00066	7.64473	13.0405	11.8752	12.1934	8.89403	11.7166	10.0533	10.2211	4.90178	11.695	7.16931	7.03832	10.5389	3.52727	6.68671	10.4634	9.63003	6.8532	4.97761	7.33164	6.7435	11.426	7.34573	11.4765	6.7248	11.4124	3.33598	8.48692	11.2387	12.0698	2.64123	10.9104	7.20456	8.13499	10.8904	12.914	7.39586	6.41635	7.96891	6.59539	7.08215
GSM523322	3.55295	3.85992	3.68087	3.3556	11.1694	7.72686	3.43386	5.09005	6.78099	13.2312	13.131	12.778	8.97113	12.3805	9.10106	12.6926	6.79058	11.026	11.5006	5.52751	9.28031	3.55777	4.02255	8.46849	8.97456	5.77958	3.59335	4.06343	5.57667	10.5684	5.53691	11.6269	3.45103	10.432	8.6482	8.38037	11.1691	11.9815	2.36533	3.06925	7.76735	7.2756	9.11882	11.8619	6.07219	3.62491	5.58777	9.04504	5.58624
GSM523323	3.36863	3.91683	4.25535	3.55107	5.09954	4.43328	3.59032	5.66332	3.4613	12.3773	4.03913	4.55266	5.23986	4.59435	4.72526	4.90242	12.762	7.05712	7.84509	3.95514	5.58173	3.54375	2.63439	3.91683	3.30324	4.38333	12.6026	11.5535	4.67539	10.3722	13.3444	11.4229	11.2109	11.3139	10.1116	7.10851	10.9455	5.53445	2.3295	6.40956	12.0459	12.2189	7.58598	6.24074	13.2252	3.89702	12.4045	13.5857	4.99714
GSM523324	12.0632	10.8619	11.2034	11.0696	8.92855	11.9838	10.9366	13.311	12.9434	5.46971	4.43037	3.52531	3.50013	12.3069	4.54582	4.50247	4.96889	4.57967	11.1683	11.4699	13.6775	8.26101	9.82881	12.1383	11.5981	11.6974	8.3013	8.49042	11.8883	13.555	4.95738	10.7273	7.63479	6.35695	9.74019	2.67768	10.7663	8.17328	8.28878	4.92378	7.71327	10.7263	13.253	9.85519	8.0307	9.01921	5.13509	6.72528	12.1157
GSM523325	4.23806	4.2743	11.1914	3.80932	7.6532	4.99115	11.049	7.81545	6.52183	6.67664	10.2525	4.16078	4.38847	4.99706	3.62271	10.7424	11.391	5.08617	10.7498	4.33143	9.14967	3.88976	3.08296	7.05024	4.70285	5.55897	9.88185	9.76482	5.10398	9.2332	12.6793	12.2061	9.07	11.3587	8.46238	2.97581	11.6183	7.88925	7.75556	4.72811	10.1409	9.66657	7.83552	8.3991	12.1403	4.00997	11.6321	12.4406	7.31965
GSM523326	11.0652	8.00197	4.08639	6.5847	11.368	9.51106	3.91127	9.66381	10.275	12.8315	13.0035	13.8473	10.4334	11.9463	7.5375	12.9865	10.1981	11.5632	10.6704	7.56661	12.9888	5.00658	7.12311	12.0146	9.09556	9.37896	7.55487	8.40717	7.04009	11.778	11.0761	10.7928	7.54212	11.7205	10.2256	8.68082	10.5971	12.5325	2.88367	7.37826	9.47294	9.31172	11.6169	12.0946	9.9962	4.93876	10.8543	11.8812	9.46065
GSM523327	5.34262	9.53489	11.0864	4.55284	13.6626	5.10352	10.7029	9.55293	8.50307	6.17768	5.75713	3.97438	3.74795	12.386	6.86885	6.84662	6.10003	4.66183	7.35845	10.1251	11.8746	4.12448	11.3049	12.3598	11.1844	6.95203	3.65586	8.05275	6.48496	12.6708	6.45852	10.8204	7.3973	6.00741	2.86946	2.79901	11.0691	12.1406	7.29706	3.48301	8.27089	8.19213	10.8345	13.9796	9.66227	6.79077	7.28897	8.01284	10.0862
GSM523328	3.04163	6.70149	3.36056	3.67126	12.0374	5.444	3.61429	6.6622	5.93499	12.7462	9.92218	3.82413	4.41987	12.3124	8.19283	11.3746	4.84607	5.32648	10.2946	8.61259	9.95175	4.17917	7.68739	9.69114	5.58809	5.76695	3.66712	4.29671	6.12614	10.9733	10.9315	10.9148	3.04369	11.4843	8.99496	8.15953	11.359	12.4359	2.78454	10.0472	6.99635	7.07183	9.87064	12.6117	4.9218	3.74553	11.2412	6.53728	6.40596
GSM523329	8.53297	4.19393	3.61005	8.9942	13.5956	4.28831	4.26356	6.93966	8.09097	13.0982	13.3949	13.5755	11.7206	12.737	9.77747	12.9035	10.1431	12.5082	11.295	9.31811	9.25329	6.97162	9.13246	12.7112	8.5725	7.36017	3.46425	4.45164	4.68446	8.07999	10.9292	12.3055	4.18321	5.41983	7.72838	8.97413	11.2151	13.2387	2.74797	10.6731	8.47961	7.4966	11.3448	13.9533	9.25454	5.11147	11.0442	11.8735	7.53566
GSM523330	3.21488	10.7386	10.7536	8.65884	7.87691	13.2052	10.5847	13.3006	13.2232	5.56153	4.66028	3.56201	3.32425	4.45147	3.81715	4.83436	8.2311	5.33022	6.24522	11.8294	13.5152	5.23185	8.97537	11.4132	12.8539	12.5847	7.18658	7.95991	13.3366	13.6169	4.94457	11.6198	7.13196	5.14307	10.2463	2.98309	11.2195	9.8054	7.82502	4.43216	7.90611	8.93029	13.5292	8.51496	5.4018	9.88863	4.61409	9.92438	12.2355
GSM523331	3.02924	9.48346	11.033	8.20524	12.9386	12.318	10.7988	11.9925	12.6157	5.93221	11.3134	11.5447	12.9313	4.28564	8.71455	9.48621	10.566	13.6212	7.78399	10.5053	13.3951	4.09519	9.80782	12.492	11.1907	11.9607	8.64702	10.0986	11.9283	13.4576	12.1501	11.0199	9.65265	10.6538	10.7709	2.81161	10.7054	13.4481	7.94283	5.34959	10.0649	9.09709	13.302	13.3205	9.95685	7.08574	10.5564	12.0256	11.6162
GSM523332	2.92334	5.89294	3.85689	4.72537	10.3128	8.26056	3.84206	9.42081	10.6912	10.3301	5.62617	4.50689	4.71994	4.70104	10.2337	4.99247	10.8186	6.58414	9.69667	6.52331	11.3894	3.97064	5.48611	8.63054	8.28168	8.1621	7.07622	9.69591	7.64531	11.7474	11.652	11.2783	8.86479	11.983	3.13527	5.90492	10.4502	9.53896	2.67948	3.49331	11.6461	9.71995	11.0689	11.025	9.99309	4.223	7.52548	11.7251	8.09375
GSM523333	9.8695	5.64972	3.51478	4.84096	12.2137	4.41571	3.81116	9.0505	6.93526	12.988	12.8674	8.01617	5.38817	12.503	9.79582	12.9194	9.31424	6.61847	11.4038	8.03131	11.3079	4.08988	5.36005	10.7031	9.04006	6.81778	3.8307	6.25123	5.48281	11.1516	10.1195	12.3905	6.03076	10.5448	8.6041	8.11607	12.3792	12.0971	2.85115	8.69796	8.83205	7.37893	10.8287	12.4412	6.75411	3.91976	10.0578	10.4175	7.35263
GSM523334	8.48975	4.88281	3.34864	3.36044	13.1592	5.97962	4.13819	6.45862	5.14254	12.6698	5.17566	4.44687	3.29447	12.5115	12.3586	5.70999	5.77888	4.62238	9.96595	7.64895	10.1	3.36264	7.53181	11.1014	8.72044	4.87922	3.60039	3.84266	6.09287	10.6039	6.56569	10.3301	3.67664	10.3577	8.03908	9.15455	10.5141	12.9863	2.77444	9.27711	5.48925	7.28293	10.3851	13.42	9.0021	4.32503	6.39565	8.83819	5.49237
GSM523335	5.34575	3.51813	9.45601	3.43078	11.2549	4.10606	9.0075	5.9119	4.46023	5.9176	9.12897	6.70953	7.13239	12.4578	10.1324	11.5604	10.5414	8.58723	12.3784	6.64681	8.16518	3.23931	2.94264	6.64423	3.72202	4.72815	3.34364	5.57307	5.03099	7.6936	11.9535	11.3589	4.68184	10.1284	7.80136	3.05448	11.097	11.8077	6.41929	9.61435	9.08598	8.1513	9.17632	11.9247	8.44084	3.22569	11.9425	12.1497	6.47666
GSM523336	3.4671	6.4717	9.83079	3.50778	10.9093	4.93243	9.49199	8.64191	7.77483	5.84314	9.33156	5.20233	6.87605	12.547	10.7146	11.9265	7.81072	7.34203	11.3809	8.68461	12.0797	3.98348	7.56009	9.02578	7.9226	6.31893	3.16843	4.78408	8.86419	11.6582	9.52419	10.7888	3.48642	10.0448	10.1315	3.58648	11.256	11.0737	4.77185	6.71788	7.82133	6.74662	10.6879	11.6823	5.23895	4.25645	9.02775	10.1142	7.03916
GSM523337	11.8375	3.62809	11.2606	4.45427	11.7689	9.95858	10.8459	6.45354	10.2088	5.93148	10.1142	11.4578	12.5512	4.01268	9.01307	9.18851	13.3866	13.2369	7.51027	6.27794	11.7689	3.32921	7.15032	10.2879	9.57485	9.52368	7.02402	9.20182	8.7508	12.1574	12.4206	11.537	8.93264	10.0464	10.527	3.05076	10.3367	12.0852	7.85928	5.44589	12.3091	10.1188	11.9529	12.5375	11.5857	3.64766	11.881	13.8667	9.31746
GSM523338	12.4834	11.276	11.2119	11.9834	10.656	11.4161	11.0312	13.2403	12.6017	5.92315	6.03484	3.86383	3.59714	12.6631	3.79702	6.03379	4.72554	3.96138	5.50086	11.4478	13.9012	10.6515	9.47122	13.1819	11.5632	11.9615	8.62075	9.19252	11.6607	13.5062	5.38117	10.768	8.14839	4.7	3.36505	3.19656	10.3676	11.122	8.46084	5.40996	7.63862	10.5947	13.0787	11.5695	8.18922	8.77946	4.93812	7.6011	11.9194
GSM523339	6.85055	3.80366	10.9263	3.22773	6.684	3.27314	10.6468	5.23451	3.40943	5.94667	6.81335	5.49406	5.65995	12.1805	7.11331	9.36553	12.3572	5.82702	5.77183	3.69889	11.5756	3.84906	2.46236	4.97134	3.25917	4.41673	11.2332	10.6919	5.20667	9.02844	11.8368	11.7596	10.3155	9.77554	3.23586	3.05129	11.3637	8.44029	7.15338	3.65573	11.4831	12.0392	7.35015	8.13241	12.6822	3.19448	11.1944	12.6665	6.02452
GSM523340	10.8155	5.55502	3.88363	3.429	12.737	5.56234	3.73014	5.99944	5.90643	12.2942	12.8631	12.2884	9.50407	12.7287	9.9757	12.5068	6.42024	11.2571	10.9811	8.55304	11.2082	3.89288	6.86619	12.4987	4.26907	5.39192	4.09692	7.20878	6.87052	9.67971	9.27559	10.9997	6.70093	10.2054	7.72069	9.02794	11.1042	13.2348	2.72465	10.6871	6.76161	7.64907	9.9326	13.3166	6.19048	3.91656	9.61033	8.78223	5.99352
GSM523341	11.8686	4.24376	3.73832	3.76482	13.1162	4.00582	3.36516	6.3077	5.30822	12.2645	11.7211	5.28945	5.23896	12.36	11.0702	13.5069	8.97491	8.66572	9.94368	7.51296	8.78569	4.01989	6.09129	10.7901	6.23152	5.19014	3.74943	3.85746	5.3225	9.06117	10.4247	11.7485	3.22355	10.3828	8.35197	9.27177	11.5436	13.3781	2.74458	10.965	8.08825	8.30509	9.76799	13.3939	7.99053	3.61573	9.60838	10.7171	6.68517
GSM523342	8.59069	4.16999	4.25678	3.41757	13.6541	4.19467	4.06726	5.57618	7.45194	13.1179	8.70932	5.0149	4.9159	12.7412	10.5221	11.5314	7.0185	6.87759	12.1707	5.21989	7.43223	3.54399	6.12921	10.9807	8.87535	4.84953	3.47357	4.23932	5.71024	10.6238	7.77999	11.4949	3.54358	10.26	5.08987	8.66733	11.7417	13.6101	3.19855	9.36717	6.2366	7.62733	9.80694	13.8833	8.62546	3.73465	6.77337	8.9178	6.06606
GSM523343	3.42388	10.959	11.2345	11.7708	10.4834	12.4684	11.3324	13.3415	12.3102	5.47321	5.85333	3.58423	3.68827	12.086	4.22795	5.97206	5.45713	4.45589	9.50416	11.5726	13.3755	10.6704	10.3962	11.5145	11.384	11.3492	8.92399	9.43421	12.4284	13.778	5.56022	10.8362	8.2546	5.85948	3.81642	2.61137	10.5512	11.6292	7.86919	6.2469	6.57084	10.0513	13.5229	11.6307	6.20556	9.20418	5.78807	8.49589	11.9923
GSM523344	3.06832	3.91608	10.9333	3.65257	4.42613	3.33713	10.6277	6.06337	3.37726	5.68166	7.44421	4.55916	4.55916	11.1549	5.98618	8.84352	13.5623	5.06729	10.769	4.27125	5.62572	3.60437	2.40028	5.27784	3.7869	4.38499	8.63541	11.8988	4.97106	7.88517	13.2777	11.9167	11.6299	11.5471	3.39915	2.84121	11.8002	5.53469	7.56977	4.51891	12.6807	11.8781	6.34014	3.96448	11.9397	4.54653	12.9227	13.9989	5.32328
GSM523345	12.3419	4.26131	3.69731	5.07362	11.4091	9.67792	3.04746	8.08314	10.9892	13.3683	9.79591	8.47472	10.0628	4.4265	8.07342	7.81091	8.30311	11.8206	10.3308	8.721	11.9194	4.04648	8.35344	11.3337	9.86936	9.08332	6.26145	9.11777	7.9652	12.3152	10.4262	10.6301	8.27948	12.0987	8.59458	9.39173	11.4144	12.2738	2.83343	9.25083	8.21711	8.35725	12.2174	12.2034	9.34789	5.18274	9.2548	10.6296	8.81233
GSM523346	7.56924	4.49392	3.87893	3.45358	12.5504	5.61676	3.52758	6.64394	6.09413	12.8356	13.4525	8.71313	7.28803	12.0873	10.9865	13.0752	7.25305	8.93347	11.7884	8.02497	10.763	3.34526	6.20242	10.5429	5.47601	5.43554	3.99127	6.25144	5.99053	9.29192	8.63283	11.5018	6.14489	10.1336	3.23774	8.43159	11.4987	12.9779	2.80646	8.24592	6.95606	6.77041	9.48109	13.1432	4.66702	4.04708	9.4631	9.40083	6.59072
GSM523347	11.9181	7.50443	9.8867	3.45205	10.6571	8.90567	9.96881	8.23004	7.32622	5.68422	11.5889	7.29796	5.4854	11.899	10.2481	13.1528	5.50898	7.75168	6.09374	9.27995	9.14909	3.62928	9.07289	10.3591	8.61965	7.03906	3.63578	4.61731	5.96035	11.5434	8.07223	10.7022	4.30878	10.3575	3.5311	2.90723	10.5848	11.7866	6.58771	7.74801	6.85139	6.6644	10.916	11.5207	6.83337	4.26996	8.87019	8.21032	6.05602
GSM523348	12.626	6.53138	3.7605	3.02754	12.1592	5.14976	3.74962	9.41917	7.61214	12.4098	11.6604	8.01764	4.45109	12.7496	7.48233	11.4506	8.92798	7.57935	8.25121	7.64411	11.4714	4.21853	6.79491	9.90323	8.28331	7.145	3.37526	4.75005	7.42203	12.0291	10.459	10.8621	4.30189	9.68736	10.1926	8.74987	10.321	12.4579	3.06533	9.17073	7.53845	8.02997	11.2567	12.6668	8.1927	2.80874	9.94699	10.9495	6.43516
GSM523349	3.12944	11.5811	4.48068	12.37	12.1164	9.63658	4.07363	13.6331	12.561	12.3931	7.07766	4.53747	3.50321	12.6156	3.82738	6.16783	8.44626	5.36963	9.62395	10.8372	13.6324	12.0265	9.35416	11.7758	10.1615	10.8903	9.65702	8.94635	10.5166	13.2984	5.40092	10.4104	7.77812	5.65405	3.1992	8.51872	10.2675	12.8183	2.82124	6.0133	9.49873	10.7902	13.3181	12.749	7.42114	8.41654	4.68607	10.9277	11.8249
GSM523350	2.92752	3.89556	4.19012	3.9678	6.19289	3.90404	4.74782	6.19111	4.93255	12.838	6.96105	3.84721	4.4528	11.29	7.96304	5.50191	11.4513	5.44682	11.9593	4.74671	8.09836	3.61092	2.71569	4.61178	3.17205	3.88807	11.4207	10.1532	4.15468	4.92467	10.0977	10.5742	9.47672	11.4804	3.74827	8.15217	10.8841	8.19117	2.69207	4.35511	11.6793	11.8704	10.5778	7.78062	13.2269	3.87311	8.15705	12.6704	5.41244
GSM523351	3.05743	4.18425	3.81929	6.44907	12.3909	10.0768	3.67678	8.5939	9.50371	12.7013	10.5738	11.7463	13.0363	4.34702	8.1602	9.37192	11.1918	13.7526	6.26317	8.42222	11.4545	3.47079	8.79106	11.1826	9.5827	8.11147	7.43268	9.3542	7.62863	11.3343	10.8997	12.1675	8.85048	10.4142	3.3676	9.50127	11.7148	11.9518	2.67513	7.17393	11.4036	8.91503	11.8634	12.913	10.4559	4.28659	10.1757	12.5601	7.28202
GSM523352	8.18261	3.9782	3.17872	5.07628	13.6399	5.61117	3.65984	6.57941	6.40213	12.8288	13.835	8.4271	6.38091	12.5538	11.8277	14.0561	11.4735	8.31653	12.7096	8.11368	8.9425	3.83256	3.57349	11.7978	6.27917	4.57816	5.93107	8.7771	4.73686	7.41221	8.18688	11.2356	8.04424	10.3754	8.31124	8.6951	11.4426	13.9991	2.66153	13.0381	9.32609	9.00603	7.54759	14.0692	9.96071	2.89895	7.46739	12.3907	8.77409
GSM523353	2.83531	5.35069	3.5717	3.80721	13.744	3.6718	3.35093	6.03708	5.83111	13.355	9.71711	4.30039	5.41316	12.6995	11.9933	12	5.39446	6.09957	7.15103	6.97619	12.7819	3.94984	3.49297	11.2117	4.87834	4.65152	3.58886	6.08926	4.84565	4.54116	6.18376	11.1767	5.08722	11.2516	8.49047	8.6187	10.7969	13.854	2.65629	3.22546	5.53877	6.82768	9.2342	14.013	7.03621	4.14808	6.64835	6.98891	6.11389
GSM523354	10.6292	6.63607	10.2871	3.88579	9.66389	4.76695	10.4886	6.01053	4.05218	5.79961	6.20523	3.87761	5.30084	12.2657	9.42521	12.1509	6.68355	6.60782	10.9924	8.0274	7.13328	3.41027	7.72009	8.90807	7.3326	4.96189	3.6068	3.96225	4.85453	10.0104	8.94709	11.1764	3.75637	10.3606	8.79789	2.70114	11.4678	10.6065	7.10107	6.3662	8.63874	8.85632	9.94293	10.6492	7.37374	3.5934	9.50041	9.1179	5.44882
GSM523355	8.21121	3.67751	4.09465	5.4253	13.1753	6.82577	3.22764	6.59936	5.56896	13.1384	8.60873	4.87347	4.78428	12.4467	8.77494	6.36585	4.88815	9.0459	11.3501	6.54787	6.87838	4.11579	7.82825	9.89668	8.67382	4.97004	3.55806	7.0456	6.26417	11.5008	7.19118	10.5343	5.90657	11.066	2.97392	7.57165	11.7971	12.5079	2.68097	4.04182	5.21796	6.45259	8.64374	13.4858	8.43156	3.64047	5.82977	6.77438	6.27061
GSM523356	11.6833	3.53409	3.98581	3.42435	12.0673	4.56127	3.32859	7.80328	4.8637	12.4939	11.9575	5.54923	4.18042	5.71458	7.00344	10.7032	5.5656	7.39174	12.0854	8.15299	11.8198	4.3845	8.87353	12.7233	6.93992	6.02966	3.34329	3.75262	9.53345	10.2987	7.71426	11.1538	3.27364	10.5912	8.25675	8.10462	10.9668	12.6956	2.63894	9.34707	4.57884	6.16467	10.8546	12.8183	4.22814	3.74313	8.12107	6.49136	5.68645
GSM523357	10.2067	8.30556	3.69193	7.82911	12.5746	9.6638	3.58691	9.63618	10.4564	11.9432	6.95411	8.46415	12.5756	10.8894	7.94565	6.54182	11.3594	13.1799	6.87736	7.60403	12.1169	7.10636	7.97502	11.5584	10.3573	9.71192	9.58427	11.0704	6.23669	11.7803	11.9178	11.8127	10.4374	10.5306	9.60217	7.64818	11.8015	12.3607	3.13608	5.57035	10.3157	10.8602	11.8489	13.0045	12.4395	5.24213	10.3889	12.2667	8.64243
GSM523358	11.9476	11.7856	10.0573	12.1265	10.9547	11.526	9.40464	13.4376	11.7346	5.99662	6.60651	4.02843	3.93647	12.4547	4.43017	5.27756	8.52058	4.05709	11.8841	11.0099	13.9806	11.2223	8.07874	12.4347	10.8039	11.8352	6.78716	7.88918	11.8926	13.4092	6.94166	10.5016	7.20088	5.76547	4.12028	3.06749	9.79072	11.6903	6.53322	5.50197	7.15672	9.18071	13.4803	11.7514	7.39713	8.03613	4.91355	10.9364	12.2674
GSM523359	6.48752	6.26638	9.76793	3.25339	8.53139	4.96406	9.6485	7.51343	6.21234	6.07773	4.43483	4.57416	7.91112	11.1103	11.7077	5.0729	12.4563	8.41366	10.767	4.56464	9.04473	3.52336	3.77564	6.2035	6.97663	5.72227	10.1243	10.0371	4.95488	10.5521	11.7249	11.2936	9.53203	10.7577	3.29729	2.87581	11.1105	6.20052	7.04969	10.973	10.9449	11.4801	10.4463	9.39334	10.9731	3.97985	10.9548	12.9067	6.02906
GSM523360	12.6569	11.2757	11.6402	10.6124	7.39967	11.4482	11.3141	13.4336	13.1168	5.53855	7.03077	5.18956	3.6113	10.9647	3.60486	5.75224	3.57181	6.90486	9.02157	11.7371	13.7395	9.33218	10.561	11.88	12.7086	12.2719	3.32257	5.85332	12.6104	13.6309	5.78241	10.3922	5.0845	6.27097	9.39678	2.71219	10.037	10.1031	8.36969	5.13887	4.97636	7.20947	13.396	8.90702	5.8584	8.88562	4.75246	5.09176	12.2444
GSM523361	10.99	3.86765	9.29583	3.86651	13.1991	4.4362	8.64323	6.65819	4.70364	6.29796	13.8653	13.4196	11.4895	4.85479	11.1985	12.9106	5.95288	12.4102	12.1659	7.32507	11.4913	3.97514	6.92172	13.6509	7.11735	5.58007	3.80603	5.48919	5.96783	9.50276	7.9808	11.2863	4.55022	10.3241	8.91685	3.11855	10.9566	12.8502	4.94262	10.9774	6.20394	7.34603	10.0002	13.6646	8.02471	3.38038	8.20322	7.96461	6.60981
GSM523362	7.34866	4.96434	9.39951	3.64162	13.3648	6.07537	8.83035	5.40375	6.45638	6.19228	8.53569	7.88626	7.96528	12.4687	13.1951	5.7882	5.94697	9.38811	8.78558	6.04005	10.8281	3.63913	5.78775	11.2307	8.1893	4.77047	3.26859	3.77749	6.45955	8.43786	8.58479	11.3114	3.10082	11.2001	8.83257	3.17639	11.2613	13.3316	5.7868	11.4573	5.11523	6.83679	9.41431	13.796	5.65821	4.19396	7.69615	7.74274	4.69606
GSM523363	3.15784	3.7442	10.4333	3.55919	6.26275	3.54739	10.153	5.82612	3.9221	5.72959	4.25665	7.82803	3.87046	10.2004	11.1279	5.6823	8.26759	5.54184	13.1375	6.49671	6.07835	3.51442	2.89937	4.52236	8.93508	4.44879	3.44812	3.02536	4.8683	5.24669	10.886	10.8031	2.72359	9.69481	9.30901	3.12581	11.2475	7.54535	7.15923	3.20259	8.86195	6.95833	9.53535	7.63904	4.79815	3.54108	11.7754	10.6608	6.17202
GSM523364	11.4811	11.7624	11.3666	12.5045	6.6523	11.476	11.2087	13.3174	12.3113	5.98434	4.27028	4.15889	3.67267	12.2291	3.43017	5.2068	4.84677	5.11946	9.64945	11.3869	13.3675	10.8048	9.59883	11.7788	11.1229	12.0703	8.07309	8.66093	12.3683	13.6339	4.47933	10.4409	7.15124	5.36921	3.05803	2.91886	10.5677	6.77873	8.09563	5.9583	5.97733	9.77807	13.1933	7.66521	5.98177	9.35149	4.42796	5.4202	11.9717
GSM523365	11.7828	12.3175	10.4438	10.545	13.6447	8.60592	9.57056	12.6174	13.1959	5.58267	7.89088	5.52855	9.69053	12.3376	4.49409	6.53586	6.27928	11.9094	6.59095	11.2444	14.1556	10.9527	10.9577	12.5595	12.0719	11.9856	3.38004	5.66537	10.141	13.4104	8.93914	11.1139	5.48372	5.30347	9.55234	3.37626	10.3067	13.463	6.77924	6.72655	8.61789	8.41957	12.9327	14.0136	7.442	8.90471	6.5588	8.4375	11.7427
GSM523366	11.848	10.4147	3.91766	10.1378	11.175	7.81188	3.45292	12.6843	10.726	11.7017	7.20386	4.52383	4.82891	11.7036	5.16109	7.73676	7.48708	5.27809	9.91804	10.3909	13.3997	9.43181	9.56479	11.9217	7.64948	9.06875	12.3077	12.1458	7.31457	12.446	10.056	10.4955	11.6786	10.2957	3.6341	8.66682	10.1863	11.596	2.56016	6.98473	9.0582	12.1054	11.9719	11.9376	10.278	6.83421	8.98766	10.3007	10.0981
GSM523367	11.5024	4.78349	3.92633	3.45197	11.8392	6.64206	3.80854	9.21305	7.28216	12.2212	8.78752	6.72899	5.72414	12.0109	10.9763	11.2927	5.9932	6.70768	11.3664	8.70094	12.1656	3.68443	7.9431	12.1438	8.23849	6.03426	3.75899	5.78215	5.88218	11.9541	7.41481	11.4038	5.28256	10.3652	3.55673	8.75462	11.2259	12.6128	2.82623	8.8482	8.01985	7.26683	11.332	12.6684	8.42126	3.47748	7.60415	8.28044	5.60701
GSM523368	8.64173	4.31826	3.89853	3.60981	7.69742	4.31096	3.62755	6.17539	4.2532	12.5677	7.64981	8.64909	6.60873	4.77479	5.60264	6.26119	10.2621	10.5858	4.93153	4.47035	6.33275	3.45121	4.63637	6.46894	5.99004	5.6384	4.90235	7.92501	5.22309	10.0623	11.9047	10.8287	6.99181	12.1491	8.9209	9.54974	10.5537	8.09855	2.84042	9.83808	8.34879	7.92523	8.93344	8.87319	9.69893	4.1621	12.2262	12.3684	5.38787
GSM523369	12.145	10.1625	3.58378	11.6986	5.97013	12.9642	3.51295	13.0693	13.4939	11.9904	5.46785	3.84497	3.72367	11.6123	4.17429	5.5539	4.95922	4.9304	5.48081	11.7297	13.1744	9.94233	10.0745	12.0006	11.8763	11.931	3.37291	7.08759	11.2038	13.6073	6.30972	10.1172	5.83389	5.21822	3.09969	8.37494	9.82172	6.88777	2.46539	5.50386	9.38058	6.76272	13.0867	7.6895	5.7203	9.36711	5.1849	7.30654	12.0609
GSM523370	11.4593	6.87321	4.35305	7.52405	10.6911	10.6887	3.61495	11.6363	10.9628	11.7664	10.1508	8.50835	12.3683	10.2155	4.87658	9.42125	8.92223	12.6211	10.2601	9.10367	12.8704	4.40708	8.51764	10.1839	9.72091	9.16755	11.1796	11.2935	8.27519	12.8601	11.5285	10.4523	10.7803	12.1601	3.1679	7.14118	10.7081	11.8592	3.05935	6.10051	10.0695	11.2697	11.666	11.9994	11.5554	6.64342	10.2458	11.4591	9.92071
GSM523371	6.22473	4.13273	11.0527	3.19325	3.39746	3.84068	11.118	6.04294	3.73321	6.02754	4.28074	7.87296	3.96627	11.9433	6.23279	5.40378	10.3824	6.08664	10.9456	3.43233	5.86432	3.37837	2.97136	4.10198	8.94828	4.5998	3.30164	2.86807	5.63378	7.45807	11.0885	11.2193	2.91679	11.2174	9.24691	3.12131	11.2796	5.58185	8.10134	3.47486	8.17803	7.29743	6.50849	3.88651	7.07213	5.24635	11.5209	11.9916	4.62812
GSM523372	10.1946	4.54569	8.2965	4.59601	9.44124	6.40388	7.44124	7.72955	9.13907	6.25178	9.54625	11.3163	5.28028	4.47678	4.31184	10.4083	7.98624	7.79422	9.3501	6.50902	9.98245	3.73718	5.28233	9.03024	8.72684	6.88178	3.63285	7.52144	6.77025	11.8327	8.06079	11.7458	6.79772	9.70696	8.96264	3.06828	10.2666	10.1833	3.89865	3.75139	7.25718	7.69061	9.5805	10.2208	10.014	5.07147	7.12746	10.6549	7.9051
GSM523373	3.40803	11.8507	11.8921	9.74873	5.81809	12.4916	11.7745	13.6404	11.3733	5.84123	4.24278	3.83823	4.19595	12.01	4.02113	5.28036	4.48679	5.00333	4.36473	12.0521	13.38	8.29444	9.8872	10.9128	12.3039	11.9415	4.05568	7.63899	13.3975	13.8032	5.62971	9.83468	6.61189	4.90745	7.43284	2.6587	9.69445	7.89407	8.48305	4.50575	4.28755	6.92215	13.2227	8.06708	5.00326	9.88234	4.30088	5.54718	12.3236
GSM523374	7.221	3.68348	10.6344	4.04281	10.4039	3.6754	10.7742	6.11805	3.91634	5.75538	10.4246	8.01902	4.35018	4.47629	7.68538	9.61109	7.43588	6.76083	12.1401	3.8566	5.49528	3.68128	4.91413	4.46962	7.2353	4.77303	3.14572	7.059	5.70369	9.88757	11.037	11.512	6.44074	12.2063	3.15384	2.84665	11.9454	10.7469	7.26547	3.40852	7.59959	7.91435	8.28726	11.1619	7.08334	6.46573	11.4654	9.83061	5.72213
GSM523375	11.765	6.87651	3.68114	3.31728	11.3862	9.26226	3.62897	7.4809	8.06766	12.0884	4.96439	3.79278	3.95268	12.38	9.81245	9.15075	5.32183	4.85383	9.81726	9.44818	11.3823	3.27973	6.75474	10.526	9.57388	7.72827	3.06851	4.09775	9.28125	11.7716	7.14682	11.7361	3.94431	9.33941	9.74523	8.59276	11.1549	11.9981	2.75306	3.15567	7.37006	6.43957	10.6683	12.1123	4.91731	4.45453	9.52592	7.71206	6.33135
GSM523376	3.16367	3.84693	3.59013	3.37808	12.2098	6.40303	3.76235	6.7451	4.32831	9.25117	8.77568	9.97983	8.01525	4.41424	11.3542	8.41794	4.44677	10.8443	7.73013	7.6745	7.71287	4.03788	4.51835	12.0177	7.65862	5.17751	3.47792	4.53259	6.3128	9.33179	8.00361	11.1104	3.73645	11.7686	9.54401	8.47726	11.1049	11.351	2.37646	3.07161	6.49811	7.56613	10.6808	13.0357	5.27019	3.58172	9.34915	5.42274	5.68247
GSM523377	12.4317	11.8247	11.2565	12.1534	10.5611	11.7767	10.6608	13.4251	11.1792	6.25068	4.61233	4.37097	4.00492	12.2959	4.51649	5.86282	3.89747	4.79847	9.55161	12.1202	14.0396	10.3393	11.5279	12.863	11.8036	11.7672	9.69326	8.64343	12.3858	13.7153	4.72467	10.3091	8.03665	6.08473	7.95786	2.8555	10.1257	11.1075	8.04018	6.30574	5.36675	10.292	13.3735	11.6782	5.28748	9.54425	4.91744	4.88526	12.4523
GSM523378	6.73702	3.6176	9.91048	3.22572	11.288	3.52704	9.34684	5.54786	4.54353	5.69966	9.29506	7.50335	4.88341	4.63893	11.4924	11.1641	9.97554	7.68294	12.4626	4.47063	9.93023	3.63738	2.97763	9.60651	5.41202	4.35697	11.1145	10.9557	5.54622	3.48382	8.87399	11.4187	10.2828	10.7625	10.3708	2.70714	11.528	12.5411	6.58249	10.9537	8.90188	11.3172	9.38775	12.0696	11.1711	2.95765	8.66812	11.8046	6.24672
GSM523379	10.177	3.34139	12.1532	3.54041	10.7885	6.46688	12.0639	6.20669	4.27136	5.91869	12.2889	11.338	4.63872	4.03022	11.087	9.22361	7.86129	8.93303	6.87541	7.2051	8.77245	4.10027	5.37361	6.63583	6.23423	5.02492	4.41516	7.78888	6.0709	7.96787	7.59821	11.3149	6.99481	12.1576	8.75846	2.81598	10.8608	11.0127	9.20493	3.88548	8.18855	7.84516	9.6092	11.8939	9.31991	4.97509	8.00759	11.0074	6.2041
GSM523380	9.08477	3.43451	8.11867	4.46843	8.91719	7.43575	7.47331	7.38693	4.94587	5.74258	5.83009	5.63322	7.92017	4.48288	5.86066	5.76663	12.4577	8.2973	6.65568	4.64511	9.94045	3.91327	4.82951	7.64469	8.7043	7.87991	4.26538	5.49153	7.70794	12.191	11.2221	11.628	4.95119	11.3742	8.64762	3.15606	11.5468	9.44711	4.61167	3.26456	12.0952	8.41292	9.39995	9.63483	11.8662	4.36232	10.8372	12.726	7.1202
GSM523381	11.2453	3.66118	3.14615	3.35753	11.8849	3.61927	3.55499	5.41799	3.30324	12.663	6.57438	4.80082	4.50657	11.9107	10.5187	9.57534	9.07966	6.36939	9.49581	4.93802	7.99407	3.59526	7.25942	11.5682	4.23766	4.6556	3.48439	9.28406	5.3464	4.06089	12.3171	11.778	8.30527	10.7981	3.11152	8.36709	11.2341	12.9951	2.42042	8.97636	7.94259	8.37181	6.92046	12.8448	8.79253	3.55684	12.7548	11.6186	5.89921
GSM523382	11.6113	11.5656	4.07025	11.9105	7.51203	12.2637	3.87574	13.3226	12.5816	12.2459	3.85373	3.73752	3.55202	12.5239	3.49202	5.53587	5.86462	4.57747	5.76414	11.1981	13.4542	11.4017	9.39253	11.7499	11.5081	12.4636	7.08221	7.94341	10.2434	13.4857	3.93332	10.4779	6.62559	6.33678	9.10875	8.65602	10.015	7.42663	3.09881	5.27096	8.41865	8.70673	13.2415	8.61507	6.94389	8.6019	4.92189	8.3302	12.0592
GSM523383	12.027	3.57049	3.8752	3.31342	10.7657	10.6311	4.01858	6.96312	7.24342	10.9856	6.55931	8.20343	4.84753	4.58909	9.34731	6.39226	6.09935	7.08018	9.32488	7.92407	7.57507	3.56271	3.80943	8.2675	10.5676	5.22086	3.99351	5.39601	8.88759	12.353	7.71746	10.5806	4.7221	10.4642	8.2651	7.79442	10.0459	10.183	2.50958	3.54351	7.81724	8.06832	11.7546	11.9575	7.54421	4.06974	9.34539	9.23448	5.60103
GSM523384	11.9197	8.97249	10.5543	6.36162	11.2144	10.1125	9.93348	9.59789	5.86542	5.37807	3.46109	4.72331	5.6388	11.8177	8.20475	6.64669	5.27432	7.55766	10.6498	9.79494	12.208	5.25637	9.29369	11.6997	9.39419	7.54928	4.17776	6.21918	10.861	12.9823	9.04993	11.1824	5.82596	10.1331	9.35861	2.66045	11.0774	11.8921	6.84584	6.43851	7.18782	7.1826	12.3828	12.2305	5.21688	6.02212	9.5357	7.32121	7.64199
GSM523385	3.05743	5.10894	10.7161	4.113	7.28504	6.67515	10.2006	7.47949	7.55312	6.23642	6.43617	5.01408	4.55171	12.4414	7.89237	9.8025	11.0892	6.65698	6.60596	8.3352	7.81704	3.70802	8.01524	5.09825	9.62171	8.51662	3.81901	3.12183	6.47929	10.7605	8.23165	11.4062	2.71279	10.8294	3.56738	2.80071	11.0545	6.07814	6.86783	3.10819	9.70148	7.71769	10.4647	8.33583	6.28859	4.08168	8.7065	12.3566	5.90279
GSM523386	6.94605	3.61187	10.2763	3.7061	13.1672	2.91677	10.319	5.17063	4.50224	5.94329	12.316	6.61718	3.71225	12.7208	10.4936	11.4331	7.62965	5.30689	13.0963	5.07289	7.24214	4.90044	7.12311	11.0266	3.3998	4.81089	3.36684	7.37806	5.30303	4.38597	8.21971	11.1658	6.09695	11.5065	3.45692	2.88161	11.1266	12.6336	6.23925	8.07622	6.12363	6.40681	9.03445	13.5586	6.16874	4.07154	6.91285	9.94358	5.81098
[truncated: 4,951 more columns]
