# Supplementary material for: Identification of hub genes and construction of transcriptional regulatory network for the progression of colon adenocarcinoma hub genes and TF regulatory network of colon adenocarcinoma
Source: J Cell Physiol. 2019 Oct 14;235(3):2037–48. doi: 10.1002/jcp.29067 (PMC6916361; doi:10.1002/jcp.29067)
Supplement: Supplementary file 3 — Supporting information [file JCP-235-2037-s003.xls]

## Sheet: rnaseq_gse39582_pre
ID	GeneSymbol	ENTREZ_GENE_ID	GSM1681353_MFL_033s_U133_2.CEL	GSM1681354_MFL_043s_U133_2.CEL	GSM1681355_MFL_053sb_U133_2.CEL	GSM1681356_MFL_069s_U133_2.CEL	GSM1681357_MFL_081s_U133_2.CEL	GSM1681358_MFL_088s_U133_2.CEL	GSM1681359_MFL_285s_U133_2.CEL	GSM1681360_MFL_299_U133_2.CEL	GSM1681361_MFL_374s_U133_2.CEL	GSM1681362_MFL_405s_U133_2.CEL	GSM1681363_MFL_409s_U133_2.CEL	GSM1681364_MFL_427s_U133_2.CEL	GSM1681365_MFL_518s_U133_2.CEL	GSM1681366_MFL_595s_U133_2.CEL	GSM1681367_MFL_597s_U133_2.CEL	GSM1681368_MFL_630s_U133_2.CEL	GSM1681369_MFL_636s_U133_2.CEL	GSM1681370_MFL_787s_U133_2.CEL	GSM1681371_MFL_801s_U133_2.CEL	GSM971957_JS_03_U133_2.CEL	GSM971958_JS_04_U133_2.CEL	GSM971959_JS_05_U133_2.CEL	GSM971960_JS_06_U133_2.CEL	GSM971961_JS_09_U133_2.CEL	GSM971962_JS_100_U133_2.CEL	GSM971963_JS_101_U133_2.CEL	GSM971964_JS_21b_U133_2.CEL	GSM971965_JS_22bis_U133_2.CEL	GSM971966_JS_23b_U133_2.CEL	GSM971967_JS_25_U133_2.CEL	GSM971968_JS_30_U133_2.CEL	GSM971969_JS_33_U133_2.CEL	GSM971970_JS_34_U133_2.CEL	GSM971971_JS_35_U133_2.CEL	GSM971972_JS_36_U133_2.CEL	GSM971973_JS_37_U133_2.CEL	GSM971974_JS_38bis_U133_2.CEL	GSM971975_JS_41_U133_2.CEL	GSM971976_JS_43_U133_2.CEL	GSM971977_JS_47bis_U133_2.CEL	GSM971978_JS_49_U133_2.CEL	GSM971979_JS_51_U133_2.CEL	GSM971980_JS_52_U133_2.CEL	GSM971981_JS_54bis_U133_2.CEL	GSM971982_JS_56bis_U133_2.CEL	GSM971983_JS_57bis_U133_2.CEL	GSM971984_JS_58bis_U133_2.CEL
1405_i_at	CCL5	6352	8.08576	7.18924	5.37364	7.34149	8.31832	7.43554	8.00273	8.35662	9.06024	7.5099	6.25086	6.72478	7.87926	6.54409	9.08085	7.94421	7.11498	8.06919	7.24843	7.99186	7.79729	5.85229	6.77069	8.31674	7.77802	11.2814	6.57799	6.35032	6.79427	4.70592	7.42028	9.32403	6.23305	9.38979	7.86974	6.46212	6.34937	5.38736	5.46853	8.28363	8.98629	6.69267	8.92941	9.11151	8.63991	9.06661	9.17273
1438_at	EPHB3	2049	6.06496	5.95414	6.25471	6.32515	6.4416	7.40232	6.17295	6.04349	6.86197	6.36267	6.68945	6.33711	5.66915	5.08296	6.24026	6.69988	7.13546	5.84135	7.0542	9.98969	6.4536	9.17464	7.63636	8.08089	7.00771	5.27507	9.11635	9.51164	7.07293	7.56241	6.34099	7.09113	9.34285	7.52853	9.64165	8.61747	8.09762	7.78572	7.36166	7.77933	6.91856	8.03234	4.92217	6.10169	7.03989	7.56205	5.1552
1552281_at	SLC39A5	283375	9.08899	8.54619	9.12733	8.49348	9.18661	8.79692	9.02925	8.7278	9.05283	8.58869	9.26304	9.46135	9.46779	8.82271	9.19751	9.03983	8.73107	8.81541	9.07023	9.05143	7.59058	7.3299	8.89323	6.65247	6.61462	6.19933	8.44332	8.72226	6.03432	5.65856	6.86356	8.15184	7.84388	6.86586	7.96048	6.46891	7.4628	8.1288	7.70598	7.53798	7.05447	6.9703	7.26984	5.93357	5.53696	7.35584	7.52754
1552283_s_at	ZDHHC11 /// ZDHHC11B	79844 /// 653082	3.30828	3.91698	3.50261	3.76444	3.96575	4.42163	3.93654	3.95526	3.29317	3.76767	3.21551	4.53817	3.29027	3.66053	3.36266	3.72422	3.32337	3.51867	3.04424	7.4575	3.48471	6.41706	3.35853	3.0223	4.08704	3.29025	3.69537	3.28856	5.01542	3.51004	3.20139	3.13474	3.82188	4.05659	4.82105	7.01986	3.76422	4.67257	3.26029	3.76972	6.08347	4.39269	3.71736	5.55387	5.4076	4.14054	4.99034
1552309_a_at	NEXN	91624	6.46339	7.86364	4.28249	9.18356	5.27576	6.59947	7.40574	5.10219	4.45205	4.6741	4.95232	4.284	4.2159	5.27496	4.41328	5.32038	4.91893	5.55497	4.37702	6.57364	8.24286	3.72462	4.58055	6.7701	8.36609	7.8716	4.90174	6.72318	6.81787	5.28537	7.07365	6.29937	4.69889	6.86388	5.44598	3.7539	5.21786	3.79526	4.78569	6.29905	4.98599	5.20218	6.96122	6.08086	6.84377	5.67376	6.15179
1552312_a_at	MFAP3	4238	6.38343	5.49469	6.43204	5.71274	6.5884	6.20006	6.25703	6.97863	6.05886	6.86582	6.95676	6.82999	6.28509	6.6629	5.89788	7.09103	6.12964	6.35273	6.8962	6.64321	6.48433	6.27881	6.53082	5.92787	6.52554	6.16054	5.53222	6.22272	6.03006	7.01509	5.32916	6.89024	7.27213	6.7762	6.3026	6.17355	5.59219	5.59345	5.40332	6.3283	5.8542	6.12582	6.08367	6.29634	6.81359	6.40848	6.50024
1552344_s_at	CNOT7	29883	5.08507	4.99492	4.97916	5.64765	5.64603	5.79041	5.51707	5.212	5.29925	5.74628	5.82711	5.54632	5.17712	5.10357	5.19397	5.85968	5.51809	5.20566	5.6376	4.89505	5.36697	5.3886	5.09793	5.07841	5.55328	5.71615	6.18832	6.11782	5.42974	5.43194	5.70018	5.99956	6.845	6.47069	5.76162	5.49284	4.91548	5.02267	4.75149	5.66262	5.46955	5.49016	5.63291	5.79524	6.38032	6.21839	6.31147
1552348_at	PRSS33	260429	4.84036	5.38513	5.27525	5.19398	5.12078	4.75956	4.9612	4.82916	5.14565	5.0059	5.24751	4.72173	5.19981	5.16209	5.26167	5.20315	5.0293	5.19629	5.09216	5.0073	5.15135	5.01571	5.56454	9.16615	5.10483	5.1874	4.85152	4.77616	11.4463	4.88608	5.96807	5.08337	5.31409	5.45359	5.28401	7.76237	5.51816	6.50887	5.387	4.80722	5.20555	5.45082	5.03524	4.86985	5.00036	5.418	4.90171
1552349_a_at	PRSS33	260429	3.6796	4.18916	3.64867	3.60681	3.6242	3.78581	3.77017	3.66423	4.14404	3.56185	3.68888	3.80741	3.99803	3.52924	3.727	3.95681	3.86224	3.77375	3.5945	3.82716	3.60458	4.05937	3.83645	7.56816	3.89046	3.825	3.72487	4.06808	9.59954	3.58169	4.43269	3.76437	4.01991	4.17096	3.93607	5.64535	3.91004	4.55626	3.62922	3.71677	3.81422	3.83232	3.6487	3.37692	3.56604	3.94568	3.9205
1552365_at	SCIN	85477	9.65134	8.98333	9.81877	5.92167	9.3101	9.14815	8.9229	9.08413	8.33479	8.28263	9.51599	8.70957	9.58496	9.25066	9.75383	9.85217	9.18215	9.47714	9.50475	8.16902	4.1446	4.78954	6.26491	4.71257	3.92405	5.02931	5.99005	6.2435	5.0943	7.64573	9.58131	5.0873	3.98176	5.04803	4.06635	9.11415	7.60969	3.86787	4.23734	5.12273	6.93098	6.44992	8.93769	6.24168	7.5247	6.85977	4.41462
1552367_a_at	SCIN	85477	8.68921	7.73976	8.87443	4.52217	8.51762	8.15701	7.93203	8.12716	7.35603	7.35773	8.55567	7.55979	8.92039	8.49242	8.89956	9.14841	8.58265	8.54905	8.86989	6.54406	3.44554	3.86191	4.8556	3.81896	3.24048	4.02823	4.24061	4.79519	4.65163	6.65025	7.44601	4.24479	3.59436	3.62682	3.2475	7.55453	5.84782	3.48676	2.94554	4.03723	5.38451	4.63672	7.14358	4.75396	5.9343	5.744	3.61547
1552455_at	PRUNE2	158471	4.37211	5.33634	3.80806	5.95509	5.59001	3.89318	5.4273	4.22854	3.54467	3.97252	4.34363	4.89555	5.6492	4.81687	5.27832	5.32523	4.19684	4.66729	4.90353	4.62318	5.3166	8.631	6.04362	5.82549	7.47478	4.41317	4.39223	7.15187	6.33898	8.69853	4.53756	3.89223	6.74887	7.15866	3.74431	3.55809	7.55324	5.92182	8.73187	6.1641	5.03086	7.34088	6.42393	4.65906	4.30894	4.00757	5.38887
1552470_a_at	ABHD11	83451	4.66545	4.37778	4.29138	3.62749	5.21852	4.99974	4.62728	5.63914	5.51614	6.04366	5.82191	5.45455	5.44889	5.24283	5.0966	5.94074	5.71346	5.47113	5.62879	5.67026	5.10656	6.33041	6.43023	4.22409	6.29913	5.02023	5.25682	5.98078	4.96505	5.54726	3.88864	7.28718	6.36285	6.70648	5.93064	5.27291	4.96627	4.73468	3.28547	4.71128	6.3144	5.90343	4.46346	6.77034	5.69035	5.74904	6.49015
1552478_a_at	IRF6	3664	7.07897	6.60385	7.57473	5.77435	7.33738	6.95863	6.9252	7.49156	7.14739	7.69536	7.22902	7.07496	7.01339	7.50762	6.74939	7.6059	6.90318	6.94419	7.41459	6.36119	5.01877	5.99397	6.11268	5.75682	5.37768	5.37423	5.62037	6.80113	5.38545	6.78752	5.68164	6.71108	6.5705	6.47931	5.92928	6.17207	6.25781	5.73126	3.88432	5.95389	5.89271	5.00512	5.4025	5.413	6.31179	6.14826	6.11597
1552502_s_at	RHBDL2	54933	7.25432	6.96339	7.76617	6.12585	6.97749	7.13467	6.78044	6.61073	7.90437	7.87237	6.92237	7.70878	7.02321	7.1756	7.03899	7.05704	7.59169	6.65022	6.73476	3.22428	3.18468	4.10435	6.14539	4.86844	3.97062	4.26057	5.58915	5.26529	5.99395	6.24821	3.43116	3.83789	5.15753	4.3839	4.48809	4.08152	6.61651	3.13817	3.33559	4.96582	3.24535	5.04502	5.58024	3.45539	5.6724	5.30394	2.75103
1552511_a_at	CPA6	57094	5.24561	3.62892	4.2745	4.33706	3.98153	4.52771	3.50182	3.25323	4.84949	3.45993	3.52689	3.69932	3.31496	4.07037	3.28597	3.30604	4.50316	3.37714	4.16489	2.40858	6.15237	2.79569	3.06947	3.38816	2.48339	2.66946	3.07835	5.01797	2.73445	2.49619	4.61135	3.18526	4.34118	2.83921	3.68083	2.59381	2.69241	2.65386	2.8149	2.85954	3.04198	3.44018	2.69138	2.72029	3.41127	2.66982	2.62564
1552519_at	ACVR1C	130399	8.13391	8.80668	8.34157	7.98084	8.62322	7.83553	8.45081	7.61367	8.54201	7.64171	8.31344	9.03591	8.74562	7.59951	8.67454	8.48733	8.06173	7.87286	8.02741	6.64166	6.42316	7.54714	7.7478	5.35559	5.74412	6.37717	7.31679	6.89391	6.56435	7.45965	6.46425	7.05859	6.00791	6.01741	6.05545	5.55409	7.26928	6.07843	8.75172	6.25066	7.08828	5.4592	6.5146	6.13713	5.88547	6.85945	6.71427
1552575_a_at	C6orf141	135398	4.77852	4.78759	8.38182	5.16759	5.21541	4.72278	5.06106	6.52826	4.55479	4.55443	5.33474	5.11736	5.23773	5.16602	4.91878	5.29097	4.89826	5.69026	5.73301	6.08938	4.11085	6.211	4.88203	4.99311	4.38548	6.37438	5.72496	5.92102	5.54291	6.01692	5.38161	4.31506	4.03449	3.90935	5.65974	6.13911	4.46216	5.32315	4.07694	3.86181	6.16069	3.79465	5.65704	5.08076	5.83489	5.57873	5.59602
1552612_at	CDC42SE2	56990	8.71529	8.61627	8.92775	7.60221	9.25176	9.05411	8.93194	9.06745	8.27996	8.98718	9.29907	8.55238	9.06018	9.30083	9.0059	9.50673	8.94315	9.35419	9.38846	7.52244	7.77953	7.83512	7.75246	7.15609	7.63642	8.66099	7.19877	8.0606	6.16575	7.94004	6.44659	8.95778	8.56556	8.49337	7.91502	7.54192	7.05528	6.80925	6.64723	7.55786	7.55377	7.18019	7.55612	8.10606	7.87781	7.84673	7.81431
1552613_s_at	CDC42SE2	56990	8.17496	7.80847	8.23907	7.06474	8.82899	8.51264	8.21036	8.57035	7.88968	8.81181	8.97197	8.11386	8.41704	8.96882	8.63642	9.21349	8.47076	8.80825	8.94885	7.0812	7.07732	7.4642	7.07518	6.78498	7.22352	8.57023	7.14378	7.7499	6.34306	7.6295	6.35479	8.59362	8.34652	8.24647	7.60732	7.28336	6.80904	6.56493	6.3554	7.28667	7.40301	6.84714	7.23282	7.83541	7.6874	7.60379	7.50776
1552619_a_at	ANLN	54443	4.64218	4.5632	5.38477	4.16924	5.342	5.08724	4.34233	5.10096	4.76453	6.1012	6.18138	5.09	5.11467	5.17318	5.34731	6.72866	5.88078	4.93478	5.7878	7.26559	7.76426	8.60387	7.59568	6.84531	6.97313	7.88742	7.84892	8.03162	7.88326	7.97959	8.76867	7.1084	8.08599	7.88493	7.6208	8.12628	6.52711	7.74188	8.99865	7.63554	8.68704	7.84625	8.11557	7.55532	8.167	8.48964	8.26648
1552621_at	POLR2J /// POLR2J2 /// POLR2J3 /// UPK3BL	5439 /// 246721 /// 548644 /// 100134938	6.86404	7.10149	6.90599	7.6255	7.11387	6.19896	6.73225	6.77442	6.58829	7.0081	6.79579	7.51018	6.83166	6.97207	7.02885	6.49274	6.7833	6.44654	6.70115	8.72587	8.19058	8.12255	7.10531	8.58519	8.1214	8.02595	8.07585	8.86442	7.99353	8.50087	6.89868	7.3213	8.53257	7.91514	7.72755	7.49581	8.39779	7.88961	6.10708	7.13252	7.06008	6.98488	6.21952	7.47081	7.21203	7.65042	7.51519
1552622_s_at	LOC441259 /// POLR2J /// POLR2J2 /// POLR2J3 /// UPK3BL	5439 /// 246721 /// 441259 /// 548644 /// 100134938	6.23239	6.5517	6.04348	6.83665	6.39997	5.4549	6.03633	6.01822	5.95728	6.36158	5.95904	6.84683	6.0935	6.17799	6.43869	5.82997	6.08855	5.56663	6.07031	8.41593	7.4391	7.56603	6.53268	8.22966	7.61053	7.58245	7.48298	8.26362	7.54983	7.82678	6.51675	6.63848	8.17756	7.41648	7.05586	6.81914	8.24568	7.60995	5.38288	6.75149	6.46491	6.23839	5.76139	7.13157	6.84736	7.34313	7.19866
1552627_a_at	ARHGAP5	394	6.65987	6.00532	6.82873	6.63591	6.4985	6.30126	6.27849	6.71474	6.15002	6.86001	6.47626	6.59282	6.10929	6.66428	6.17465	6.85406	6.31877	6.65582	6.6371	6.76199	6.08488	6.02995	6.3412	5.95155	6.14358	5.31781	5.42718	6.12956	5.64968	6.94283	7.11562	6.24234	5.86143	6.39416	5.4684	6.31015	5.96545	5.36405	4.72852	5.44294	6.73753	5.19469	6.41409	5.59284	6.6766	6.66353	6.72689
1552660_a_at	C5orf22	55322	6.68206	5.96785	6.40787	6.26932	6.64527	6.92889	6.65906	6.65189	6.2445	6.8269	6.83168	6.84024	6.2301	6.80734	6.53158	6.62613	6.48063	6.80563	6.74535	7.2039	6.25918	6.76227	6.71958	5.74662	6.78281	6.36761	5.91776	6.04045	6.3234	6.92926	6.17602	6.82159	7.13074	7.00729	6.44072	7.38961	5.5407	6.13678	5.58029	6.24758	6.41851	5.28494	5.96396	6.47265	6.74522	6.40424	6.77448
1552691_at	ARL11	115761	2.97382	2.94414	2.79242	2.71169	3.2153	2.72243	3.79818	2.95085	3.0427	3.0444	3.25142	3.72597	2.81987	3.00286	2.86171	2.94387	3.15226	2.8747	3.16227	2.6798	3.64687	2.63688	3.09719	4.45624	3.25139	4.36553	3.58962	2.92027	5.32889	2.66852	2.86782	2.95607	2.62483	2.53702	2.61139	2.19895	2.49061	2.23663	2.68975	2.95068	2.63147	2.96402	2.85997	2.7544	3.45389	2.79413	2.7174
1552701_a_at	CARD16	114769	8.30608	7.74768	8.0759	7.35457	8.09903	7.84057	7.87024	8.40637	8.25523	8.4127	8.56803	7.82096	7.95858	8.25118	8.25658	7.58769	7.2815	7.76857	8.03834	7.17523	7.73263	7.87561	7.91321	8.22156	8.14177	8.54915	7.78102	7.26368	7.20638	6.61022	7.88335	8.90033	7.28203	8.8374	7.6166	7.03595	7.63438	7.36856	7.18899	7.98868	7.30841	7.56414	8.39496	8.49634	8.06741	8.19944	7.79695
1552703_s_at	CARD16 /// CASP1	834 /// 114769	7.69781	7.12012	7.39522	6.79326	7.78904	7.38307	7.57959	8.163	7.88447	8.38554	8.37644	7.71422	7.42898	7.80759	7.89309	7.76201	7.49676	7.64393	7.84422	7.69496	6.90316	7.72682	7.98981	7.27319	7.96848	8.53325	7.49218	6.93725	7.07319	6.32226	7.02187	9.03477	7.09132	8.65812	7.49657	7.05518	7.2001	7.24765	6.33409	7.3406	7.56511	6.702	7.8709	8.15064	8.06131	7.80701	7.74754
1552766_at	HS6ST2	90161	2.55768	2.79866	2.42273	2.39536	2.42618	2.49449	2.71195	2.27419	2.81198	2.50982	2.71002	2.75999	3.03476	2.67182	2.46199	2.78166	2.37034	2.60245	2.67751	2.76625	2.88487	3.35411	2.84479	4.0616	3.96373	3.96631	4.44263	3.97359	6.10523	2.59014	2.75191	2.80757	2.54536	3.50705	5.7629	4.73155	2.80378	4.48187	4.12312	3.4615	4.6891	3.86664	3.80165	4.14064	5.24528	4.34793	2.53472
1552767_a_at	HS6ST2	90161	4.12303	3.99867	3.82593	4.09076	4.48261	3.74586	4.01973	4.17686	3.77702	4.52749	4.21663	4.29866	4.23234	3.64111	3.28456	4.44136	5.12499	3.69789	4.29113	4.11354	5.04847	6.57101	3.79467	6.99679	6.79502	7.33261	8.0513	6.81034	9.1585	4.24032	5.47334	4.51077	4.07178	6.55428	8.29638	8.20994	5.42952	8.06304	8.98336	6.68373	7.65248	7.73971	7.89507	7.45532	8.94486	7.66426	3.61225
1552797_s_at	PROM2	150696	7.92916	7.08774	7.76065	6.82549	8.16577	7.7171	7.32367	7.38029	7.79876	7.78207	8.11509	7.30285	7.84841	8.19631	7.70673	8.54928	7.98883	7.57091	7.71195	6.1958	6.41316	5.38187	6.23322	6.68015	5.15911	4.45426	6.44974	6.6645	8.10479	4.51058	4.55075	6.17126	5.6894	7.55412	7.34118	9.88965	6.55846	6.66639	6.97778	6.26799	7.31042	4.68948	7.3309	4.04288	5.69035	5.28314	4.03499
1552834_at	B3GNT6	192134	6.86436	6.63587	6.89465	6.29741	7.12707	7.21687	6.98996	8.17614	6.64678	6.90429	7.5594	6.99455	7.95739	7.43116	7.50417	6.75859	6.91392	6.77423	7.79126	4.26373	4.68882	5.16297	6.1091	4.30376	4.37449	5.02371	5.57756	7.20686	4.38652	8.39549	5.92275	5.66153	5.6373	5.29329	5.05173	4.51766	7.41826	5.5923	4.40109	5.8543	4.78489	6.54309	6.01836	4.48748	4.36025	5.11682	4.28787
1552870_s_at	AXDND1	126859	5.31595	5.44239	5.80152	2.82455	3.80985	3.27737	6.31526	6.99041	4.58252	5.05168	5.57579	5.61007	3.9498	5.55582	4.17283	5.43241	4.04025	7.5174	7.66435	3.21471	3.12245	2.73679	5.22794	3.42969	3.636	2.96902	3.26049	6.38142	2.75756	4.10167	2.60556	4.65491	3.06674	4.70304	7.22421	2.7218	3.85613	4.75	2.78781	2.77458	3.13166	3.14825	5.02566	6.43294	3.05924	4.66595	2.61119
1552921_a_at	FIGNL1	63979	4.47882	4.19298	4.55102	4.65227	5.16944	5.25916	4.82828	4.41521	5.23792	5.32297	5.34451	4.77031	4.6449	4.5526	4.60647	5.54888	5.03841	4.67375	5.29936	6.05145	6.22005	7.1812	7.2662	6.21498	5.96691	6.09699	6.2235	6.13519	6.42939	6.5313	6.45455	6.71168	6.90251	7.01158	6.60049	6.50134	6.19716	6.64519	6.00782	5.91519	7.01555	5.66214	5.17254	6.60095	6.21279	6.96002	6.90013
1552978_a_at	SCAMP1	9522	6.71047	6.51966	6.49757	7.05521	6.70531	6.7813	6.85051	6.69867	6.58829	7.22026	6.68047	6.88396	6.55382	6.4347	6.74917	6.83631	6.66607	6.46638	6.57755	7.31691	6.94346	6.67843	7.07698	6.91286	6.77801	6.51937	6.03817	7.11101	7.03834	7.70504	6.3601	6.71166	7.10231	6.89699	6.48175	6.75575	6.77807	5.82156	5.94388	6.34772	6.60742	5.85216	6.76453	6.65231	6.9738	6.53905	7.03505
1553102_a_at	CCDC69	26112	6.2348	7.05059	4.24131	8.50086	5.70495	5.46965	6.89105	5.68627	4.91205	5.6367	5.77766	4.49836	4.26219	4.6868	5.70397	4.8574	5.21759	5.78024	5.1954	5.56953	6.52066	3.60323	5.47362	4.89008	7.3476	6.95332	5.26201	4.99633	4.97972	3.72335	4.66515	5.47137	4.18521	4.90008	4.26873	4.24084	4.74935	4.70379	3.69123	5.34414	5.26483	4.90928	4.92306	4.54253	5.04946	5.08007	5.09072
1553105_s_at	DSG2	1829	10.1463	9.91759	10.2946	9.10404	10.4387	10.0688	9.85185	9.95447	9.77225	10.2929	9.83423	10.1391	10.2505	10.3261	10.1243	10.3243	10.0603	10.2939	10.0896	8.57468	8.73493	9.30508	9.3136	8.18681	8.8526	8.8001	9.55278	9.44527	8.42506	10.047	8.54307	9.71679	9.53981	9.92823	9.3815	8.58766	8.95036	8.53851	6.6335	9.73948	9.35662	8.88704	9.22092	8.80601	9.75329	9.01814	9.78529
1553132_a_at	TC2N	123036	7.18275	7.26285	7.99993	6.64165	6.91869	7.67753	7.45586	7.66227	6.77802	7.83541	7.38665	6.82018	6.7675	7.7122	6.67754	7.43766	7.56142	7.60182	7.59927	6.90236	5.99262	8.09549	7.359	5.54408	6.50412	7.28787	7.57479	6.99975	6.11215	8.29575	7.42379	7.36894	7.43556	7.91608	6.41694	8.35074	8.05986	6.98073	6.14045	7.48956	7.50597	7.62591	8.31574	7.28774	8.07084	7.9785	6.8597
1553148_a_at	SNX13	23161	7.05579	5.99761	6.54534	7.4178	6.89266	6.60553	6.49263	6.24562	6.71507	6.97616	7.09193	7.24583	7.02521	6.69443	6.87703	6.88152	6.75785	6.69882	6.90863	6.1521	6.26435	5.90151	7.11922	6.51796	5.9106	6.24446	5.35138	6.13786	6.25009	6.65206	6.91119	5.33819	6.38975	5.80021	5.08134	4.4995	6.05183	5.49139	6.43208	5.89299	6.05756	5.09283	5.56671	6.4492	6.03625	5.63068	6.12474
1553167_a_at	SEPSECS	51091	4.79265	4.03108	5.13969	4.08139	5.6194	3.99858	5.70938	5.45708	4.82093	5.71377	5.96479	5.65129	5.85304	4.98845	5.35599	6.13719	5.00818	5.38651	5.58084	3.99583	4.01254	4.53955	5.31042	3.67079	5.02661	5.21659	4.46603	4.11449	4.45593	4.96851	5.15803	5.77628	5.23109	5.73167	4.44168	6.15155	4.02636	3.71406	4.93015	5.09111	5.32185	4.56251	5.29591	5.2417	4.93888	5.09244	5.39266
1553185_at	RASEF	158158	8.76244	9.87398	10.2254	10.2029	8.78579	9.28713	9.02767	8.76367	9.93364	8.43147	8.90656	9.54844	9.43398	8.53045	8.67688	8.38082	9.74058	9.01635	8.64432	7.9132	7.90389	7.2794	7.33296	7.49493	8.02284	7.01979	7.05811	8.35298	7.88238	7.55588	8.01664	6.66942	7.03785	6.59586	7.53963	7.28476	8.8222	5.87306	6.74473	6.79707	6.82937	7.59894	7.20441	7.23113	7.3202	7.33978	6.50726
1553186_x_at	RASEF	158158	8.03444	9.15261	9.5781	9.568	8.21463	8.64832	8.37362	8.13886	9.26778	7.76951	8.23593	8.78103	8.79257	7.91989	8.09659	7.79165	9.16696	8.49184	8.06779	7.45972	7.52479	6.74145	6.67723	6.96584	7.48865	6.40242	6.38301	7.68668	7.27934	6.85839	7.34178	5.91203	6.32096	6.17137	6.89081	6.72077	7.9496	5.4025	6.12098	6.0496	6.26319	6.78099	6.59948	6.41889	6.74787	6.5959	6.06921
1553219_a_at	AMMECR1	9949	4.21714	4.33906	4.57168	4.35013	4.64236	4.80695	4.26201	5.00844	4.71343	4.95041	5.21316	5.11456	4.47005	5.36634	4.71869	5.58013	5.25799	5.18391	5.46462	5.63657	5.74672	6.53642	6.41527	4.68907	5.05458	5.44881	5.08899	6.29269	5.86486	5.97444	5.60674	5.49169	5.69435	6.24619	5.695	5.51941	4.93883	4.78933	4.43077	4.60281	5.69563	5.64789	5.11972	5.81034	4.84798	5.3537	6.36732
1553296_at	GPR128	84873	7.36978	5.39911	6.72392	4.5441	7.63324	7.96371	7.84085	6.26298	7.13159	7.22563	8.17105	7.6922	7.53779	6.9847	8.33258	8.64038	3.73382	6.42448	6.69133	5.33539	5.86593	5.26713	7.45857	3.41922	5.12307	5.40086	4.48103	4.52648	7.16691	5.08324	3.37905	7.9028	4.49561	6.20821	3.37851	3.75598	5.16366	5.77342	3.20403	4.18548	6.52257	3.34288	7.46383	6.17432	4.75815	8.89205	7.98958
1553319_at	OXGR1	27199	3.28426	3.14366	3.23675	3.051	3.47235	3.56299	3.384	3.71757	3.44842	3.29632	4.22653	3.80214	3.08706	3.20586	3.63603	3.51751	3.27864	3.9505	3.67288	3.22611	3.13767	5.2759	6.0005	4.0419	3.05586	3.09769	4.96352	6.96679	5.87209	3.99316	2.9017	3.13186	4.46784	3.74617	5.49471	3.70084	2.79955	3.97769	3.32691	3.03764	5.87234	3.10168	3.3389	3.18354	2.91503	3.62485	4.05968
1553349_at	ARID2	196528	6.0285	6.40383	5.80861	5.24138	5.56416	5.36777	5.5831	5.35092	5.53589	4.91998	4.74854	5.3599	5.41991	5.89464	5.76927	5.30334	5.15286	5.47005	5.19161	6.60749	6.29824	5.79092	6.25603	6.94131	6.17823	6.15486	6.25199	6.57525	6.01831	6.60667	6.70754	4.42639	6.48744	5.54922	4.91471	5.6045	6.82209	6.59949	6.07389	6.31992	5.56199	5.46645	6.20561	5.65983	6.06967	5.8315	6.57365
1553486_a_at	C17orf78	284099	3.1591	2.99936	3.44621	3.14121	3.02927	3.29283	3.23695	3.50344	3.12532	3.12227	3.26944	3.18494	3.58952	3.25133	3.59796	3.21863	3.40343	3.25876	3.13164	6.4977	3.19119	3.31707	4.18304	3.43244	3.29426	3.17091	3.28804	3.48858	3.53376	3.48287	3.22183	7.11026	3.2808	3.4325	4.11424	3.33454	5.48681	3.28304	3.5923	3.33547	3.26062	3.05843	3.18053	3.55636	3.1619	3.08973	6.71095
1553559_at	TMEM171	134285	8.91458	7.85319	8.01086	6.58813	8.03854	7.21413	7.91749	8.21187	8.54168	8.05763	8.27675	8.43688	8.74847	8.32803	8.64685	8.65268	8.42656	7.68395	8.20344	6.59392	4.48494	7.05445	5.43829	5.24213	5.4087	5.50697	6.49314	5.84765	5.11118	6.08209	4.53055	6.49226	6.5435	6.67148	6.41078	6.06104	5.70929	6.00283	5.92053	5.8771	6.22747	6.11101	6.53435	6.39627	5.91408	6.26354	6.44532
1553589_a_at	PDZK1IP1	10158	8.27788	8.86481	7.87559	8.04739	7.52645	8.15275	9.68582	7.91775	8.83563	8.78733	7.95161	8.32511	7.41051	7.86179	8.27575	7.85232	7.70795	7.69966	7.05605	8.09375	5.27066	9.24209	9.00432	8.17307	7.1205	9.0613	8.79612	7.72036	8.35226	10.4923	8.46913	9.29542	8.49373	8.96349	7.01788	9.55134	10.0455	9.22261	7.39392	8.08029	8.22481	7.32632	9.28254	9.54076	9.70522	8.47198	8.10765
1553613_s_at	FOXC1	2296	3.4549	3.61421	3.67709	4.37342	3.93483	4.88054	4.13967	3.55274	4.00564	3.74273	3.40905	3.76216	3.69316	4.36938	4.14915	3.8646	3.40238	3.5677	4.17749	3.28311	4.43584	4.4295	3.59937	5.86951	4.64531	6.05685	4.10797	4.03242	6.65064	5.68179	5.72066	3.99047	6.91234	3.70645	3.83592	6.18412	4.49472	4.1455	3.90574	4.2892	4.39475	4.36025	5.45635	4.05556	5.1326	4.71009	5.58511
1553693_s_at	CBR4	84869	5.20121	5.69449	5.08134	5.44743	5.63126	5.15557	4.98091	4.69775	5.03732	5.28421	5.03078	5.26061	5.54793	5.228	5.73019	5.05329	5.36969	5.00954	5.48377	5.74224	5.56243	5.03905	6.2549	5.71807	5.69123	5.53315	6.07193	5.83989	6.41154	6.60574	5.31412	4.25254	4.79424	4.44559	4.73606	5.71067	6.37026	5.55879	6.58076	5.47379	5.1589	5.85671	5.60838	5.05872	5.13743	4.64081	4.85398
1553694_a_at	PIK3C2A	5286	7.04375	6.55453	6.69693	7.24267	6.79579	6.58793	6.81593	7.06186	6.50401	6.94129	7.03948	6.84983	6.47711	6.92951	6.60004	6.9302	6.90673	6.74595	6.81839	6.39044	7.37254	6.55354	6.90463	6.9878	7.39394	7.06519	7.20082	7.27007	7.34348	7.63993	6.56729	6.43861	6.27245	7.15487	6.29169	5.43585	7.04012	6.89323	4.9491	7.21766	7.18187	6.99725	6.5854	6.75739	7.1273	7.29821	7.39598
1553705_a_at	CHRM3	1131	6.06031	6.88295	6.25282	7.25229	6.31381	6.00872	6.1182	6.26243	6.00665	6.63571	6.54569	6.38314	5.74741	6.25435	6.33218	6.29307	6.13023	5.84327	5.83114	5.81448	6.07883	6.78797	6.82926	7.40008	6.30899	5.33157	7.2092	7.81375	7.68164	7.08124	6.65636	5.95919	5.1821	5.96127	6.82835	7.07903	6.55478	5.74446	5.63791	5.48907	5.75905	5.7848	6.05936	6.02319	5.91517	5.05693	5.32768
1553725_s_at	ZNF644	84146	6.57264	5.74712	5.78896	6.48271	6.25112	6.23749	6.456	6.27443	6.57548	6.72234	6.4906	6.67468	6.27105	6.49272	6.43202	6.70675	6.55867	6.31673	6.64329	6.51177	6.84188	5.68966	7.20043	6.36597	6.53701	6.82305	6.18678	6.27889	6.15178	6.64168	6.65644	6.33125	6.26155	6.85048	6.08249	6.25714	6.20513	5.19514	5.56173	6.09035	6.70454	5.74725	5.89528	6.77209	6.35499	6.34134	6.38142
1553749_at	FAM76B	143684	4.07012	4.41513	4.83195	4.89396	4.46088	5.10855	5.236	4.82304	3.68388	4.17226	4.6889	4.2428	4.13362	4.3402	3.07911	5.10307	4.59284	4.23269	4.00851	3.52019	3.47619	4.03665	3.52819	3.16545	2.76817	3.06806	3.66853	3.13242	3.98024	3.94257	3.14957	4.01532	3.78629	5.48138	3.22883	3.75061	2.83167	4.35943	3.68042	3.76668	3.53876	5.06493	4.66341	4.3941	4.93621	4.76496	5.09806
1553764_a_at	AJUBA	84962	3.42005	3.57881	2.90425	4.48546	3.68463	4.09377	4.05472	3.11333	3.90449	4.04155	4.00981	3.64725	3.40854	4.01765	3.89279	3.93536	4.04578	3.76839	3.76437	8.40737	7.10473	6.88492	6.71835	6.30104	6.73495	7.91211	6.03294	6.49441	6.65259	6.27794	8.13767	6.50052	7.2818	6.05484	6.74772	8.45518	5.68043	6.32371	5.51458	7.2819	7.704	6.76526	7.45871	6.83974	7.23439	6.79836	6.97622
1553808_a_at	NKX2-3	159296	6.94769	7.18722	5.67937	8.67841	6.86403	7.49878	7.72947	6.68096	6.22725	6.47718	6.58085	6.3446	6.07032	6.02623	6.22577	7.01625	5.95545	5.78573	6.49976	4.76388	6.61671	5.01708	6.18537	4.82451	7.29366	5.69004	6.02506	6.19703	4.28686	4.39673	5.33744	6.18576	4.54082	5.1874	5.28735	4.24607	5.06469	4.66199	5.17414	5.09201	5.25648	4.35596	5.98908	3.84267	4.22787	5.35054	4.72387
1553828_at	NXPE1	120400	10.0678	9.18318	9.36073	9.23022	9.4662	9.08414	9.55721	8.91212	10.2744	9.74008	9.34449	10.2817	9.61858	9.91322	9.84004	9.57004	10.0875	9.42345	9.56283	4.14111	5.1748	4.45025	9.06783	5.04835	6.3807	6.33444	8.36881	8.29753	4.09024	8.23743	4.54698	6.74315	6.93153	7.10408	7.94847	4.3701	7.56975	5.7819	5.25477	6.59371	5.93666	6.90406	8.38244	6.45815	4.57467	5.53181	4.07998
1553830_s_at	MAGEA2 /// MAGEA2B	4101 /// 266740	2.60982	2.67553	2.90989	2.79298	2.73278	2.64055	2.68098	2.58153	2.58641	2.68285	2.94812	2.48491	2.40509	2.67182	2.81349	2.76178	2.65101	2.76128	2.45634	2.66398	3.9756	2.6175	5.98607	2.58686	8.05591	2.5874	2.56329	2.77371	2.50419	2.50768	2.7332	2.69181	2.57082	2.60911	3.65996	2.60471	2.90809	2.80787	2.69727	2.64754	2.73915	2.69482	2.78502	2.60698	2.67503	2.57499	2.58783
1553962_s_at	RHOB	388	7.14966	8.11221	7.43481	9.2926	6.62456	7.61346	8.05399	7.06327	6.22539	7.40002	6.65367	6.85839	5.80781	8.08116	6.52476	7.56761	6.62275	7.4247	6.95512	6.77245	7.89364	8.30858	6.546	6.96954	8.13386	7.30487	6.90566	8.18349	7.65313	7.10675	5.92514	6.76796	7.97298	6.50159	8.47117	5.83919	8.81276	6.70012	5.01675	6.7754	6.89444	6.58126	5.99851	6.05571	6.82078	7.4083	6.50687
1553970_s_at	CEL	1056	4.11379	4.53798	4.38322	4.25027	4.61436	4.18772	4.35292	4.26984	4.81661	4.69265	4.39571	4.36432	4.44099	4.42964	4.33658	5.02364	4.55181	4.36231	4.45855	8.0286	7.11353	4.12951	6.65841	9.16982	7.65803	4.13165	4.31002	5.25355	7.23421	4.37562	4.36802	7.6731	4.29886	4.46815	4.52235	6.53351	4.17021	7.23514	10.0569	6.657	4.24213	4.4812	4.25851	4.40617	4.4786	4.07005	5.86246
1553972_a_at	CBS	875	5.96702	5.0918	5.67146	5.2115	5.63174	4.81235	6.13113	6.21096	5.70225	5.7843	7.24574	7.57006	7.48232	5.13515	6.41192	7.02027	4.77535	5.63015	6.71726	4.40456	5.39964	6.8594	5.09258	5.59975	5.1322	7.59997	6.82413	5.16321	6.8726	5.54711	5.24508	8.30254	5.20762	7.02866	6.01065	5.25195	5.02375	6.50988	6.74109	6.06751	5.96583	6.14128	5.04724	4.79097	5.33051	4.95574	4.81405
1553986_at	RASEF	158158	8.75015	8.63363	9.55105	7.58994	8.87438	7.78896	7.47287	9.66223	8.45563	9.00545	8.59857	8.4566	7.65733	9.22336	8.44584	8.76771	7.55763	9.04156	9.18391	8.00254	5.29989	6.34299	6.6775	7.85783	7.20704	5.21747	7.6475	8.91406	7.53697	8.08909	9.79884	7.51254	8.59317	8.05838	6.81197	8.59176	8.90137	7.98336	7.91814	7.074	7.24708	8.3543	9.10597	6.5761	8.52589	7.2417	7.59606
1553989_a_at	ATP6V1C2	245973	4.62308	4.59639	4.67534	4.23865	4.52692	4.27968	4.33837	4.01115	4.46261	4.34444	4.54554	4.19515	4.66679	4.09251	4.03828	4.47438	4.52617	3.83756	4.35995	5.59543	4.68997	5.07975	7.61468	5.72574	5.97024	4.70249	4.75898	5.49948	4.53365	4.28045	4.39677	5.88088	5.43984	5.36605	4.60826	4.3086	4.9949	6.05163	5.69006	3.68087	6.14971	4.22463	4.65529	4.33236	4.34827	5.25782	4.50402
1553994_at	NT5E	4907	5.09574	5.41517	6.21849	5.23907	5.27308	5.88511	5.8355	5.18521	5.28149	5.07355	4.76081	4.87418	5.21873	6.6026	5.49094	5.80543	5.82131	6.00678	6.0146	4.70863	5.43316	5.56179	5.97051	4.63071	4.91717	4.17251	6.15021	5.62762	5.55148	5.07152	6.82799	5.16558	4.08708	5.28139	3.81742	4.92845	5.32428	3.40828	6.63364	5.50509	5.75662	6.55637	6.70422	5.56605	7.16564	6.72228	5.62729
1553995_a_at	NT5E	4907	5.7228	6.24543	6.44825	6.07591	5.79672	5.92204	6.20405	5.64888	5.70354	5.55889	4.92446	5.4588	5.83635	6.50987	6.2514	6.14341	5.97622	5.62643	6.5295	5.17608	5.60616	5.78439	6.40497	4.53285	5.11062	4.59645	5.42425	6.10735	5.38598	5.23558	6.92958	5.33287	4.32209	5.53	3.73223	5.6668	5.60212	2.82161	5.95411	4.98502	5.64901	5.98494	6.30238	5.40846	7.35352	6.74766	5.4909
1554018_at	GPNMB	10457	4.81319	3.25928	3.58889	3.51734	3.63734	5.46964	4.56694	6.15366	4.89623	3.95758	3.34687	4.13894	3.04882	3.40796	3.73029	3.73878	4.51423	2.99393	3.76437	5.44129	5.72082	2.80638	3.19209	6.664	5.22469	6.79016	3.10773	3.6134	5.01953	3.0812	6.20865	4.4608	2.87424	4.14824	3.48918	4.47459	3.40541	2.57363	2.6747	5.29681	4.70908	4.26223	5.70453	6.42376	7.14714	5.16829	5.36774
1554020_at	BICD1	636	3.68443	3.42508	3.79967	3.50787	3.77857	4.16074	3.82101	3.94819	3.75314	3.86676	3.30179	3.29292	3.61863	3.19037	3.6058	3.23941	3.14673	3.31663	3.68074	5.33988	5.32744	6.27249	6.05113	5.02329	5.14238	5.60442	6.23383	4.25179	6.50371	4.67722	5.29776	5.08863	5.57003	5.75852	4.31818	6.96037	4.57315	6.20958	6.71474	6.54843	7.02624	5.45625	6.23352	5.39089	5.95087	6.39098	6.87138
1554029_a_at	TTC37	9652	4.23817	4.19973	3.98224	5.00559	3.99915	4.64613	4.81239	4.1457	3.90892	4.6061	4.33659	4.7349	3.89901	4.38527	4.35681	4.76953	4.73259	3.69548	4.37612	5.74923	4.74669	4.54101	5.19814	4.54004	4.06724	4.40877	3.21047	4.96127	5.84448	4.85286	3.94798	4.83874	3.83828	4.48473	3.72554	4.41992	4.04258	2.9796	3.43785	3.36596	3.0819	3.76032	3.80851	3.72846	4.11704	3.64657	4.49553
1554101_a_at	TMTC4	84899	4.5391	4.66746	4.53843	4.25878	4.01462	4.03031	4.86023	4.81101	4.49225	4.2225	4.40555	4.42168	4.97005	4.52632	4.57902	5.4489	3.85924	5.14234	5.18899	5.74309	5.93211	5.55816	5.92943	6.31377	5.12469	5.51696	5.6967	6.0757	6.29677	5.16002	5.63336	5.98943	5.95863	4.9052	5.69999	5.42125	4.90151	3.97903	5.37143	5.20776	5.63883	4.82303	4.77419	5.64921	5.67218	5.15751	5.91813
1554127_s_at	MSRB3	253827	5.96406	7.60857	4.56153	9.01705	4.76423	6.11939	6.76068	4.95678	5.06926	4.61524	5.14423	5.11861	4.817	4.75472	4.98032	5.39358	5.39864	5.10346	4.99025	6.75925	6.96401	4.55382	4.59907	6.20877	7.82796	5.91991	4.89907	5.98196	5.32312	4.58986	6.31292	5.30089	5.3445	4.95879	5.26755	5.1691	5.64386	4.37882	4.72678	6.09352	4.97308	5.53305	4.80473	5.71219	6.21398	5.67262	5.4261
1554190_s_at	PLEKHS1	79949	3.23003	2.76973	3.07879	3.09241	3.56147	3.13457	3.07815	2.65448	3.24076	3.38348	3.636	3.4446	3.75816	3.16584	3.68856	3.70891	3.43464	3.1093	2.84464	4.95827	2.84258	6.8006	4.32743	4.75061	4.13203	7.61384	4.84979	4.78484	6.29981	6.66793	4.78763	5.46836	4.87882	5.59046	3.8081	7.6992	4.77285	4.51774	3.54009	4.2529	6.23882	4.09573	4.30824	5.2865	4.88423	7.74247	5.2576
1554195_a_at	C5orf46	389336	3.24969	3.28776	3.6043	3.70118	3.5377	3.30305	3.70602	4.10698	4.24955	3.8211	3.66271	3.56291	3.98942	3.7691	3.92897	3.73723	3.73386	3.88754	3.93139	5.62312	4.15607	3.96211	3.58454	6.02547	3.90844	4.48967	3.758	4.33114	5.4397	3.54109	4.66287	3.79589	4.23805	3.50677	3.65591	4.91742	4.55746	3.75104	3.85145	5.31461	4.07464	4.57637	3.66695	7.20552	5.7104	4.3682	4.97131
1554240_a_at	ITGAL	3683	6.50861	5.46617	4.41169	5.40213	5.78138	4.96621	5.61187	5.35092	5.49607	6.12002	5.6174	5.17664	5.3233	5.00508	5.96468	5.57425	5.36232	6.30082	4.91321	5.51362	5.54457	4.4345	5.59118	7.61113	7.32681	9.75047	4.87248	5.11285	4.65414	4.55159	7.00307	7.14652	4.6273	7.25556	6.19558	4.72339	5.61541	5.22163	3.98434	6.94321	6.50134	5.33987	5.34871	6.72003	6.80326	7.07945	6.68677
1554242_a_at	COCH	1690	3.49284	3.268	3.53167	3.19695	3.75227	3.47697	3.27838	3.49139	3.76432	3.71191	3.49902	3.47144	3.6059	3.57722	3.21362	3.50551	3.60584	3.36066	3.23368	3.64182	3.89504	5.37704	6.01566	3.81345	6.89863	3.37206	4.45235	4.71076	5.13949	4.81561	3.7991	6.77958	6.11102	3.59856	8.31311	6.56043	3.70115	4.37721	5.87614	3.68562	5.22306	2.95627	3.21216	3.01864	3.53163	4.1764	3.29794
1554246_at	C1orf210	149466	8.73819	8.44041	8.76982	7.73878	8.93236	8.40467	8.16572	8.47737	7.68345	8.86855	8.09051	9.05377	8.62801	8.75704	8.85647	8.95951	8.41771	8.74274	8.11769	6.81442	6.24639	6.79025	7.34833	6.05151	6.33802	6.22362	6.79574	6.70778	5.56577	8.08638	4.92237	7.86701	6.40536	6.8815	6.50166	6.54438	6.76635	5.96771	5.03402	6.60538	6.74365	6.46286	6.95252	6.68347	5.93868	6.33809	6.80859
1554260_a_at	FRYL	285527	8.50097	8.1009	8.37892	8.0168	8.60936	8.10794	8.65481	8.43076	8.31007	8.67166	8.68976	8.75987	8.52293	8.69085	8.8309	8.70969	8.68406	8.36023	8.35483	7.07068	6.66305	7.03633	8.97663	7.05823	8.21315	7.60226	7.93363	8.68716	6.48793	8.86016	6.85995	7.81446	8.42106	8.17955	7.45055	6.21305	7.81774	7.35143	7.62164	8.39962	7.10565	7.6088	8.30143	7.19279	7.40636	7.52608	7.12751
1554273_a_at	ERAP2	64167	6.03956	5.53648	3.6631	5.42385	3.94615	5.52669	4.15377	6.68554	5.24307	7.48452	6.41492	4.14252	5.75031	6.42306	4.13756	6.09627	4.25306	4.97083	6.29907	6.24071	6.00839	5.88157	5.18231	5.61211	5.53411	6.17675	4.62385	5.06377	4.02055	6.40389	4.50715	6.60583	4.2293	6.42622	6.15986	5.37177	4.07931	4.05476	3.66616	4.11903	5.07808	3.78615	5.56819	4.19352	7.05346	5.11493	4.27452
1554332_a_at	SLCO4A1-AS1	100127888	5.1872	5.58442	5.40233	5.40236	5.19952	5.22981	5.36281	5.67989	5.45875	5.29619	5.67989	4.9803	5.31093	5.36492	5.43144	5.45333	5.38341	5.68815	5.21013	5.0272	5.09292	7.14466	5.41146	6.45502	5.18431	4.91133	6.17296	5.96466	6.93905	7.27577	6.9744	5.2735	5.56451	5.51331	5.21446	7.04487	6.12529	6.91595	5.38759	5.52394	5.40462	6.75396	5.08338	5.68772	5.82049	5.57622	6.16406
1554339_a_at	COG3	83548	6.18694	5.08171	5.47781	5.16304	5.69449	5.57841	5.60074	5.96441	5.24636	6.52134	6.08766	6.02514	5.11634	6.23372	5.27914	6.25964	6.18908	5.73387	6.11808	6.45436	5.42659	5.16157	5.80914	6.16518	4.93077	4.91266	4.47085	6.11385	6.73038	5.95943	5.00412	5.42297	6.26002	5.59833	4.69829	5.18823	5.64587	4.6526	4.00169	4.85012	5.16933	4.4999	4.923	5.00261	5.39937	5.37858	6.15468
1554375_a_at	NR1H4	9971	3.84913	3.07566	4.15495	3.20112	7.62237	3.42872	6.94365	8.21537	2.97735	4.08523	8.61575	7.76934	7.37936	6.8083	6.95526	8.35743	3.73512	7.95724	7.89735	3.95694	2.88738	2.93845	3.31388	2.72507	2.8911	3.55009	3.07436	3.87702	2.76568	4.79819	2.98518	5.95077	2.606	3.56518	3.14954	2.90895	3.20568	3.09139	3.06104	3.89767	4.73471	2.92895	7.78896	2.90002	3.04708	4.78007	3.01306
1554411_at	CTNNB1	1499	6.61289	6.47372	7.00803	6.13427	6.86415	7.0977	6.79641	7.12217	7.15571	8.13888	7.43074	7.47228	7.37708	7.72409	7.60002	7.28311	6.42323	6.67588	7.66323	7.0624	8.31499	8.31408	7.80767	8.02601	8.26292	7.3279	5.91753	8.89602	6.84267	6.57207	6.14755	8.66784	8.84802	8.71006	9.02185	6.82107	6.971	7.58278	7.51218	8.91135	7.74205	7.87743	8.03582	8.8177	8.92956	8.71434	8.92015
1554436_a_at	REG4	83998	6.71845	4.82752	7.2409	4.90733	5.35318	7.68901	7.59767	9.6171	6.05336	9.51462	8.61097	5.04386	6.9866	10.5258	6.48254	9.16606	10.2885	7.52371	9.52603	4.67633	7.92715	11.62	9.93778	3.1679	10.5411	10.0631	10.646	11.1658	3.29877	13.1218	12.2308	9.91147	11.3598	12.4396	8.86097	4.35094	11.9142	6.16286	7.28772	12.4039	8.16847	13.2267	11.2849	7.46676	12.0963	12.092	8.61768
1554450_s_at	MIER3	166968	8.75388	8.53074	9.63591	7.47203	9.12578	9.06026	8.94895	9.56197	8.04198	8.63685	8.96919	8.77525	8.99864	8.20894	8.62781	9.12509	7.76968	8.9545	9.45268	6.74813	6.41564	5.73535	6.63235	5.97447	6.31558	6.60434	6.19313	6.66092	5.74716	6.31054	6.0153	6.35929	6.35039	6.9649	5.75131	6.31756	6.31748	6.64159	6.14196	6.50999	7.10985	5.65022	7.2797	6.92983	6.6432	6.64751	6.92067
1554452_a_at	HILPDA	29923	6.00746	5.8569	5.53187	6.43849	6.64385	6.30859	6.04233	6.13191	5.7193	6.51612	6.58813	5.99631	6.278	5.95885	6.61413	6.6984	7.30002	6.44038	6.5563	8.95223	7.73054	10.9269	8.6617	9.65623	7.38401	6.49788	8.48095	8.42434	8.27514	9.47958	5.71639	8.10854	7.92465	7.87322	8.89052	8.23994	8.81995	8.72322	6.55708	8.06584	8.6179	8.79536	8.83968	7.90082	8.38463	7.90309	9.78039
1554464_a_at	CRTAP	10491	7.33317	7.5671	6.59256	8.82211	6.94624	7.82729	7.87156	7.27704	7.2321	7.40439	7.47365	7.50137	6.32136	6.7912	7.1066	7.35992	7.37634	6.74226	7.08447	8.28206	8.70419	7.7937	8.50657	9.13438	8.49905	8.47987	8.10325	8.40879	7.96608	7.8813	6.71265	8.09955	7.94722	8.13497	7.95365	8.07462	8.42318	7.78779	6.66325	8.19873	8.06495	7.47359	6.42929	8.37636	8.08387	8.29965	8.49515
1554474_a_at	MOXD1	26002	5.87868	6.04197	5.42476	6.32491	4.85465	5.87551	5.90104	5.43736	5.39107	6.05127	5.51639	5.22188	5.45431	5.03852	5.46043	5.14149	5.98665	4.90714	5.1268	7.19119	7.68525	4.90425	5.65893	10.0237	9.31067	7.24786	5.852	7.19179	6.29952	5.48115	8.08294	6.9383	5.90111	6.85817	6.38256	4.8355	6.60323	5.5644	5.7437	7.67741	6.98043	5.4422	6.07325	5.91931	6.52015	7.51385	7.56101
1554485_s_at	TMEM37	140738	10.2093	9.32005	9.29776	8.95908	10.2227	9.81491	9.9783	9.84524	9.63496	9.58643	10.3447	10.3329	10.9355	9.56652	10.2767	10.0618	8.84333	9.96682	9.50977	5.83133	6.13753	4.39391	6.80399	6.64699	5.48919	7.05528	5.48	6.46011	5.88611	4.8865	5.23287	7.45748	5.19868	5.81001	6.35835	7.16268	5.82951	7.56512	6.82534	5.33623	5.71387	4.54874	8.15345	6.94607	5.88547	6.12277	6.37864
1554489_a_at	CEP70	80321	6.33111	5.64791	6.08306	6.71317	6.8956	6.58286	6.55174	6.57469	6.43556	6.26967	7.14498	7.11771	6.25433	5.92775	6.79814	6.597	6.52342	5.98255	6.68726	7.73581	6.04418	6.69104	6.87353	5.69625	5.87483	6.70558	5.50657	6.22611	6.08361	6.64663	5.61415	6.41596	5.89172	7.08101	6.90199	6.34931	5.53823	4.69935	5.62155	5.52677	6.27525	6.08551	6.15397	6.59713	6.44454	6.96876	6.29763
1554508_at	PIK3AP1	118788	4.93971	3.86304	4.37803	4.01156	4.36464	4.7086	4.25216	4.30789	4.71605	5.20089	4.20838	4.54356	4.36154	4.61849	3.83035	4.41614	4.32689	4.59093	4.26641	5.83374	4.55357	5.91676	4.27327	6.62365	5.33883	6.51864	3.3895	4.30617	4.40603	5.07811	6.45315	6.1805	4.94524	5.56711	4.16923	4.41975	3.73494	3.96585	3.07866	5.2825	5.24238	4.94545	4.53892	5.58829	6.25245	6.55282	5.54735
1554522_at	CNNM2	54805	6.62646	5.9773	7.02091	5.44546	7.24892	6.95358	5.73275	6.86807	6.85227	7.03316	6.79808	7.05009	7.1644	6.99361	7.07708	6.61185	5.81409	6.88318	6.76643	3.62817	3.58188	3.75194	4.21381	3.36921	4.06411	4.2257	4.38812	3.37092	3.78629	4.55414	3.04156	4.67679	4.58792	4.53722	4.25581	4.8011	3.52231	3.72694	3.0967	4.57547	4.92877	3.78329	4.64606	4.36469	3.63449	5.22634	3.72278
1554539_a_at	RHOF	54509	6.83561	7.36743	8.13435	6.117	7.69445	7.87463	8.15043	9.23466	7.10779	7.89965	8.23118	7.38534	7.83495	8.11963	7.40286	8.16145	6.61214	8.82313	8.9217	6.07189	5.43628	5.8411	5.75431	5.00685	6.16546	7.01379	5.60365	4.92008	5.23142	5.19513	5.88471	6.01581	6.98636	6.47363	6.11145	6.64242	5.68928	6.50032	5.0804	6.07234	7.07808	7.76993	7.81146	6.19342	7.62687	6.44504	7.66424
1554576_a_at	ETV4	2118	5.1535	5.3647	5.21638	5.51684	4.80175	5.2804	5.13314	5.4201	5.68641	5.39315	5.53482	5.51736	5.24446	5.41834	5.68571	5.80179	5.2221	5.17052	5.7047	8.95624	6.88446	6.71091	8.52048	7.65001	5.59022	6.72744	7.47954	8.14733	6.56699	7.06068	7.88895	5.79438	7.36292	7.92775	8.05852	5.85975	7.70677	8.48073	7.95971	7.82631	8.21272	7.0902	5.81852	6.61192	6.79867	8.06445	7.95592
1554638_at	ZFYVE16	9765	5.21278	5.61828	5.57607	4.74038	5.14242	4.6432	5.04045	4.7786	4.59199	4.29564	4.31091	4.76065	4.79492	4.55054	5.00041	4.16054	4.38485	4.3523	4.42549	6.19726	6.17818	6.11691	5.08735	6.93954	6.33871	6.0777	6.40748	5.41125	5.82764	6.02648	3.82272	4.7876	5.41854	5.61928	5.42257	5.27291	6.01054	5.89873	3.83303	6.55072	5.49576	5.91244	5.13814	5.90858	6.52081	6.65094	6.28906
1554679_a_at	LAPTM4B	55353	7.21879	6.61345	8.09526	7.80692	7.94429	7.45258	7.89265	7.93195	7.41182	8.26243	8.31045	8.05134	7.0033	7.80263	7.47826	7.80462	8.1117	7.64602	7.94773	9.68435	10.0009	9.20875	9.77812	8.65083	8.46027	8.71714	8.66005	9.21272	9.71651	9.4174	9.14201	8.02793	9.2977	8.31938	9.53792	9.66675	9.63948	10.1627	10.2784	8.31032	8.2741	6.80054	8.95739	6.12669	8.49913	9.66387	9.53545
1554690_a_at	TACC1	6867	6.1851	5.81112	5.20562	6.99605	6.08445	5.98103	6.56759	6.24721	5.565	6.20801	6.16096	5.87789	5.67391	7.01264	5.81904	6.1305	5.95569	6.50537	6.62644	6.02664	6.65731	5.46376	6.47153	5.93916	6.31352	5.83177	6.04582	6.13031	5.71757	5.40783	7.13456	5.12485	6.17479	5.06407	6.06723	6.59023	5.34549	4.93503	6.31341	6.40068	5.85054	6.48205	6.71145	5.49595	5.75779	6.28334	6.05973
1554696_s_at	TYMS	7298	6.01694	5.09592	6.68168	5.36617	6.89273	6.97928	6.0345	6.71875	5.7281	7.48514	7.69026	6.11009	6.30637	6.33705	6.35003	7.80628	7.64778	6.34014	7.41663	8.5012	7.9608	8.65522	7.6023	6.43668	8.2321	8.88421	7.61452	7.24946	6.17714	7.80465	7.26527	9.05443	9.46863	9.14178	9.01672	8.62387	6.83409	7.27601	7.20543	8.60352	8.89461	8.39046	7.06688	8.52728	8.22357	8.80387	9.25341
1554726_at	ZNF655	79027	5.38858	4.70372	5.4129	5.84784	4.96472	5.0293	5.34076	5.24847	5.17529	5.22244	5.02836	5.15828	4.11679	4.87378	5.09348	5.10909	4.63297	4.8323	4.93065	3.12369	4.30226	4.92842	5.17841	5.04251	5.13162	5.23074	3.29318	5.47338	4.86705	6.21449	3.28494	3.14457	4.21504	3.30719	3.93636	2.76683	4.83444	2.68449	2.74043	4.27849	4.58817	3.71714	3.91682	3.44222	5.27873	4.84559	4.80094
1554741_s_at	FGF7 /// KGFLP1 /// KGFLP2	2252 /// 387628 /// 654466	4.14512	4.23805	3.98302	7.00385	3.35385	5.27554	4.2992	4.91623	3.60366	3.99259	3.38896	3.62484	3.31531	3.42043	3.11772	4.25292	3.92286	3.49102	3.85762	4.22171	5.27483	3.4036	3.63501	5.48366	6.09506	4.21679	3.57437	3.75296	3.74773	2.45451	4.22882	3.10129	2.5398	3.36164	3.20417	3.62253	3.84981	3.42858	3.11344	4.46067	3.63688	4.04517	3.7969	3.84555	4.97772	4.82223	4.87183
1554768_a_at	MAD2L1	4085	5.77882	4.83926	6.44614	4.95353	6.5351	6.22725	5.63505	6.28604	5.90458	7.12617	7.33703	5.77795	6.10087	5.45737	5.91905	7.71319	7.10147	6.35232	7.13968	8.26537	8.26118	9.63042	8.33676	6.92195	7.64994	7.89468	8.70363	8.18046	8.67003	8.6101	7.5792	8.82106	9.25284	9.15398	8.68062	9.67037	7.34203	8.50883	8.67986	8.01633	9.18735	8.62279	7.22686	8.68856	8.1925	8.5791	9.37598
1554781_at	MGC32805	153163	2.59933	3.10992	2.6086	2.96467	5.12323	2.70137	2.93374	2.75924	2.62591	2.83459	3.60236	4.86812	4.54519	2.5014	5.84499	3.8584	2.79381	3.21094	3.34586	5.11055	3.10367	2.58252	3.47479	3.29344	2.59733	2.53208	3.58675	4.9322	3.74175	2.64522	2.79524	3.25901	2.65712	2.859	5.22841	3.30854	2.94388	3.39148	2.73387	2.67374	3.60163	2.73968	3.43666	2.9147	2.83467	2.60118	2.67556
1554835_a_at	B3GNT5	84002	7.98417	8.69392	9.72839	5.94666	8.48582	8.49869	7.9726	8.61647	6.83118	8.387	7.88436	7.82628	7.63185	8.39891	7.33678	8.80291	7.93292	8.60218	8.19866	7.01708	6.22406	7.09985	6.14577	6.28773	5.82288	5.43876	6.14836	6.72465	6.35177	7.85271	5.85325	6.91545	5.74446	7.07023	6.38566	5.81315	6.69804	5.62033	4.65624	5.50509	6.46512	5.5509	6.73966	5.90746	6.7495	6.74247	5.99689
1554878_a_at	ABCD3	5825	8.35338	7.81199	8.26502	7.42875	8.76	7.93573	8.11048	8.07927	7.43941	8.49519	8.99269	8.47122	8.72848	8.87336	8.14224	8.80332	8.73723	8.87188	8.63594	6.95236	7.04611	6.24852	7.72819	6.31311	7.01951	6.42217	6.82784	6.95935	7.27509	8.06532	6.63991	7.49989	7.66053	7.80378	7.46628	7.96389	6.62463	6.48546	5.75128	6.48035	7.17744	6.19422	6.77923	6.67292	6.68243	6.87438	7.71986
1554897_s_at	RHBDL2	54933	7.95413	7.55082	8.61401	6.83046	7.33422	8.04206	7.69776	7.05293	8.26032	8.24469	7.6006	8.22496	7.26222	7.71316	7.50134	7.73597	8.31	7.20333	7.04724	3.84987	4.50753	5.29395	6.71159	6.05965	4.43174	5.34978	6.29994	6.05307	6.74668	7.00513	4.24926	4.79066	6.39024	5.75234	5.71004	4.95238	7.04064	4.38583	4.0535	5.62366	4.28445	5.9273	6.10845	4.82735	6.2996	5.90639	4.20539
1554899_s_at	FCER1G	2207	7.20179	6.35773	6.51137	5.23811	5.72188	6.76977	7.58012	7.7548	6.90188	6.93687	6.65345	6.66835	4.98686	6.54908	6.70132	6.4925	6.87279	6.17663	6.75417	8.17066	8.26312	7.02488	6.38899	9.82627	8.54468	9.69487	6.58533	6.93028	7.01782	6.8601	9.16074	9.18852	7.05834	8.44739	7.08283	7.2171	5.9906	7.49096	5.92484	8.84021	8.31925	8.38292	8.29677	9.00601	9.44808	9.29056	8.89815
1554918_a_at	ABCC4	10257	4.51416	4.27087	4.03021	4.36249	5.06443	5.17152	5.32164	5.6644	4.20553	4.73231	4.62217	4.99109	4.40158	5.29686	5.38105	5.33903	4.70789	4.53533	4.74992	6.2848	6.09679	4.86771	6.68302	5.13076	4.90676	5.06426	5.44466	6.33694	6.32446	4.56807	4.80351	5.634	5.41911	5.36662	5.78676	4.49739	4.54434	4.59713	5.03665	4.96623	5.17986	4.11665	4.90503	4.42105	4.81043	4.86555	6.7416
1554930_a_at	FUT8	2530	5.54843	5.86534	5.95435	6.25326	6.1746	6.17323	6.07877	6.03941	6.07642	6.24403	6.22343	6.44829	5.38865	6.2079	6.03313	6.41531	6.05974	5.65552	6.46588	7.54645	6.9462	7.96485	8.65637	6.7861	7.23269	8.01352	5.99877	7.524	6.17527	7.9655	7.31998	8.724	7.95477	8.51436	8.42889	6.03903	8.08329	7.28994	6.01225	8.03429	7.67589	7.37076	7.13364	7.85617	8.00629	8.51914	7.98403
1554966_a_at	FILIP1L	11259	6.71466	7.47075	6.10206	7.80859	6.61885	8.14665	8.04966	7.80368	5.39897	6.98977	6.91727	6.02371	5.28024	5.86244	5.72161	7.13011	6.5448	7.03281	6.38786	8.19837	8.58549	7.14657	6.84524	7.59787	9.4739	7.85287	7.85517	8.19337	7.39695	7.88773	8.82538	7.82119	6.4398	7.89497	7.43111	8.83323	8.02591	6.83142	7.20281	8.86461	8.26656	7.96303	7.56058	7.80438	8.30084	8.48502	8.34616
1554997_a_at	PTGS2	5743	3.72427	5.10349	3.8757	6.5374	3.46859	4.99917	5.7242	4.24941	3.8606	3.98846	3.82485	3.27297	3.22139	3.32595	3.51126	3.41097	7.00629	3.81954	3.87412	7.3731	4.56698	7.16319	3.9832	4.63182	6.38584	3.24806	6.49644	3.08059	5.34018	5.94696	4.42634	3.47387	3.90977	4.92629	4.27885	5.61826	4.08878	5.79904	5.46284	5.72881	4.13996	8.35277	6.02325	6.21848	6.28027	7.39359	3.72569
1555019_at	CDHR1	92211	7.41476	6.42641	7.88316	5.31186	7.17919	4.50071	5.10565	4.67234	4.51166	6.14666	5.70058	4.53681	5.55824	6.39439	6.49681	5.36645	6.29985	6.34889	5.52436	7.36781	3.51826	4.37411	7.06649	4.23026	4.4441	3.12417	6.30061	6.08871	3.17323	3.45364	3.17015	3.28733	4.64898	3.49807	5.25672	2.9194	5.83801	4.46533	6.79813	3.32863	4.51858	3.02092	3.15168	2.81117	3.23611	2.95183	6.2413
1555106_a_at	CTDSPL2	51496	5.4925	5.50233	5.00043	5.21899	5.73944	5.32343	5.70199	4.90656	5.35917	6.25282	5.93814	6.26781	5.88041	4.87877	5.54821	6.27193	5.06383	5.25948	5.49176	4.91882	5.72868	5.98291	6.09104	5.57697	5.6652	5.79943	4.91103	5.065	4.78814	6.26156	5.62976	6.01429	5.97981	6.34771	5.77284	5.95011	5.01955	4.66638	3.82883	4.98667	5.80521	4.60105	5.08822	5.71934	5.36479	5.32606	5.60193
1555167_s_at	NAMPT	10135	7.07118	7.03264	8.21369	6.65108	7.36674	7.4086	8.32359	8.32411	7.14209	8.41813	7.77877	7.73106	7.33752	7.56478	7.53467	8.42484	8.84608	7.31294	8.02861	8.25715	7.75493	8.37702	8.93814	7.67928	8.10349	7.86269	7.63007	7.31591	7.93809	8.53304	6.74025	8.27283	7.82412	8.56201	7.07437	8.20568	7.98357	9.02639	6.5625	8.04612	7.81174	8.27779	8.45579	7.72659	8.72024	8.8313	8.75746
1555173_at	STX19	415117	7.53097	7.15759	7.97796	5.89872	7.76654	7.10401	7.71732	7.68473	7.01921	7.95099	7.99849	7.79123	7.7812	8.26518	7.37882	8.40157	7.64734	7.8121	7.82347	5.90663	4.82628	5.46303	5.58319	5.22143	4.31008	4.54291	6.90528	6.81898	5.57022	6.72019	6.2959	6.1583	5.09134	5.67527	5.40052	4.40342	6.01779	5.0629	6.51724	6.55072	5.30971	6.41322	7.16495	5.91377	5.41241	5.99959	4.55367
1555175_a_at	PBLD	64081	8.65414	7.57859	8.05998	7.33853	9.23288	7.47742	8.83636	8.11737	8.28556	7.37436	8.63903	9.05643	9.26107	8.40127	9.3006	9.3606	7.36614	8.34453	8.10579	5.0226	4.57652	5.97823	7.11074	4.41277	4.42988	5.55578	6.59872	6.31994	4.05251	6.55178	4.06264	6.27239	5.32778	6.02226	5.54219	4.97516	5.38972	5.06296	4.5528	5.99596	6.52345	4.78348	7.67075	4.15199	3.96505	6.40325	4.38818
1555193_a_at	ZNF277	11179	5.14841	4.62482	4.98717	5.28281	5.24912	5.21734	5.44571	5.52038	5.15834	5.35492	5.51587	5.80235	5.10026	4.98377	5.37921	5.48514	4.98772	4.99895	5.53167	6.02349	5.54347	5.68633	5.81806	5.94253	5.09575	5.65756	4.64485	5.80565	5.98499	5.86814	6.97572	5.47383	4.91597	5.4047	4.59578	5.12619	5.74898	4.99162	4.84827	5.63226	5.85421	5.24422	5.57326	5.08694	5.33512	5.73045	5.46325
1555203_s_at	SLC44A4	80736	10.5921	10.1467	10.0745	9.31065	10.0194	9.99887	10.3188	10.3357	10.1389	10.658	10.3711	10.2832	10.1673	10.3237	10.034	10.4453	9.99012	10.3883	10.3797	7.53856	6.08176	8.16037	8.45127	7.58321	8.23394	7.6517	8.55341	8.60528	7.66648	9.55471	6.39799	8.42871	9.17822	7.55789	8.35131	7.56343	8.4455	7.64568	4.87934	8.34101	6.83045	7.84914	7.77226	8.00039	8.09211	8.60844	7.66258
1555229_a_at	C1S	716	8.04379	7.86014	7.07299	8.88984	7.25545	8.40919	8.95238	8.07323	6.66828	8.29986	8.01415	7.60763	5.5269	7.31361	7.62834	7.8278	7.75568	7.14654	7.72817	8.92844	9.21235	6.41707	7.7939	10.171	10.5897	9.29963	6.7515	8.93779	8.05392	7.26787	8.73692	8.68143	7.29309	8.72384	8.55472	6.61722	7.61385	6.44824	4.6246	8.5155	7.40443	6.51859	7.16	8.13533	8.70295	9.07386	8.7656
1555247_a_at	RAPGEF6	51735	4.6442	3.99688	4.62369	4.11695	4.76031	4.01851	4.02798	4.18627	4.89449	5.41022	4.33685	4.88077	4.89413	4.56783	4.75633	4.98566	4.53442	5.04348	4.51229	5.04433	5.19649	4.96279	5.63642	4.49576	5.36089	5.84937	5.03683	4.57446	4.9185	5.40073	4.45889	6.12713	6.87225	5.51433	6.07133	5.23047	4.81571	5.13698	5.327	6.8463	6.16873	6.39129	5.87714	6.51498	6.40629	6.39684	6.00545
1555274_a_at	EPT1	85465	5.90074	5.21139	6.91715	5.14374	6.53575	6.00783	5.99679	6.97133	5.43678	7.08399	6.67431	6.12237	6.09047	6.53094	6.03777	7.18456	6.4402	6.65541	7.09084	6.42973	7.45562	7.05138	6.89248	6.02592	6.46133	6.42401	7.41183	6.47764	6.7301	7.0282	6.43562	6.97542	7.34912	7.38581	7.13749	7.69347	6.01779	6.97669	7.10735	6.02259	7.87378	6.96533	7.00527	7.25307	7.17615	7.39062	7.75965
1555326_a_at	ADAM9	8754	7.27497	7.02428	7.2103	7.19163	6.21869	7.337	7.2721	7.43598	7.03131	7.73888	7.48588	7.02976	6.68893	7.82415	6.52412	7.20995	7.46919	6.34109	7.20335	7.15065	6.56857	7.71981	7.50751	7.95976	7.45799	7.68172	7.01714	7.30072	7.9029	7.58919	7.34001	7.3792	7.34101	7.62616	7.12354	7.71803	6.33313	5.96304	6.63207	7.38323	7.23907	7.46621	8.31236	7.27717	8.85636	8.53937	8.18451
1555349_a_at	ITGB2	3689	7.12454	6.78538	6.50923	6.17788	6.23961	6.7964	7.131	7.94881	6.71724	7.49212	6.88606	6.34254	5.79571	6.43595	6.76482	6.71293	7.0037	6.80107	6.71594	8.02157	8.14791	7.01693	7.10878	10.3935	9.33583	10.0336	7.06786	7.63427	7.86324	7.04716	9.1935	8.57816	6.57132	8.65622	7.68476	7.1069	7.2138	6.79245	5.55758	8.55762	7.72545	8.11123	7.31467	8.74018	8.39525	9.16786	8.23059
1555370_a_at	CAMTA1	23261	4.08855	4.93755	4.06643	5.30099	4.11783	4.24884	4.79189	4.2659	4.04533	3.91712	4.19717	3.77913	4.0775	4.29011	3.63113	3.71087	4.81881	3.80748	4.2498	4.08779	5.1108	4.62064	4.96943	4.55247	4.71215	5.21906	4.83736	5.51465	6.06032	5.10198	6.63071	4.7632	3.33802	5.23941	5.00374	3.98621	6.29164	5.77334	6.38633	4.84132	4.66061	5.02305	4.57721	4.33297	4.94018	4.9357	3.61108
1555372_at	BCL2L11	10018	6.65243	6.39435	6.283	6.30451	6.24097	5.53869	5.73346	6.11834	6.14656	5.71207	5.68538	5.85054	6.21187	6.03093	6.59215	5.33566	6.17226	5.24809	5.84978	5.99907	6.71948	6.57973	5.66189	6.47484	6.41076	6.78025	6.96987	6.2559	7.07055	6.46445	6.90931	5.30006	6.00517	6.07954	6.50637	6.59431	6.91318	6.59486	6.05141	6.24559	6.51168	6.91302	7.5876	6.90728	6.62035	6.76864	6.34144
1555383_a_at	POF1B	79983	8.70316	8.32301	8.86345	7.80089	8.56715	8.06436	8.65363	8.30372	8.7951	8.85731	8.64403	9.27099	8.32864	9.11471	8.71023	9.00672	8.82089	8.99791	8.86902	9.13472	8.51451	8.81233	9.34233	7.54931	7.56509	7.25323	8.06317	9.26293	8.68465	8.55205	7.65694	7.83265	7.84961	10.1397	7.37188	7.58815	8.15641	6.9293	6.23562	7.95954	8.58586	7.63719	7.2618	7.63352	7.2578	7.92525	8.35422
1555420_a_at	KLF7	8609	5.09405	5.30836	4.30748	6.60673	4.60422	5.60424	5.41281	5.37855	4.50687	5.04467	4.94081	4.58266	4.40806	4.5737	4.15404	4.96093	4.61261	4.4792	4.20776	5.97885	7.04961	6.4009	6.30165	6.93435	6.83755	5.87741	6.34306	6.97803	6.64547	6.23689	6.82234	5.86016	5.14542	5.49933	6.56195	4.19298	7.07371	5.9588	6.12444	6.80781	6.07776	5.96109	5.9173	5.30729	5.61413	5.60597	5.43809
1555465_at	MCOLN2	255231	8.86455	7.79312	8.13493	6.49634	8.86607	8.67599	7.57248	7.50691	8.24684	7.99748	6.9912	8.2799	8.08791	6.59285	7.53383	7.00531	6.85127	7.52156	6.3561	5.26291	4.25797	4.00427	5.4571	4.68256	4.13888	5.49354	4.79328	3.93065	5.93517	3.9392	4.11429	4.93845	5.05815	4.59186	5.13612	3.63319	3.98737	4.32547	4.04578	4.1185	4.70098	4.29785	4.98062	5.10637	4.88085	5.78197	4.383
1555561_a_at	UGGT2	55757	3.32637	3.13371	3.52221	3.57055	3.66395	4.12703	3.29417	3.5534	3.13919	3.71693	3.15205	3.59349	3.68029	3.72363	3.04605	3.60705	3.617	3.41062	3.40931	5.6244	5.0495	3.93049	3.66802	4.50554	4.16411	3.72763	3.87569	4.25824	5.34773	3.92736	4.75754	3.3266	4.2672	4.99419	3.57793	6.24002	3.75908	2.86956	3.76525	3.0257	4.67731	4.27054	3.95801	3.93513	5.06208	3.70231	4.87514
1555564_a_at	CFI	3426	4.11056	4.44488	3.31599	5.35129	4.30177	5.22017	5.67223	5.32336	4.06483	5.30888	5.84576	4.87675	4.29813	4.29916	5.18274	5.3181	4.12679	4.43516	5.2483	6.31679	7.89199	5.16875	4.48679	7.12902	7.29646	6.0808	6.24928	5.51324	7.541	6.01825	6.72753	6.59768	4.38481	6.93752	5.55552	7.08735	4.63529	6.00817	4.26568	5.59099	5.17347	5.67856	5.04651	6.15468	6.59645	6.60455	6.48751
1555594_a_at	MBNL1	4154	7.27658	7.08768	6.53119	7.51007	7.00515	6.77574	7.19804	6.87407	6.53378	7.41624	6.7264	7.09844	6.67978	7.2229	7.08426	7.16529	6.65097	7.14936	7.00298	7.14577	6.75303	6.35135	6.91037	6.8534	7.03999	6.93647	5.16462	6.82037	5.97882	6.1925	5.92082	6.64368	5.93071	7.18589	5.8738	5.88688	5.69686	4.83818	4.89825	5.72498	5.85795	5.40042	5.80366	6.30255	6.10865	6.09658	6.44017
1555630_a_at	NARR /// RAB34	83871 /// 100861437	7.18965	7.64968	6.12551	8.9227	6.4972	7.45997	7.65806	7.14211	6.49247	6.99179	6.60888	6.109	5.25755	6.22875	6.17429	6.63117	6.4377	6.03595	6.3672	7.43143	7.89932	5.70241	6.57404	8.43823	9.28983	7.8175	6.83014	7.49968	6.99535	6.36994	8.22028	7.7561	6.94611	7.18254	8.80853	6.59627	7.7756	6.49918	6.24548	7.81925	7.11412	7.28778	7.05583	7.53356	8.6361	7.59264	7.32732
1555638_a_at	SAMSN1	64092	5.73966	5.369	5.62355	5.32691	5.3425	5.87098	6.22168	6.15642	5.61632	6.05094	5.23122	5.26061	5.20029	5.43021	5.38651	6.20126	6.53932	5.69551	5.38472	6.03982	6.41561	5.52004	5.40169	6.66151	6.85107	7.99724	5.8532	5.66197	6.0707	6.21004	6.52847	6.82438	5.56572	6.90245	5.52264	5.2486	5.535	5.92734	4.92574	6.52211	6.38885	6.45844	7.54069	6.99975	7.35729	7.14713	6.95487
1555716_a_at	CXADR	1525	7.4223	7.08083	6.90699	5.99362	7.26566	7.20919	6.77557	6.46768	6.83073	7.8486	6.77137	7.24495	6.98035	7.30226	6.90314	7.38397	6.97958	6.57379	6.86594	6.31555	6.36115	5.52643	7.50822	6.49445	4.81915	5.28638	5.28302	6.8615	6.03253	5.52041	5.43106	5.44644	6.92448	6.8294	6.32855	5.72335	6.01769	5.36768	6.22668	5.5705	5.51964	5.38362	6.17671	5.83866	6.42426	5.07124	5.82311
1555724_s_at	TAGLN	6876	11.522	13.0316	8.87675	13.5452	9.46296	10.9182	11.9879	9.15794	8.55886	9.43943	8.8912	8.55179	8.35593	9.03145	8.57455	9.8091	9.78746	10.2794	9.24849	11.8039	12.5501	8.60235	9.19886	11.4342	13.1964	11.2841	9.47674	11.1474	10.7489	8.92212	11.3434	10.3922	10.2136	9.66689	10.6539	9.11007	10.7278	8.20569	9.44315	11.4585	9.3758	9.78252	8.82311	11.3548	11.1237	10.7503	10.7953
1555725_a_at	RGS5	8490	7.45677	7.46725	5.1125	8.70143	5.93206	6.98063	7.69935	6.68729	4.93338	6.19126	6.47405	6.06699	4.76959	5.46807	5.64312	6.51417	6.39379	5.98187	6.65845	7.22907	9.25859	7.18638	7.97985	6.84467	9.62903	7.2052	7.61289	8.07575	6.85432	7.7776	6.91602	7.01287	5.94925	7.07668	6.35916	6.01169	7.00361	7.16577	7.87998	6.65631	6.38794	7.25553	7.22219	5.59878	6.45594	7.91278	6.52284
1555728_a_at	MS4A4A	51338	6.34855	5.50888	6.35233	5.4729	5.03073	6.34638	7.66045	8.11914	6.01257	6.58765	6.94512	6.18093	5.08946	6.37754	6.16149	5.73559	5.61716	5.60719	6.16952	7.07047	7.84348	6.5066	6.02682	9.71152	7.69275	8.97942	5.97565	6.86699	7.07515	6.38449	8.03804	7.92192	6.03535	7.17635	6.21517	6.18553	4.95106	6.07415	4.908	7.50988	7.15406	6.10069	7.75334	8.74057	8.07729	8.0621	7.82551
1555731_a_at	AP1S3	130340	4.35404	3.25706	3.95914	3.09529	3.54982	4.2469	3.82164	4.55768	3.64094	5.1821	4.43398	3.31474	4.17854	5.30974	4.12994	4.78095	4.94746	4.46558	4.38093	5.9616	5.41249	6.20169	5.60836	4.60567	5.26887	5.25382	5.57041	5.37161	6.50637	6.34962	4.74644	5.82424	7.21367	6.29283	5.32844	7.16309	4.61075	4.16927	3.04409	5.94314	6.88173	5.58394	5.69041	5.5774	6.2689	6.34096	6.61266
1555733_s_at	AP1S3	130340	4.10077	3.35484	3.53189	2.95043	3.52692	3.62173	3.55709	3.62006	3.03371	4.42896	3.69616	3.11821	3.24389	4.32728	3.37816	3.96566	4.08702	3.9374	3.65731	5.48021	4.82256	5.25084	5.07138	3.67656	4.02722	3.94943	4.46452	4.54771	5.53247	5.16417	4.08565	4.82345	6.32801	4.97732	4.45553	6.22297	4.27887	3.52362	3.23127	4.91662	5.78528	4.59379	5.03016	4.54117	4.99618	5.15434	5.78791
1555745_a_at	LYZ	4069	5.43473	4.65468	9.21886	7.48663	8.01049	9.96984	6.28896	9.40843	7.46712	8.62916	9.05208	9.70285	4.48783	6.85817	9.28921	9.57505	9.52817	9.50389	7.24731	9.03276	9.88064	11.5075	10.6488	12.1206	6.30476	8.86692	4.98357	9.82913	11.0509	9.73043	7.85041	9.31002	10.4959	11.4033	9.2736	10.4978	9.97816	8.37874	4.67718	9.93633	12.045	9.30999	6.95994	11.6372	10.7943	12.8936	11.1993
1555756_a_at	CLEC7A	64581	4.15049	3.49372	3.98623	3.64211	3.83568	4.45581	4.8847	5.17954	4.21408	5.80007	4.40624	3.89053	2.78492	3.82866	3.84133	4.56117	6.42448	3.60831	3.72291	5.94167	6.0212	5.06963	5.30579	8.26676	6.28748	7.23702	4.91831	4.92192	5.21764	4.87194	6.25531	7.05784	4.66903	6.91832	4.57874	4.99277	4.21684	3.94454	3.31072	6.49015	5.48503	5.83294	5.49747	6.99516	6.42603	6.95593	6.63237
1555758_a_at	CDKN3	1033	5.8132	4.98161	6.81367	5.37858	7.07727	6.16301	5.80717	6.93655	6.16923	7.4277	8.06274	5.89877	6.19321	5.94196	6.12314	8.21649	7.25677	6.37593	7.66947	9.50482	9.39796	9.1863	7.75915	6.69535	7.78003	7.92599	8.2059	8.58107	8.19643	8.82207	8.14103	8.61389	8.67883	8.78662	8.70914	9.24637	8.07069	8.26424	8.27268	8.08898	9.57202	9.11811	7.96025	8.82347	8.55131	8.75814	9.35849
1555759_a_at	CCL5	6352	9.29232	8.19473	7.29644	8.69052	9.15085	8.6034	9.06129	9.42448	9.84258	8.70822	7.61527	8.20921	8.93468	7.64341	9.4309	8.91109	8.71327	8.98765	8.28795	8.15333	7.59387	6.56452	7.0321	8.36043	7.89508	11.0968	6.79711	7.21633	7.37827	5.7785	6.9898	9.41675	6.81983	9.41166	7.856	7.0837	6.65852	6.25512	5.12976	8.25033	8.806	7.33379	8.6619	9.01614	8.5739	9.0102	9.25917
1555765_a_at	GNG4	2786	4.53387	4.71175	5.01284	4.67522	4.80016	4.6478	4.26481	4.57888	4.47546	4.52976	5.15028	5.48511	5.41373	4.62314	4.18776	4.60761	4.30171	4.57925	4.0079	7.34667	6.14064	4.57993	7.19672	6.03144	4.00089	4.50556	7.33226	4.0573	6.24572	4.00955	6.87931	4.63119	3.97306	4.42982	5.20079	4.69495	5.1124	7.43552	6.38415	4.00573	5.26818	3.77776	4.22762	4.16616	4.59419	4.46577	4.34348
1555772_a_at	CDC25A	993	3.59024	3.14077	4.20447	2.82158	4.09458	3.79232	3.48796	4.03892	2.86588	3.61444	3.65604	3.33782	3.63836	3.76125	3.47444	4.41997	3.37855	3.67857	4.20606	4.27966	4.81689	5.5011	4.8196	3.10085	3.67207	3.87765	5.93723	4.05044	4.24116	4.4085	3.81981	4.40548	6.39392	5.21994	4.8786	5.47736	3.41445	5.66473	6.03056	4.09446	5.04246	5.68704	3.90713	3.97601	4.76284	4.48113	4.81039
1555778_a_at	POSTN	10631	7.83014	7.2905	7.16312	8.55484	7.29684	7.47124	8.1703	7.72384	7.05437	7.93819	6.91492	7.16831	6.70797	8.40728	6.82579	7.1171	7.6256	6.25948	7.70348	10.152	9.75925	7.21019	7.72154	11.3212	10.6051	9.65747	7.92742	9.56534	9.75597	8.33063	10.5149	8.46852	9.34911	7.54663	8.74506	10.0333	9.27367	7.03414	7.59873	10.9407	8.87516	10.0593	8.55536	10.8104	10.803	10.1088	9.56351
1555812_a_at	ARHGDIB	397	8.71979	8.52943	7.95329	8.31687	8.21521	8.55916	9.20917	8.66176	8.38687	9.2679	8.63809	7.65599	7.16025	8.22154	7.98938	8.28974	8.34524	9.08167	8.10008	9.37611	9.08909	8.22565	8.90716	10.3876	9.74609	10.6226	9.64583	9.93527	8.99138	8.09599	9.97333	10.0727	9.21471	9.61885	10.0106	7.55547	8.92301	7.97198	7.89827	9.42504	8.6074	8.9651	8.65472	9.63233	9.60695	9.82654	9.19045
1555826_at	BIRC5 /// EPR-1	332	4.84799	4.48571	5.3348	4.82006	4.87068	5.1466	4.71358	4.98806	5.00102	4.97419	5.63965	4.62187	5.04681	5.02379	3.83517	6.42447	5.23609	4.96939	4.91615	4.89891	6.28839	5.20757	5.53336	4.79449	4.14529	4.66809	4.94813	4.95257	6.96468	4.89843	5.98683	5.33513	4.79438	4.98402	5.15144	5.5606	5.54979	5.67922	5.53005	4.77131	5.32263	5.73687	4.91638	5.25121	5.1534	5.18248	5.4266
1555827_at	CCNL1	57018	4.60037	4.06219	5.07655	3.99093	3.49071	4.72322	4.96782	4.16352	4.23152	4.77128	3.48862	4.04007	3.78788	4.63258	4.90861	4.57401	4.22688	4.14144	4.45448	6.13	4.62767	6.01551	5.07716	6.32449	5.87215	5.45876	6.26341	4.9835	5.47553	5.70214	4.83484	4.86451	4.90651	5.51198	4.40249	4.87443	5.5623	5.8969	5.54158	5.38835	5.09446	5.73156	6.5319	5.56405	5.81831	6.06644	5.87919
1555830_s_at	ESYT2	57488	6.41316	5.94958	6.83551	6.03459	6.1451	6.2897	6.45342	6.2993	6.08905	7.27245	6.51799	6.40493	5.99003	6.45203	6.20356	6.50844	6.62736	6.5999	6.42014	6.83565	6.58072	6.95766	6.71853	6.55961	6.93618	6.74291	5.93923	6.86751	5.73614	6.64008	6.78598	6.43223	7.45009	6.56399	6.22545	5.73822	6.11643	5.65026	4.6246	6.09061	6.65797	6.3037	5.85022	5.65813	7.01877	6.81662	6.5547
1555842_at	CYTH2	9266	5.322	5.58646	6.42779	4.46652	5.28626	5.66401	5.61192	5.05211	6.04667	5.11114	5.04189	5.42659	5.72372	4.99081	5.99383	5.38693	5.3569	5.2068	5.38251	6.39778	6.05721	6.43834	6.24622	7.10284	6.30881	7.04773	6.49603	7.18086	5.99134	7.05822	7.00547	6.60077	6.45171	6.42487	6.68679	6.0708	6.86171	6.24284	7.30557	6.99324	5.91727	6.47625	6.68865	7.51881	7.23871	6.37825	6.02361
1555847_a_at	LOC284454 /// MIR23A /// MIR24-2	284454 /// 407010 /// 407013	7.99335	8.10526	7.43377	8.11753	7.64512	8.63352	7.89714	8.35803	7.46301	7.06678	6.12699	5.90806	6.85949	8.52133	6.66648	7.06864	7.0282	7.53222	7.74712	7.69233	6.58568	8.90815	6.38478	7.8548	7.66511	7.26749	9.14608	7.67581	7.60858	8.03228	7.62906	6.43986	6.60071	7.61163	7.25402	7.40749	7.91873	9.18003	8.49195	8.43039	7.73175	7.60105	8.76962	6.98136	7.59463	8.2303	7.46468
1555858_at	THUMPD3-AS1	440944	6.10295	5.97452	5.89957	5.62784	5.85688	5.59502	5.85459	5.23966	5.53697	5.11883	4.6545	5.27741	5.26114	5.10526	5.19323	5.13177	5.39141	4.91667	5.35153	6.75844	6.38858	6.02922	6.6484	7.23089	6.50882	6.77855	7.26233	7.00102	7.70574	7.21978	5.54598	5.56267	6.61951	6.41815	6.12619	6.86244	7.00665	5.8182	7.20697	5.70182	6.18263	5.87949	6.42998	6.91111	6.63901	6.84541	6.22229
1555860_x_at	THUMPD3-AS1	440944	6.03655	6.06443	5.75134	5.74111	5.80883	5.5291	5.77432	5.65881	5.76909	5.59931	4.89249	4.99964	5.25738	5.31685	5.34169	5.12431	5.27758	5.16985	5.01927	6.62259	6.5163	6.39848	6.57638	7.13865	6.37739	6.45632	7.25006	6.98258	7.48772	7.15358	5.52904	5.38434	6.56516	6.05733	6.06723	6.68219	6.86658	5.82955	7.24898	5.8543	5.91353	5.79112	6.66891	7.10153	6.40124	6.84975	6.11857
1555867_at	GNG4	2786	2.9585	3.51138	3.44812	4.58021	3.80063	3.48114	3.47083	3.47902	3.57186	3.45119	4.48549	3.53714	3.3965	3.38854	3.91853	3.08445	3.14159	3.32976	3.37367	6.20203	5.50763	3.32634	6.57322	5.43367	3.25139	3.04021	7.24167	3.53655	6.32481	3.16677	8.22989	3.13696	3.32421	3.42416	3.24486	3.34116	4.22938	6.1219	6.37234	3.15016	3.60256	2.87962	2.97046	3.06926	3.31985	3.1269	2.91976
1555878_at	RPS24	6229	6.68486	6.76838	7.19625	6.2862	6.84727	6.9624	6.08626	6.9742	6.7411	6.95133	6.67607	6.2276	6.50988	6.44698	6.29266	6.65785	7.30933	6.36157	6.73477	8.96488	7.36739	8.63438	7.6971	7.43222	8.37385	8.3274	8.42822	7.19601	7.91858	8.37132	7.67876	7.03575	8.65142	8.631	7.97193	8.11478	8.16637	8.83727	8.92867	7.84618	9.28146	8.13105	8.40992	8.30864	8.58416	8.79194	8.89829
1555882_at	SPIN3	169981	4.28704	4.14819	3.35595	5.14439	3.92059	4.40961	4.49502	3.46139	4.40325	4.11323	3.6376	4.44141	3.97742	3.78953	4.43398	4.34684	3.93574	3.73034	3.79514	4.69361	5.8819	6.01728	6.88943	5.81527	5.59522	3.77915	5.49211	6.58035	6.86263	5.64783	5.22229	4.72437	6.3296	2.91796	5.09685	7.11484	5.03211	5.61604	5.87432	3.78443	3.62502	4.21642	3.81331	3.22681	5.18692	5.75801	6.51973
1555890_at	LOC101928605 /// OR2A1-AS1 /// OR2A20P /// OR2A9P	401428 /// 441295 /// 101928492 /// 101928605	5.49429	6.56068	6.52337	4.04491	6.00119	6.22883	5.23226	6.00769	4.56633	5.36279	5.60489	4.45491	3.44805	6.17798	4.89138	5.97586	4.51297	3.59122	3.75917	4.47618	3.83974	4.44036	5.8533	4.03687	4.09835	5.58652	4.56256	4.6065	5.34591	4.38891	5.2128	4.13408	4.19932	3.06782	3.22644	2.70674	3.2499	3.27854	4.37679	5.55301	4.91865	5.12388	5.02045	4.15861	2.99049	3.46494	3.99749
1555905_a_at	TCAIM	285343	5.68254	4.94082	5.59159	4.65792	5.87841	5.57036	5.40652	6.55999	5.50464	6.30534	6.2817	6.09532	5.73684	6.20364	5.6529	6.13561	5.87728	6.03568	5.99423	5.88746	5.56763	6.35257	6.92398	5.27359	5.64096	6.28525	7.19772	5.88652	6.41402	6.86215	5.97842	6.9	7.25681	6.87582	5.66068	6.55651	6.21627	6.15582	6.23502	6.23632	6.87641	6.358	5.95743	6.49953	6.04693	6.34889	6.50849
1555935_s_at	HUNK	30811	6.5386	6.57896	6.81719	6.40965	7.06392	7.26558	6.03463	6.4191	7.58037	6.82857	7.08784	6.93017	6.34124	6.46435	6.66349	6.55162	6.78254	6.5333	6.56167	9.195	7.11795	7.19362	7.2921	5.58686	5.16921	5.21799	7.67922	7.388	7.47495	4.68583	5.72402	6.56608	5.85185	7.39083	9.08189	7.79221	6.22591	9.13053	9.27383	5.38058	7.17892	5.43151	5.42922	4.64799	5.11923	5.83223	4.49817
1555938_x_at	VIM	7431	4.58517	3.34937	3.16034	3.33589	3.38432	4.21038	3.69804	4.75965	3.4065	3.3696	2.74514	2.79299	3.07734	3.42736	3.08931	3.57065	3.1354	3.25931	3.70437	3.73189	4.63153	3.87324	3.43693	5.67224	5.56763	4.27471	5.1662	3.39969	4.02592	3.01559	3.59948	3.4666	3.9316	3.77146	3.8405	3.11383	4.51218	3.33902	3.75863	4.92828	3.67719	5.79989	4.1563	4.27474	4.65454	6.18878	3.91362
1555950_a_at	CD55	1604	8.33436	9.0247	10.2352	8.3346	8.2322	8.96072	10.2115	10.083	8.03095	9.01873	8.4506	8.54345	7.80005	9.27475	8.20446	8.90592	8.29797	8.78784	8.93712	9.88191	8.0396	10.9497	8.22421	9.42263	10.8023	10.1706	10.5977	9.26106	9.05688	11.9759	9.99242	8.79483	9.60161	11.0345	8.17921	8.91435	10.8821	10.315	8.64285	10.0148	9.15237	11.6487	11.5226	10.9314	11.919	10.2551	9.77087
1555960_at	HINT1	3094	6.37343	5.92043	6.86876	5.54685	6.49206	5.9717	5.32208	6.20865	5.98995	6.22299	6.36797	5.81103	5.93045	6.68194	6.24688	6.47674	6.44841	6.27872	6.3724	6.30382	6.11603	6.9584	6.21243	5.47176	6.98156	6.50587	7.01356	5.94534	5.71002	7.33648	5.56352	6.1577	7.43764	6.75422	6.90959	7.10004	6.30823	5.62859	5.99651	6.66748	6.39944	6.09923	7.19274	6.43994	6.57772	6.39544	6.52859
1555962_at	B3GNT7	93010	9.57844	9.94314	9.818	9.41394	8.70041	10.0447	8.93711	9.0935	11.1609	10.0621	8.4354	8.99534	7.89929	9.83283	8.72008	8.47548	9.8737	8.38253	8.09416	5.72182	6.22651	5.25366	8.14087	5.96537	6.62969	6.94003	8.35187	6.25589	6.39277	9.15557	6.33955	8.34385	5.78279	6.71222	6.05104	7.2244	8.55863	4.87622	6.68523	6.6971	7.12169	7.37572	8.70889	6.68799	7.33772	7.55593	6.58384
1555963_x_at	B3GNT7	93010	8.59018	9.06599	9.16759	8.56196	7.63385	9.30567	8.00825	8.188	9.95114	9.39625	7.28723	7.85191	6.69755	8.9351	7.36446	7.51452	8.91242	7.11628	6.7691	4.83792	4.99481	3.3164	6.96726	5.00905	5.61462	5.66865	7.70843	5.08747	5.21474	8.34397	5.14904	7.24999	4.88495	5.49739	5.15214	6.11253	7.58952	3.41533	5.17853	5.72175	6.02215	6.34669	7.62969	5.47135	6.16104	6.4758	5.18548
1555989_at	DAAM1	23002	7.70498	8.44472	7.03925	6.12493	7.11012	5.33528	7.47863	5.22004	6.28188	6.99052	6.53101	6.68693	6.41571	7.33676	4.45394	6.75363	8.0601	5.28264	7.01637	7.5006	7.95437	6.91394	7.05458	6.08151	5.45347	6.1015	7.55426	8.14733	5.7659	7.85052	7.75552	3.67765	4.49624	7.68911	4.8643	6.90973	8.11581	4.80292	7.27333	6.21149	5.6257	5.91152	4.93982	6.5707	4.32829	6.1267	5.423
1555996_s_at	EIF4A2 /// MIR1248 /// SNORA4 /// SNORA63 /// SNORA81 /// SNORD2	1974 /// 6043 /// 619567 /// 619568 /// 677847 /// 100302143	6.45026	6.85	6.28059	6.23676	5.85518	6.22097	6.36052	5.91686	6.04827	6.48193	4.7533	5.66501	5.6869	5.84664	6.05262	6.29989	6.06283	5.57526	5.02799	8.52547	7.53515	8.17063	7.18202	7.5463	7.7573	7.69332	6.78567	6.93022	7.91614	7.32459	6.11854	6.83478	7.56544	7.53247	7.11055	7.34998	7.00001	6.35007	5.78799	6.72431	6.96183	6.6143	7.45876	7.50031	7.55808	7.27299	7.19128
1556006_s_at	CSNK1A1	1452	5.46125	5.78611	6.19174	4.60257	5.72082	5.49569	5.05396	5.83867	4.85427	5.22923	4.81663	4.68836	4.56017	5.42407	4.49762	5.11498	5.3511	4.90427	4.99576	6.70458	6.24919	6.31225	5.35783	6.2224	6.53725	6.57939	6.81733	6.54567	6.36693	7.17439	5.10398	5.51435	6.45494	6.4461	6.15199	5.77582	6.76416	6.71384	5.70772	6.91206	5.68199	6.44285	6.82128	5.57029	6.49415	6.38796	6.50539
1556007_s_at	CSNK1A1	1452	6.80034	7.28702	7.25043	6.79172	6.84474	6.69421	6.29057	7.14052	5.99004	6.01513	5.74735	5.61656	5.71762	6.80423	5.99898	6.02476	6.50686	5.81876	6.53421	7.56621	7.36334	7.04893	6.13314	7.36174	7.5873	7.63708	8.64241	7.63643	8.20601	8.63479	6.25953	6.34433	7.29986	7.22623	7.20709	7.03866	8.00149	8.10009	6.47121	8.05712	6.7694	7.76358	7.85172	7.08496	7.5593	7.31907	7.55443
1556009_at	PEX13	5194	4.4991	4.38065	5.34141	4.41573	4.95734	5.26038	4.28493	5.78216	5.26901	5.76102	5.796	5.41282	5.63079	5.8241	5.44383	6.00723	4.59923	5.38533	5.47392	5.90374	4.78764	5.17577	4.8396	5.0465	4.13936	4.45021	4.80078	4.8605	4.0424	4.868	4.79518	5.51394	4.95416	5.227	5.47454	4.92296	4.39186	5.34444	6.69647	5.07188	5.81567	4.34386	5.27702	4.82117	5.03092	5.52606	5.50881
1556035_s_at	ZNF207	7756	8.00114	8.11346	8.03928	7.85207	7.70874	7.49405	7.67152	7.23768	7.88831	7.32568	6.80551	7.2899	7.40047	7.41925	7.67046	7.20776	7.43312	7.09456	7.11914	9.06511	7.75118	7.83219	8.25895	8.76344	8.92757	8.81682	7.63209	8.25451	9.7579	9.12625	7.83668	7.44403	8.35914	7.73764	8.10642	8.38418	8.5385	8.59733	8.20284	8.15904	7.69012	7.80596	8.07963	8.57692	8.10538	8.62275	7.98109
1556053_at	DNAJC7	7266	5.28686	5.71956	5.25641	5.18122	5.00873	4.87542	4.64989	4.78837	5.19234	4.46744	4.1344	4.82442	5.00968	5.18866	4.95546	4.90947	4.98678	4.98013	4.6544	6.25261	5.39248	5.63104	5.8453	6.33185	5.32677	6.36134	5.58446	5.17191	6.13673	5.87586	6.56744	5.20107	5.65909	4.76779	5.28869	5.22104	6.15016	5.78592	8.2436	5.80263	5.92921	5.76305	6.74365	5.12646	6.19698	5.06194	5.33281
1556194_a_at	HSPA4L	22824	2.76596	2.99867	3.09449	4.04011	2.75236	3.37947	3.01131	2.75696	3.08284	3.19784	3.45156	3.15311	2.71015	2.96662	2.86335	2.94187	3.08576	3.01077	2.89878	4.42128	2.92269	5.46269	3.69152	2.75802	4.97301	3.58115	4.65633	4.38478	5.88773	6.55509	4.28382	3.17228	3.55747	3.69259	5.38201	5.85836	5.18094	6.38177	5.23937	4.66565	4.7789	5.39634	6.1412	6.65042	6.98399	6.20038	4.66239
1556325_at	FILIP1	27145	3.85735	4.94514	2.31593	7.53689	3.17969	3.35241	5.09738	2.93191	2.90392	3.18618	3.42284	2.47134	2.61646	2.65255	2.85353	3.17521	2.87178	2.82321	2.8065	3.77029	5.20875	2.76752	2.88024	2.98561	6.109	3.70217	2.90598	2.99471	2.9371	3.22855	3.51187	2.69183	2.53407	2.88482	2.5465	2.78851	2.73683	2.61069	2.84446	3.94516	2.99042	3.23237	2.86607	2.88347	3.00674	2.89908	3.18427
1556373_a_at	FAM185A	222234	6.36002	6.94363	6.19174	5.76756	6.23513	5.33397	6.13245	5.97697	5.87844	5.57239	5.52554	6.07794	6.06166	6.08001	6.27613	5.53296	5.57893	5.76574	5.49304	6.10759	5.76425	5.89818	5.65395	6.44776	5.81444	5.59526	6.81804	6.76866	6.6298	6.54056	6.37153	4.80035	5.60449	5.25802	5.0007	5.67422	6.94403	6.53755	5.63356	5.63682	4.49538	6.57283	6.42094	4.70263	5.35206	5.10995	4.48513
1556499_s_at	COL1A1	1277	10.6246	10.6662	9.35408	11.4744	10.4481	11.1688	10.5096	10.8279	9.44131	9.80518	9.73365	9.58087	9.09461	9.96882	9.81644	10.6513	10.2813	9.25176	9.73313	12.3916	12.5732	11.4193	10.3391	12.6994	12.6601	12.3127	11.5056	12.2974	12.3491	11.9497	12.5523	11.6152	12.2565	11.7115	12.4467	12.3953	12.6232	12.1709	11.6526	12.5808	12.1888	12.4953	12.1068	12.3858	12.5965	12.4452	12.2489
1556601_a_at	SPATA13	221178	5.94921	6.17693	4.76988	5.3027	5.63519	5.22257	5.22702	5.02912	5.42244	5.28002	5.22856	5.25011	5.90514	5.70798	5.81195	4.88854	5.20248	5.59181	4.8435	6.56881	5.87409	6.96073	5.74524	6.97934	6.24801	6.14839	7.03913	6.7855	7.38905	6.34573	5.44739	6.17255	5.62738	6.637	6.12619	6.07427	7.05285	7.55055	6.00184	6.49727	5.69543	5.76884	6.14389	5.78871	6.3677	7.1258	6.9801
1556820_a_at	DLEU2	8847	5.20967	4.92214	5.30674	5.13408	5.85276	4.39092	4.53235	5.12891	5.32697	5.00412	4.9344	5.2684	5.28793	5.33625	5.74388	5.47149	5.57822	4.85067	5.17584	6.16179	5.77158	5.65707	4.9071	6.69158	6.17824	6.71199	6.26712	6.2677	7.1222	6.36207	4.60193	5.19369	5.10482	5.75527	5.5579	5.48063	6.49112	7.19562	4.68689	6.35258	5.70127	6.44484	5.40579	5.30238	5.32531	6.63433	6.09908
1556821_x_at	DLEU2	8847	5.8455	5.91689	5.92267	5.95264	6.59715	4.59726	5.5439	5.7364	5.783	5.49904	5.85376	5.91012	5.64257	6.0103	6.22009	5.5478	6.10461	5.28016	5.42956	7.04081	6.71026	6.73522	5.85161	7.96669	7.06676	7.61788	7.29516	7.44106	8.16509	7.59716	5.65948	6.38177	6.39335	7.07092	6.55871	6.17326	7.67856	8.34948	5.43873	7.54418	6.55604	7.19566	6.81623	6.63052	6.3059	7.59928	7.12751
1556834_at	LOC100652770	100652770	6.12105	5.90061	6.91333	4.89097	6.77562	6.44222	5.8139	6.4034	5.26773	6.61705	6.24263	6.59495	6.72484	6.74881	3.97782	6.87851	6.36597	6.2295	6.67045	3.40758	3.13313	3.67073	4.51537	3.06866	3.29795	3.30439	3.62962	3.43945	3.32354	4.09407	3.00802	5.82147	4.08497	5.61284	3.52362	4.13742	3.26418	3.49261	2.62588	4.34257	3.43879	4.54391	4.69648	3.76048	5.43277	4.65128	6.11068
1557051_s_at	HOTAIRM1	100506311	5.4982	6.10567	5.27438	4.67876	5.21082	5.43387	7.19908	5.27765	7.05664	5.23137	5.0264	5.39183	7.55766	6.31213	5.45611	5.15253	5.63547	5.08843	5.31712	4.46289	5.56774	4.53823	5.78187	5.8689	5.98024	5.46951	5.3663	5.35076	6.9029	6.92648	7.19282	4.82814	5.1234	5.64713	4.89168	5.40975	5.70521	4.33873	4.60599	5.33774	4.84227	4.83365	8.15913	4.76301	5.55317	5.88565	5.20776
1557080_s_at	ITGBL1	9358	3.92153	4.3205	3.53112	4.51694	3.37351	4.1733	3.4503	3.73641	3.44848	3.57141	3.31601	3.63284	3.47414	3.45802	3.40239	3.55627	3.34046	3.35118	3.66064	4.3415	6.39524	3.33182	3.12934	7.37207	6.59104	5.59735	2.87563	5.50344	6.048	3.41695	6.13646	3.06754	3.8633	4.20024	3.65103	4.55782	5.19267	3.34402	3.51813	5.49632	4.14651	3.45372	3.4599	6.56882	4.11899	4.67954	5.79545
1557081_at	RBM25	58517	5.30747	5.58369	4.91003	4.94042	5.27924	4.83615	5.15518	5.08826	5.13711	4.64186	4.78068	4.36499	4.85441	5.28429	5.13687	5.12677	5.32699	5.27512	5.38452	4.98677	5.41968	5.26341	4.88571	5.35202	5.81193	6.06242	5.17471	5.33584	4.8413	5.8767	5.60477	4.90781	5.41392	4.91262	4.66774	4.24694	5.86417	4.46068	4.8307	5.11022	4.8009	5.75219	5.53782	5.09188	5.35043	4.82971	5.21092
1557197_a_at	LGALS3	3958	7.46716	7.41303	7.53429	6.1839	7.30709	6.85281	6.81587	7.17516	6.63641	5.42616	5.2106	5.86311	7.35873	7.3496	7.44322	6.9838	6.02162	8.09138	8.10268	4.28179	3.83943	5.32225	3.82848	3.76619	3.75524	3.82644	4.62542	4.01997	3.42995	3.88445	3.12627	3.84589	3.62114	3.62323	4.16686	3.56496	5.73771	5.57171	3.58409	3.8969	3.62325	4.86415	6.51567	3.31551	3.84708	3.11139	3.69431
1557285_at	AREG	374	2.9223	5.29316	5.15027	3.08933	3.59663	3.71657	3.58816	4.26193	2.90648	2.51921	3.31395	2.61658	2.11786	3.6617	3.2284	3.55356	3.08712	3.01672	3.21971	3.25271	5.75663	4.10435	3.35719	3.74975	2.6369	2.72534	6.53466	3.20742	6.23502	3.14207	2.82454	2.58672	2.78006	4.97312	5.25355	2.40352	3.26286	6.54799	4.75604	3.06235	5.14342	3.55917	4.56758	3.07392	3.05631	2.91834	2.94185
1557293_at	LINC00969	440993	7.88165	6.98096	8.06069	6.97878	7.77477	6.81604	7.07581	6.61051	7.57258	7.10313	6.45823	6.82586	7.69146	6.81717	7.43215	7.36204	6.1282	6.19661	6.20409	8.83251	5.96005	6.36455	5.98304	7.10655	6.896	7.05171	7.56562	5.37623	7.50003	7.09904	4.64278	5.98681	7.10121	6.84123	6.94082	7.3069	7.86964	7.68656	4.64421	6.35258	6.66793	6.53614	6.30868	6.87898	5.61413	7.51694	6.35858
1557360_at	LRPPRC	10128	6.379	6.58594	6.89226	6.07597	6.08986	6.48965	6.00109	6.7524	5.91881	6.56273	6.37526	6.18935	6.03378	6.39776	5.74308	6.34571	5.93945	6.29212	6.74813	7.18181	7.62186	7.95623	7.48513	7.67596	7.93032	7.52063	8.35783	7.22545	8.43972	8.30404	6.13045	7.15303	7.64611	8.32749	7.07942	8.00679	7.84271	8.3548	7.24133	7.97661	7.93878	8.00387	6.41658	7.66712	7.67457	8.00417	8.83187
1557384_at	LOC100506639 /// ZNF131	7690 /// 100506639	6.17401	6.60085	6.28061	5.72395	6.24072	5.75274	5.78721	5.90162	5.82604	4.86141	5.45881	5.37567	5.3188	5.82327	5.30133	5.63658	5.56818	6.1846	5.9084	6.83257	6.01955	6.99345	6.34605	6.00816	5.81871	5.75233	7.21396	6.53738	6.53048	6.96372	5.98269	5.91213	6.55921	6.50101	6.8666	6.60144	6.40904	6.93502	5.47514	6.00409	6.10947	6.21243	6.38507	5.61652	5.53385	6.34289	6.15543
1557432_at	RASAL2	9462	3.22556	3.62853	4.44233	2.98994	3.39398	3.73466	3.18089	4.12978	3.16361	3.47101	3.42452	3.07781	3.52889	3.58488	3.58782	3.56095	3.44479	3.70287	3.07036	5.1096	4.75864	3.69594	4.2666	5.25725	3.87011	3.65233	4.36323	4.04954	5.22556	4.36038	5.13878	2.7361	3.76631	4.95343	3.8978	3.95733	4.31302	4.497	3.79692	4.42417	4.56457	4.2848	4.15589	4.78792	4.90194	4.54548	3.86862
1557527_at	AX746823		4.63459	4.5878	5.12747	4.57876	4.3157	4.3341	4.59518	4.74686	4.90697	4.5307	4.30067	4.44143	4.70117	4.52582	4.8714	4.01203	4.93301	4.35123	4.45335	6.10999	5.66225	4.98614	5.04557	7.45784	6.96286	5.28195	6.02479	6.61865	7.27688	6.44819	4.21268	4.35248	4.73004	5.38714	5.24613	7.19816	6.55777	6.39483	4.10064	7.21946	4.74285	5.43541	4.80777	5.32961	6.13315	6.12453	5.55121
1557828_a_at	C5orf28	64417	4.64441	4.77483	4.7665	5.04175	5.32406	4.59397	4.6521	4.66836	4.8939	4.77417	4.31319	4.89555	4.71149	4.68941	4.78167	4.33179	4.85913	4.13572	4.75009	7.02019	6.03337	6.17175	5.92925	6.32526	6.10088	6.51821	7.23888	7.02845	7.23916	7.13782	6.1999	6.10745	6.02127	6.28656	6.30949	6.73706	6.52967	6.86465	7.0678	6.8481	5.86116	6.26907	5.42228	6.90527	6.47094	6.25385	5.73962
1557918_s_at	SLC16A1	6566	7.96857	7.72748	8.09528	7.2726	8.74929	7.05477	7.40743	7.79676	7.03823	6.91565	8.7707	8.73183	8.64447	6.97227	8.16936	8.52463	6.76273	8.60393	8.1091	7.59906	7.42036	7.32792	6.78879	5.45223	5.50518	6.29756	5.27129	5.95749	6.46636	4.51551	5.41101	5.97697	6.45243	7.52434	6.42415	5.93431	5.78726	5.96971	5.62552	5.57284	6.33873	5.63857	5.88652	6.59987	6.72548	6.89175	7.61197
1557938_s_at	PTRF	284119	6.97803	8.13622	5.90945	9.27506	6.33899	7.33614	7.41623	6.55515	6.03373	6.58259	6.47366	6.34786	5.69943	6.45029	6.63212	6.55318	6.76654	6.56456	6.59987	8.4276	8.24626	7.07324	6.82088	7.9031	8.88161	7.71052	7.0423	7.66117	7.2052	6.40125	7.43036	7.36106	7.76444	6.61761	7.64422	7.5515	7.80743	7.06264	6.40496	8.00561	6.83302	7.52453	6.95305	7.94908	7.91988	8.24058	7.47484
1557953_at	ZKSCAN1	7586	7.8389	7.80901	7.60457	7.89642	8.2353	7.64923	7.82009	7.6361	8.20653	7.86567	7.85819	8.08279	8.12547	7.98498	8.05151	7.9723	8.3143	7.71743	7.88253	8.1351	7.36516	7.6666	8.04559	7.79273	7.46426	7.15067	8.18047	8.70382	8.07067	7.95203	7.78107	6.99368	7.83291	6.98536	7.58799	7.49499	8.29172	8.22541	5.16434	7.89659	7.35802	7.58063	6.8599	6.98961	7.10993	7.41139	7.58126
1557961_s_at	C8orf88	100127983	3.41167	4.73388	2.95801	7.44259	3.48333	3.4651	4.56694	3.26458	3.02652	3.11278	3.19508	3.06754	3.1556	3.16611	2.95228	3.61285	3.00566	3.48097	3.19478	3.74277	5.56159	2.71861	2.99407	3.84604	5.89192	3.50885	3.49612	3.34394	3.68655	2.98289	4.04754	2.86643	2.84211	2.88024	2.91048	2.77741	2.96076	3.07197	4.3124	3.81952	2.89489	3.37954	3.73912	3.18477	3.82046	3.11591	3.17833
1557996_at	AC004951.6 /// AX747182		6.40064	6.80719	6.58979	6.68541	6.59803	5.76083	6.34033	5.78276	6.76742	5.69634	5.974	6.53878	6.79831	6.5434	6.78151	6.45749	6.60176	6.03615	6.23559	6.8239	6.81454	7.05774	5.96256	7.17366	6.86307	6.46322	7.31506	7.11296	6.45509	6.68872	5.8446	5.59216	6.9008	6.40951	6.2388	5.96614	7.05364	7.51748	5.74775	6.37264	6.28273	6.23867	5.94903	5.61688	6.04125	6.01464	6.16314
1558014_s_at	FAR1	84188	6.59403	5.95977	6.95047	6.35934	6.90801	6.42326	5.76433	6.74788	6.48259	6.90839	6.85382	6.77373	6.32059	6.52201	6.27033	7.11169	6.85233	6.41117	6.61486	6.25618	6.39293	5.86499	6.30233	6.13846	6.64463	6.69884	6.21447	6.54714	6.44531	6.80014	6.32679	6.49141	6.29876	7.05394	6.32136	6.6418	5.57415	6.26132	6.09296	6.52733	7.19137	6.08837	6.72049	6.7613	6.86084	7.00862	6.85535
1558015_s_at	ACTR2	10097	8.43441	8.18576	8.69219	7.73895	8.49223	8.40902	8.36134	8.69815	8.13477	8.89677	9.01179	8.68315	8.23374	9.06446	8.63724	9.2031	8.80534	9.1575	8.99913	8.66582	8.21891	8.40354	8.2279	8.324	7.80328	7.78331	7.07149	8.55884	7.93229	8.44712	7.58276	8.48345	8.26899	8.91047	8.39984	7.05284	7.61674	6.76966	5.94378	6.92149	7.28417	6.03957	7.07475	7.05365	7.60536	7.48087	7.78486
1558028_x_at	LINC00657	647979	7.59739	6.84939	6.8986	7.91264	7.45246	7.19797	6.96379	6.95391	7.43464	7.46869	7.48033	7.36829	7.13109	7.25674	6.8345	7.50065	6.8594	6.92708	7.25783	8.21999	8.623	6.92986	8.76527	8.32227	7.17231	7.49271	7.88687	7.85243	8.07287	7.27196	7.69814	7.19019	7.23914	7.33419	6.76375	7.68729	7.70186	9.20696	8.19311	7.80602	7.99121	6.54188	7.26965	7.4237	7.79704	7.77047	8.29342
1558078_at	BC041025		5.01146	5.30891	5.2136	5.14374	5.1711	4.35644	4.79567	4.85384	5.31817	4.94993	5.1238	5.22749	5.59344	5.2188	5.65319	4.92451	4.7036	5.38432	4.83536	6.77057	5.86437	5.81009	5.1016	6.2078	6.08321	5.73852	5.9644	7.20469	5.59701	5.95004	5.69236	4.45122	5.63501	4.87242	5.51398	4.88349	6.94786	6.21009	5.51921	5.10281	5.12837	5.07161	4.08169	4.53295	4.59839	4.47002	4.60676
1558080_s_at	DNAJC3	5611	8.67217	8.24377	8.82031	8.51993	9.00314	8.67241	8.45523	8.88929	7.66242	8.25153	7.80503	7.90001	7.6228	8.6924	7.89782	8.42211	7.73147	8.52663	9.10046	8.05206	7.6431	6.90862	6.8706	7.89005	8.06943	8.05905	8.27331	8.01293	8.94711	8.2668	9.01091	7.35457	7.35779	7.76908	7.6906	7.09391	8.42536	7.43905	7.81936	8.04016	7.5276	8.55505	8.43808	8.03603	8.57447	7.66193	8.58845
1558093_s_at	MATR3 /// SNHG4	9782 /// 724102	7.55392	7.26996	7.07208	8.06438	7.54245	7.69398	7.82078	7.51075	7.45427	7.83255	7.84648	7.79183	7.03794	7.36865	7.69484	7.91927	7.80774	7.61697	7.63489	8.66869	8.24584	8.04217	8.30021	7.97586	7.83203	7.82378	6.87529	8.01131	7.98676	8.03006	7.64942	8.08283	7.92474	8.31457	7.67618	7.93796	7.59206	6.45332	6.49392	7.39786	7.65005	7.00674	6.96643	7.9054	7.63847	7.77735	8.16071
1558105_a_at	SLC9A7	84679	3.24211	3.46234	2.90989	3.67683	3.42747	3.5051	3.10422	3.20718	3.12836	3.36282	3.17313	3.04335	3.4838	3.44258	3.25852	3.05133	3.20222	3.31603	3.10577	4.4713	4.6452	4.63046	4.84264	4.49517	4.36087	6.0239	3.52894	3.61921	6.05983	3.8191	4.73125	4.70776	4.84607	4.58451	4.58197	4.00524	3.03669	4.05962	3.58694	4.99532	5.3714	3.79945	4.70441	5.23326	5.88794	5.03017	5.66836
1558111_at	MBNL1	4154	6.80929	6.59648	7.12897	6.55434	7.38383	6.56495	6.57979	6.98928	6.17759	6.36656	6.01274	6.32252	6.8994	6.63545	6.77213	6.58768	5.95899	7.14842	6.81178	7.02977	6.96416	5.5982	6.15442	7.70093	7.71916	7.88952	7.04965	6.84579	6.83722	7.28729	6.98807	5.52359	5.97394	7.34843	5.8557	5.99521	7.16252	6.42534	7.34368	7.1403	6.50079	6.27721	7.5653	7.02099	6.87613	7.31788	6.78793
1558152_at	LOC100131262	100131262	5.60567	5.36663	5.86418	5.66558	5.3131	5.4126	5.59548	5.54371	5.34997	6.12312	6.12828	5.42683	4.97619	6.19552	5.58129	6.3503	6.07961	5.56075	5.81741	6.06315	7.39577	5.87306	6.88604	6.07552	6.00544	5.83173	7.81309	6.25941	6.6066	5.89586	5.62759	6.09732	5.87774	6.45958	6.2418	8.0055	5.82314	7.12091	8.23643	5.14918	7.83652	6.42133	5.64348	5.81925	7.12885	5.94755	6.79572
1558214_s_at	CTNNA1	1495	8.82653	8.43034	8.72676	8.24713	8.69073	8.44191	8.53878	8.70424	7.99664	9.17371	8.76413	8.6924	8.62294	9.0709	8.57003	9.17033	9.00193	8.90187	9.06463	8.45955	7.77257	8.37876	8.45441	7.46824	8.10826	7.86632	7.17685	8.76267	8.05034	8.63922	7.09532	8.65015	8.84691	8.5481	8.64921	8.32826	7.56821	6.28855	5.95679	7.31043	6.9637	6.79794	6.98224	7.55384	7.23573	8.10577	7.97825
1558217_at	SLFN13	146857	3.87749	4.09873	4.34541	4.43195	4.06306	4.31197	3.53046	4.05856	4.5445	4.0715	4.57841	3.13767	3.63064	3.46637	3.84247	3.31596	4.14286	3.92062	3.34586	3.15427	3.41826	3.23191	5.11651	3.94764	5.48676	4.32567	5.50663	3.87385	3.10001	6.88672	3.2722	6.04332	4.32358	3.11693	5.51768	4.43111	3.10061	3.18796	6.62187	4.36297	4.83105	2.91189	5.74202	3.50505	5.43388	5.80607	3.62842
1558250_s_at	RP11-350F4.2		5.30925	4.92433	4.78058	5.50349	5.87878	5.40328	4.51654	5.03922	5.15545	5.53828	5.72457	5.17691	4.75193	5.73852	4.78883	5.67544	5.29261	5.42376	5.20513	5.94247	5.66268	4.58569	6.92877	6.58563	5.85606	5.96007	6.29449	6.31841	6.73145	5.6948	6.53436	5.37074	5.54475	5.37	4.78816	5.46591	5.96767	6.65762	6.26464	5.62786	6.51402	5.67451	5.51765	6.57459	5.90232	5.67367	7.1694
1558279_a_at	KDSR	2531	5.70096	5.67861	5.63878	6.10278	6.26566	5.7365	5.53379	5.33937	5.52227	5.19874	5.33211	5.52558	5.60121	5.11473	5.39449	5.39805	4.77429	5.18212	5.1053	5.48669	5.78546	5.40288	5.86139	5.67247	6.87104	6.81891	5.41921	5.79862	6.32354	6.5856	5.85518	5.61924	6.0797	5.74779	5.68776	6.93015	5.87136	5.65418	4.56525	6.26764	6.21855	6.58746	5.8667	6.25087	6.99072	6.09691	7.0399
1558290_a_at	MIR1204 /// PVT1	5820 /// 100302185	5.8318	5.82005	6.14645	5.59012	6.25554	5.75066	5.70311	5.49446	6.05802	5.6873	5.80723	5.34039	6.1005	5.71505	5.86023	5.74102	5.51967	6.28766	5.74892	8.03135	7.58781	7.63673	7.5541	7.49836	7.05911	8.07849	7.88236	7.26631	8.24571	8.33777	7.01895	5.77189	6.99613	7.19497	7.15709	7.21414	8.25736	10.1099	9.54899	6.79663	8.12005	7.88332	7.45973	8.49603	7.20721	7.19677	7.6714
1558369_at	MPHOSPH9	10198	4.2791	4.30962	4.06921	4.37107	4.9014	4.07044	4.68749	3.77086	4.4855	4.93029	4.9412	4.584	4.18266	4.38842	4.56044	4.31705	4.33412	3.88466	4.61144	6.09476	5.40692	5.1271	5.52607	5.07239	5.7041	6.23004	5.62341	5.13569	5.77247	4.87548	5.33886	5.46843	7.0583	6.04926	6.08694	6.06898	4.55827	6.67787	7.16256	5.89299	5.61389	6.57088	5.39041	6.25245	5.59495	6.40362	6.73828
1558467_a_at	UGGT2	55757	4.48657	4.75574	4.67808	4.24796	4.80158	4.16358	4.37666	4.35977	4.81644	3.91654	4.04329	4.35137	4.41817	4.17381	4.38775	3.94548	4.44118	4.29504	3.9978	5.70324	6.10941	5.42353	5.46825	7.31258	5.81045	5.41407	5.55202	5.87352	7.09893	6.06265	5.37614	4.20896	5.16215	5.01832	5.32525	5.05443	5.94364	5.48514	5.86355	6.07088	5.34373	6.40816	5.26683	5.2716	5.76939	4.89362	5.6298
1558486_at	ZNF493	284443	6.41402	6.17646	6.14571	6.17093	6.73617	6.09852	6.18751	5.51229	6.28965	6.14446	5.81596	6.23497	6.31904	6.10096	6.38606	6.06877	6.35378	5.84578	5.8837	7.08513	6.53589	6.31946	6.68978	7.60851	7.09516	6.74952	7.39251	7.4362	7.16436	7.40549	6.22146	6.45844	6.98071	5.09586	6.55439	6.81058	6.59995	6.8198	7.44928	5.98305	5.94724	6.44199	6.53603	6.83559	6.45405	6.77127	6.96639
1558508_a_at	C1orf53	388722	4.76511	4.24231	4.94289	4.47921	5.44114	4.59805	4.46478	4.85729	5.15782	5.34486	6.0545	5.82819	5.58965	5.8218	4.65672	5.85605	5.12079	5.20645	5.31948	4.82546	5.9336	4.5167	6.61723	4.99683	4.92065	5.52734	5.47448	6.12999	4.30261	5.50675	7.69763	5.89118	6.25401	6.46099	6.27185	6.69301	5.64652	6.38991	6.01386	5.91235	5.87763	5.06493	5.38526	5.46963	5.64026	5.78601	5.64467
1558515_at	FTX	100302692	6.35875	6.41287	5.65555	6.32082	6.03557	5.31801	5.7773	6.12744	5.95095	4.84089	5.41388	5.34879	5.50494	6.23581	6.50623	5.50847	5.75847	5.54257	6.27187	7.37644	7.0079	7.13748	6.487	6.94024	6.1786	6.35994	6.71136	6.41036	7.31238	6.38085	4.36158	5.08522	4.30955	5.41166	5.47746	5.52838	6.85301	6.98723	5.64722	6.41717	4.78282	6.04757	5.36493	5.81913	5.13243	5.6279	5.45583
1558549_s_at	VNN1	8876	4.09133	5.24151	4.56421	4.91019	3.56457	7.47028	3.78833	3.72566	6.1196	5.32196	3.86913	3.64687	3.55321	3.9727	3.48324	3.46111	4.17573	3.0312	3.51063	3.90692	3.86079	5.97448	4.23156	4.81227	4.30869	6.35934	4.33835	4.00972	3.98993	6.39581	4.91588	4.73575	3.52724	3.961	4.06944	4.18066	5.71365	3.91916	3.74589	3.83064	4.87682	5.03283	4.29087	6.50019	6.49247	4.11145	3.95088
1558569_at	LOC100131541	100131541	6.3505	6.35264	5.78144	5.69246	6.84239	5.45832	6.13492	6.09701	6.28808	5.37055	5.31268	6.01409	6.73962	6.43132	6.83914	6.00472	5.88414	6.22072	6.10025	5.28428	6.38401	6.00859	5.40582	7.32253	5.96696	6.17402	6.5249	6.37225	6.90237	5.15396	4.30859	4.37295	5.10172	5.56015	5.30323	7.77426	6.56593	5.55957	4.59701	6.72859	5.70461	5.15002	5.68081	5.44996	6.0565	5.65362	5.58076
1558605_at	CTD-2292M16.8		4.77142	4.53902	4.00966	6.06612	5.3386	4.89222	5.11631	5.00346	5.58202	4.73756	5.33929	5.21338	5.08449	4.50467	4.63189	4.25489	4.87174	4.82184	4.5705	7.46992	5.58711	5.18174	5.77777	6.15324	5.02409	4.21058	4.49051	5.77391	6.02784	5.95777	5.54423	5.72421	5.07176	5.26235	4.44018	6.33553	5.36924	5.23115	5.32895	6.41487	4.96646	5.27252	4.62962	5.71736	5.34237	4.77515	5.10201
1558653_at	MLK7-AS1	339751	2.80361	2.98041	2.90989	2.78613	2.72575	2.53155	2.82505	2.76051	2.82203	2.79631	2.96056	2.60428	3.03631	2.9787	2.82201	2.86349	2.9712	3.10235	2.68586	2.81387	2.65039	2.8576	2.69095	2.80311	2.97293	2.72943	2.8558	2.6048	3.4859	2.84721	2.70628	2.71217	2.6006	2.86433	2.89859	2.62526	2.31009	2.85977	2.64481	2.66298	2.69644	2.86516	2.65528	2.66371	2.78816	2.75895	2.9142
1558678_s_at	MALAT1	378938	10.777	11.1311	10.8499	11.1557	11.1064	11.2361	11.1899	10.9365	10.8775	9.95683	9.38042	10.4416	10.8207	11.0723	11.4459	10.4801	10.3428	11.1284	11.1198	9.83557	9.77169	10.2782	8.29247	10.1148	10.1715	9.75938	9.48613	9.82498	9.98951	9.62896	9.17543	7.94082	8.56878	9.86211	8.93718	9.57547	10.3723	9.87573	10.7618	9.53757	9.8874	11.3337	11.867	9.66922	9.85698	9.99826	9.71304
1558686_at	MPV17L	255027	3.81325	3.80805	3.89155	5.07558	4.26648	4.10045	3.74118	4.36518	3.76702	4.32227	3.95192	4.07585	4.01361	4.23248	4.28406	4.40383	4.30658	4.30135	4.63002	2.88071	5.16966	6.54051	2.58397	3.80986	3.91827	3.49842	5.22041	4.43226	3.57075	3.62511	3.78449	2.85568	3.66499	3.01258	5.57083	4.42173	3.79304	5.92083	6.28894	3.46301	5.56854	3.28747	3.76586	2.92776	3.13974	5.36673	2.88625
1558700_s_at	ZNF260	339324	5.01146	4.81462	4.52753	5.79312	5.52801	5.41942	5.7367	5.48599	5.68064	5.43501	5.4635	5.66125	5.4094	4.75482	5.46816	5.32951	4.93894	4.93743	5.21842	6.47295	6.43384	4.31356	5.68752	6.40231	6.16229	5.29452	5.93428	6.55323	6.18854	5.84808	6.48028	5.77129	5.12019	3.7217	5.39133	5.90701	5.42642	5.88647	5.79763	6.16511	5.87622	4.79928	5.60558	5.70764	5.82206	5.59643	6.06067
1558750_a_at	ARHGAP11B /// LOC100288637	89839 /// 100288637	3.57759	3.4534	3.70025	3.60207	3.85165	3.54175	2.85003	3.336	3.46415	4.00864	4.17307	3.88546	3.32678	3.48935	3.5668	4.67162	4.39023	2.84126	4.06391	5.12353	4.82445	4.76342	4.25575	3.75593	4.46133	5.2417	6.15065	4.16505	3.73932	5.90187	4.24261	5.3496	5.77006	4.46466	5.58633	3.70084	4.87219	4.95919	4.36862	4.48705	5.56084	5.49481	4.20963	5.12191	4.41198	4.74513	5.27138
1558828_s_at	MIR143HG	728264	5.53546	7.39746	4.09503	8.95297	5.13363	5.14107	6.52971	3.73359	4.62027	4.33149	4.31048	4.70966	4.50139	4.53742	5.02656	4.5184	4.80286	4.4428	4.88321	7.85243	8.83425	5.02751	5.53407	7.35687	9.80682	7.63445	5.22214	7.01785	5.93131	5.7192	6.97572	5.28191	5.7012	5.58279	6.97534	5.06238	6.6753	5.8019	5.09353	7.72644	5.50996	5.76469	6.36223	5.97193	7.25851	7.00587	5.87854
1558930_at	LINC00460	728192	4.00539	4.38104	4.31043	4.02457	3.8324	4.33732	4.25015	4.49845	4.61957	4.15701	4.1255	4.25831	4.07391	3.81333	4.22831	4.31784	4.08546	4.3322	3.79255	4.46217	5.03602	4.1688	4.17418	7.00876	4.50939	4.31912	4.44879	5.30905	8.81787	4.07448	8.66886	4.04103	4.51773	4.05491	4.92985	5.94282	4.38182	4.82028	4.10721	4.16454	4.65038	4.49399	4.72112	4.32319	4.36648	4.22124	4.14535
1558956_s_at	IFT80	57560	6.91043	7.14281	6.69254	7.17397	7.08063	7.38218	6.92689	7.07145	7.26005	7.09353	7.11611	7.14911	6.29748	7.06644	7.08054	7.09008	7.11768	6.82444	6.75032	7.26433	7.46648	6.2541	6.85072	7.60514	7.34122	7.65745	7.17169	7.05686	8.09018	7.52828	7.83852	6.5055	6.39994	6.84976	6.19804	7.64192	7.05501	6.32062	7.2891	7.70679	7.23843	7.11979	7.77796	7.72726	7.48164	7.13861	6.56309
1559078_at	AL833181		5.90136	5.86545	5.19381	6.03098	5.93106	5.34289	5.57049	5.38201	6.06468	5.18663	5.57615	5.58268	5.72316	5.45007	5.99259	5.67322	5.60425	5.53862	5.50427	6.9234	5.98318	5.7014	5.52037	5.66812	5.50092	4.43648	6.11999	6.49661	6.17508	5.08011	5.59317	5.63573	5.92031	5.84811	5.77739	5.13607	5.91502	5.64703	7.2379	5.91664	6.05135	6.79481	5.85871	3.81878	4.98163	5.96569	5.65664
1559096_x_at	FBXO9	26268	5.55819	5.177	5.05172	4.8558	4.81447	5.13189	5.0984	4.44039	5.24566	4.93469	4.74271	4.73382	5.13854	5.1348	4.74857	4.6465	5.22245	4.30281	4.4127	5.14139	5.44253	4.03353	5.24321	5.58172	5.16767	5.80475	5.38652	5.11088	5.68117	5.74256	4.67779	4.65404	5.39146	4.66596	4.80995	5.37228	5.07435	4.92923	5.31805	5.57173	4.24867	5.44033	5.3418	4.79861	4.98082	5.39336	4.82178
1559190_s_at	RDH13	112724	6.5679	6.15451	7.58505	5.96408	6.95931	6.67971	5.90348	7.11731	6.42799	6.29829	6.59781	6.48087	6.57852	6.51286	6.13073	6.67616	6.30328	6.22228	6.33947	6.54519	5.31235	5.47341	5.33291	5.60245	5.24749	4.84964	6.55338	5.96121	5.93028	5.62096	5.2609	6.39359	5.99029	5.75478	5.64899	5.59408	4.64339	6.46859	5.93489	6.37909	5.62804	6.08143	6.37285	5.34373	6.66292	5.10789	5.86068
1559258_a_at	CT83	203413	2.99631	3.00397	2.85665	3.07627	2.87481	3.16071	3.00787	2.92989	2.79758	3.12974	2.87134	3.11497	2.96904	3.15554	3.37214	2.80727	2.90669	2.88425	2.91632	2.77065	3.1307	2.93617	2.93177	2.99015	2.93049	7.74778	2.9826	3.10532	3.18726	3.08469	3.0135	3.05813	2.89569	2.95906	2.91047	2.96137	2.84515	3.08307	2.94554	2.78355	2.92446	3.11917	2.63303	3.05044	2.83168	2.93811	2.99497
1559263_s_at	ZC3H12D	340152	5.89944	6.65615	5.72157	5.63187	6.82888	5.87395	6.11076	5.73013	6.1696	6.99272	6.68174	5.97724	6.45446	5.35527	6.33615	6.77932	5.10834	6.16125	5.97587	6.9078	5.13684	5.9751	5.23759	4.98617	5.25033	5.81291	6.62919	5.01615	4.57717	6.36648	4.78989	6.45447	4.50385	5.63657	4.9275	4.80627	5.97516	6.00487	5.15457	5.48988	5.36648	4.88249	5.61675	5.73608	5.38766	6.20386	5.09222
1559361_at	LOC101927668 /// MACC1	346389 /// 101927668	5.00814	4.00944	4.08811	4.51035	4.53709	4.8966	4.73948	4.97339	4.46701	5.07016	4.67252	4.83627	5.00465	5.27943	4.38649	4.28249	4.86645	5.04374	5.01482	6.35845	5.51369	6.40626	6.32657	5.50215	4.49934	4.49289	6.95786	6.23398	6.27804	6.03705	7.04891	4.92387	5.01387	4.89817	4.92118	5.69563	5.70124	5.1234	5.30802	5.12235	5.68662	4.93891	5.06218	4.26785	5.66672	5.60664	5.63482
1559477_s_at	MEIS1	4211	6.14151	6.21382	5.10636	7.92028	5.44953	5.78043	6.17933	5.42296	4.38401	5.28497	4.92005	5.07311	5.19503	5.42676	4.96685	5.40771	4.79996	5.21837	5.32099	5.36922	6.85852	4.99141	4.42689	6.12217	7.71693	5.39352	4.89004	5.34186	5.46318	4.66253	6.20362	4.49933	4.67762	4.69726	5.25355	5.14343	5.10998	4.48401	4.84016	5.64759	4.67971	5.46052	4.81601	4.9416	5.67661	5.63793	5.70326
1559490_at	LRCH3	84859	4.69457	4.74877	5.49795	4.82584	4.68427	4.18397	4.50728	4.82029	4.61727	4.38725	4.67384	4.36578	4.81153	4.89109	4.3607	4.09474	4.96414	4.3193	4.37682	7.0107	6.23418	6.35629	4.89222	7.05101	6.40717	6.37153	6.24838	5.44275	5.74818	6.79195	4.64693	4.9272	5.09381	6.23177	6.09417	5.44927	5.80446	5.39988	5.51872	6.6385	5.36202	6.2615	6.01359	6.08987	6.44077	6.29394	5.92496
1559496_at	PPA2	27068	6.77315	7.06049	7.08524	6.89348	6.57023	6.47217	6.34526	6.54185	6.31255	6.10214	6.09433	6.22171	6.23016	6.6277	6.54091	6.15657	6.67417	6.41628	6.06239	5.93525	6.85783	6.1582	6.19547	6.90814	7.27328	6.69352	7.10429	6.78845	7.244	7.24558	6.9258	5.40418	6.05678	6.32389	6.75821	6.32939	7.43637	6.82345	7.54296	6.92424	6.05485	7.13593	6.8459	6.78503	6.81317	6.67075	6.12062
1559538_at	LOC101929549	101929549	6.53547	6.15822	7.1459	5.84376	6.6964	6.46122	5.58739	7.35332	6.73439	6.9823	6.46815	7.52121	6.4437	7.41437	5.94334	7.17934	6.69085	6.69929	6.78821	8.09548	4.75108	6.35601	7.72916	6.43909	6.66724	4.70249	6.03294	8.37865	5.91408	8.6011	8.38499	6.41772	7.85933	6.75962	6.03781	4.86599	7.67028	7.80874	5.02301	6.90349	6.34613	7.56674	5.54807	5.6204	5.08566	6.01426	7.38578
1559584_a_at	C16orf54	283897	5.80798	5.00454	4.20542	5.58526	5.87569	5.90176	6.08671	6.02311	4.46324	5.75611	4.93179	4.42667	4.56314	4.28703	4.5565	4.80248	4.96942	6.07895	4.85183	4.08219	4.47525	2.85015	3.93398	4.51852	4.79124	6.3477	4.02898	3.38528	5.12554	3.05596	5.87988	5.91901	2.65719	5.72702	3.62793	3.38977	7.69563	4.04878	2.78781	5.43229	4.71765	7.94568	4.99568	5.178	5.25891	5.69542	4.68627
1559633_a_at	CHRM3	1131	3.72427	4.74278	3.43972	5.75026	3.97558	3.42526	4.31942	3.82334	3.88613	4.71417	4.78018	4.57951	3.44531	3.89812	4.16917	4.54061	3.95448	3.64815	3.59884	4.43926	4.41439	5.63104	5.92664	6.10753	4.64139	3.31071	4.75154	6.50047	6.40276	5.69937	4.80993	4.90555	2.9687	4.42505	5.44295	5.86338	4.82549	3.57562	3.74677	3.20742	3.63471	3.5047	3.89705	4.35899	3.86198	2.89737	3.67942
1559739_at	CHPT1	56994	5.32041	5.39065	4.87896	5.40213	5.78276	5.05883	5.04117	5.13118	5.69081	5.3873	5.52853	5.59041	5.69592	5.66617	6.01067	5.06806	5.85567	4.97014	5.25999	6.69148	6.00884	6.96086	6.39412	6.04116	5.25579	6.31289	5.96018	6.51853	6.33863	6.86256	4.27428	5.96568	5.9386	6.17168	5.26422	5.75201	7.18634	5.63221	4.45465	6.34299	6.64937	5.28683	5.78807	5.85236	6.13801	7.04978	7.57476
1559826_a_at	LINC00960	401074	4.66121	4.51924	5.29687	3.36164	4.6365	4.02512	4.37086	5.10392	4.84049	4.51288	5.22421	3.52881	6.1017	3.47759	5.08863	5.64119	4.89338	3.51658	6.14656	4.88781	3.67611	6.04305	3.55845	3.59824	5.65513	3.99074	4.05414	5.0777	3.32963	6.41923	3.76836	6.32676	6.64353	6.71663	6.97799	6.41918	6.60737	6.35191	4.6246	6.31965	3.23154	5.14404	5.58005	6.41928	3.53732	6.73721	3.65998
1559827_at	LINC00960	401074	4.92268	5.20226	5.78574	4.14383	5.50015	3.43949	5.60954	6.42824	5.06837	5.00134	5.5139	3.32509	7.0413	3.54497	5.15657	6.52707	5.37211	3.86793	7.20919	5.04791	3.64602	6.90148	4.05356	3.80146	6.56629	4.1025	4.70123	4.92534	4.02084	6.92868	4.1159	6.60081	8.2483	5.61634	7.36007	8.13981	7.18588	6.59101	5.68477	6.59904	3.89785	6.25304	6.1712	7.07478	3.64381	7.2005	3.50273
1559883_s_at	SAMHD1	25939	5.36269	4.6127	4.4806	5.46874	4.47859	4.6413	5.60587	4.70224	3.99421	5.45669	5.16259	4.19891	4.06041	5.21815	4.45602	4.70308	4.70581	4.95458	5.01009	6.12844	6.38709	5.3761	5.88887	6.64122	6.36008	7.46144	4.57561	5.40011	6.13979	4.73161	5.72317	7.58503	6.02392	6.96266	5.39456	5.44181	3.90388	5.28034	3.93294	5.26106	6.25929	4.51515	5.74289	5.64694	6.18405	6.23836	6.68603
1559964_at	FLJ38717	401261	6.01074	5.89755	5.82974	5.51703	6.02464	4.6382	5.43154	5.20442	5.53177	4.88418	5.08974	5.47237	5.92361	4.88041	5.8139	5.54403	5.69136	5.6448	5.39296	5.54839	5.57938	4.22092	5.56301	5.9697	6.01148	6.29724	6.00561	5.87948	5.38312	5.93385	4.04037	4.69836	5.74367	4.79775	5.17801	4.86498	5.92861	4.93073	3.98754	5.39581	4.16935	4.21471	3.92557	5.06093	4.4325	5.67399	4.94275
1560010_a_at	SATB2-AS1	150538	6.63561	6.76526	5.88653	6.33419	7.10471	7.15488	6.27207	6.04723	6.81647	6.73493	6.47675	6.18529	6.78949	6.93798	6.81332	6.46013	6.66317	6.51876	6.67786	3.90527	4.21962	4.1902	6.18861	4.55482	4.10862	4.51649	5.89879	6.53657	4.26134	3.80843	4.11592	4.37055	6.98987	4.34706	5.15819	4.17441	3.97985	5.24742	7.66352	5.42193	4.36379	3.84301	5.96254	3.90182	4.0301	4.31698	3.6744
1560019_at	DLGAP1-AS2	84777	3.33687	3.6674	4.32061	3.36566	4.02678	3.95028	3.39813	4.29544	3.76915	3.84315	3.78687	3.79447	3.63813	3.80615	4.20246	4.10701	3.82894	3.53855	3.60251	7.02575	5.23393	5.4458	5.91992	3.46107	4.2762	3.8849	5.40844	4.4559	4.46119	4.94385	3.67011	3.41735	4.31204	4.50747	6.43481	6.23163	4.28011	5.17468	5.82983	4.32722	6.74409	4.73747	3.86171	4.75379	4.13324	4.81885	4.76017
1560425_s_at	RP11-75C9.1		3.1622	2.80434	3.06201	2.93248	2.9921	3.36899	3.12972	4.05247	3.96009	3.17691	3.02854	3.97591	2.96904	2.63597	3.01375	3.55439	3.155	3.2235	3.00686	5.82829	2.86748	3.04847	5.0564	3.44273	2.60514	2.81784	3.93673	4.09383	3.10977	2.98601	2.88634	3.24854	2.94325	3.40942	3.92197	2.41921	2.3917	3.26556	4.15543	2.67225	3.15411	3.07328	2.65788	4.05449	3.42766	2.5456	2.93916
1561079_at	ANKRD28	23243	4.57275	4.3873	5.06651	4.30823	4.55778	4.43607	4.44359	4.69955	4.28391	3.83327	3.69616	4.25962	4.23322	4.4931	4.38483	4.12991	4.62662	4.2156	4.59616	3.78325	5.28153	5.11387	3.94722	5.61411	5.48488	5.05832	6.38659	4.81499	4.96507	5.46791	4.39677	3.80627	4.36327	4.95158	4.33052	4.01257	5.6904	4.71492	5.96856	5.37609	4.6571	5.48044	5.61066	4.81755	4.93918	5.76504	5.03062
1561387_a_at	NXPE1	120400	7.33148	6.05683	6.23148	6.19685	6.75452	6.1874	6.83989	6.17371	7.0746	7.40918	6.87163	8.2885	6.74747	7.13901	6.92252	6.96977	7.46827	6.84323	7.21343	3.26291	3.67829	3.71207	6.566	3.71971	3.88032	4.46328	4.96983	5.77987	3.4426	5.32243	3.46488	4.89522	4.70644	4.54162	5.59663	3.65197	4.48151	3.55337	3.95998	4.28074	3.88296	4.04104	5.46447	3.97185	3.69484	3.89506	3.34295
1561421_a_at	AK057259 /// AK096803		9.10006	9.58087	9.64725	7.86083	8.76973	8.97879	9.22752	8.87595	8.62703	8.60237	8.15104	8.75553	8.59865	8.84979	9.01456	8.39102	8.78463	8.25779	8.35963	4.54233	5.78635	8.14473	7.5562	6.67325	5.71493	5.42313	7.70168	7.06377	5.9599	7.28966	4.30008	5.14358	5.77827	5.36159	7.25622	5.503	7.34989	7.77581	7.3696	5.88103	6.15577	5.93927	7.53993	5.35924	4.89004	6.07656	4.4365
1561817_at	AX747630		2.82876	2.59174	2.88545	2.5453	2.69727	2.77485	2.67771	2.74791	2.85149	2.64287	2.9367	2.64222	2.9248	2.78837	2.7335	2.64917	2.84127	2.94819	2.62414	2.61312	2.83318	8.45753	2.799	2.59112	2.61423	2.54864	2.5844	2.94073	2.82621	5.09402	2.5864	2.72538	2.64283	6.34738	2.71602	6.33294	5.53931	2.77848	2.66486	2.82121	3.04761	5.45324	2.63119	2.51103	2.59271	2.78364	2.83649
1561937_x_at	IGHA1 /// IGHG1 /// IGHM /// IGHV4-31	3493 /// 3500 /// 3507 /// 28396	7.65384	6.81527	7.09045	7.12976	6.57985	7.13949	6.78947	7.29415	7.88976	8.78364	6.63749	7.25517	6.60447	5.73219	6.83826	6.55775	8.24903	6.17421	7.30396	5.7207	6.31919	8.19975	7.04759	7.61171	8.71235	7.64176	7.95583	6.95763	5.68069	5.23556	6.00577	7.63589	5.46487	7.80427	7.07842	5.48012	5.53086	6.06632	5.56227	5.89566	6.5088	5.44147	6.43592	7.54193	6.81418	7.09336	7.64278
1562629_a_at	KRT40	125115	3.06983	3.34781	3.35091	2.95934	3.04622	3.24852	3.22278	3.32216	2.98063	3.04076	3.11536	3.60158	3.65957	3.37499	3.26957	3.15686	3.73153	3.60773	3.22701	2.86094	6.14049	3.00072	4.16416	3.5075	3.22073	2.76057	3.15243	3.13654	6.34933	3.00436	2.93651	2.93812	2.91628	3.10619	3.4548	2.89822	5.26545	3.06445	3.58255	2.79626	3.05321	3.15428	3.07343	2.86315	2.99704	3.0379	3.12555
1562836_at	DDX6	1656	7.94155	8.0757	7.1939	7.67738	7.3745	7.31736	7.39808	7.28376	7.08483	7.74361	8.02366	6.75358	6.90557	8.74811	8.79076	7.46956	7.41219	8.74186	7.69679	8.57147	8.47109	8.54642	8.67753	7.85105	7.15586	6.02288	7.29335	8.92048	8.30074	7.29724	6.38518	7.06146	8.33463	8.44767	7.63481	8.06919	7.40053	7.10209	6.24125	7.05451	6.4014	5.28875	6.32667	6.08479	5.56595	5.09833	5.83338
1562921_at	EP300-AS1	101927279	3.29902	3.29088	3.80027	3.33469	4.42077	4.36193	3.04451	4.44326	4.29521	4.52389	4.70366	3.69082	3.31921	4.44112	3.86036	5.83639	4.21138	4.21127	5.15403	4.78805	2.99963	5.20933	3.29902	2.87573	3.7418	3.9631	3.26049	3.18189	3.85153	3.33161	3.28335	5.31565	5.88709	4.55322	5.6839	6.4454	3.7377	3.08124	4.69547	3.53302	6.18997	5.60679	4.23117	5.39298	3.42405	5.06236	3.75029
1563321_s_at	MLLT10	8028	4.59423	4.54449	4.49494	5.1777	4.99205	4.8512	5.09252	4.8282	4.46701	4.7031	3.89338	4.88722	4.52554	4.95166	5.17143	4.79891	4.9397	5.04575	5.35789	4.83684	5.16954	4.63682	4.33332	4.59281	5.71027	5.262	4.82081	4.76534	5.22827	4.86362	6.66002	4.7858	5.81341	4.29485	5.30949	4.53879	5.17075	3.89707	5.89743	4.77095	4.85338	5.53985	5.48527	4.54142	4.80318	4.41924	4.95465
1563687_a_at	FRYL	285527	6.02307	5.21981	5.36205	5.09826	5.85117	5.20172	5.55843	5.46928	5.3929	6.07673	6.0404	5.86818	5.52854	5.64035	5.48491	5.70701	5.96741	5.46788	5.39993	4.81764	4.58883	4.94836	6.56551	4.79958	5.97347	5.10763	4.23509	6.11418	3.81094	6.12802	4.27889	5.23134	6.07627	5.58867	5.03669	4.31664	5.00408	4.22139	3.4384	5.44729	4.39737	4.4663	4.92785	4.40142	4.65153	4.70441	4.61058
1563792_at	AMN	81693	7.97258	7.76113	7.59135	6.11715	7.17638	7.12962	7.26695	7.504	8.14884	7.69767	7.65053	7.53055	7.54436	8.09727	7.82984	7.65024	7.72519	7.15564	7.71664	7.1338	4.71467	6.71334	6.57547	5.25668	5.72925	6.58972	6.373	6.65455	5.2764	7.75811	5.44035	6.77174	7.00672	5.43645	6.33507	6.5408	6.71287	6.39098	5.73271	6.73529	6.27608	6.63316	7.57646	7.51309	7.39199	7.47253	5.50145
1564053_a_at	YTHDF3	253943	8.53889	8.0269	8.50717	7.92624	8.52169	8.37605	8.31404	8.42765	7.9799	8.45723	8.35349	8.43136	8.32382	8.26536	8.16028	8.46102	8.02612	8.39536	8.31645	8.11692	8.43009	7.50272	8.47627	7.82698	7.82696	7.86488	7.30745	8.15943	7.84417	8.26177	7.52227	8.09352	8.08981	8.20734	7.8353	7.81914	7.18387	7.8785	5.62759	7.17818	7.468	7.22154	7.47994	7.84772	7.28177	8.02474	8.07772
1564066_at	TMEM151B	441151	3.88099	4.58752	4.53293	4.06529	3.7331	3.98242	3.82632	3.69628	3.61105	3.90277	4.01747	3.91578	4.02062	3.84265	3.91749	3.68239	3.98772	3.93524	3.96094	3.91089	3.61628	4.0739	3.88352	3.74308	3.91212	4.16476	3.97146	3.68221	3.8761	3.77487	3.87134	4.09334	3.66265	3.91725	4.07954	4.08552	4.19075	4.09234	4.19658	3.81254	3.97275	3.62613	3.88957	4.13848	3.81037	4.10936	3.76663
1564164_at	DENND1B	163486	7.10346	6.93567	6.81195	5.75519	7.02984	6.05163	6.13615	6.54686	6.03474	6.02876	5.84177	6.47733	6.78427	7.16383	7.09534	6.63637	5.84274	7.04318	6.5548	5.18343	5.5765	4.99601	5.32914	6.48428	6.98967	6.95514	6.72496	6.47323	6.26445	6.61053	7.23032	5.84609	5.06233	6.6926	6.00469	4.53587	7.08395	6.10138	6.6902	7.00703	6.10832	6.35369	7.48657	6.24186	6.8553	7.07217	6.35169
1564220_a_at	LINC01234	100506465	2.92544	2.83131	2.76518	2.58134	2.75354	2.64812	2.9003	2.67115	2.72421	2.83282	2.64057	2.59152	2.74678	2.56861	2.43644	2.65484	2.52686	2.70271	2.88631	2.63257	3.13904	2.74505	2.9566	2.81183	4.16932	2.73203	3.88397	2.83206	5.64338	2.83167	3.74256	2.50634	2.71106	2.72815	4.60808	2.66191	2.79891	2.76769	4.51593	3.57349	2.4575	2.55723	2.4843	2.60266	2.54799	2.46747	2.88751
1565162_s_at	MGST1	4257	9.1315	8.45282	9.6212	9.31745	10.3913	9.22132	9.63348	10.333	9.5179	10.3868	10.7529	10.4092	10.2884	10.0417	10.2677	10.8168	10.2897	10.4805	10.4755	10.3472	8.41335	10.3543	9.62741	9.0651	9.16722	8.95171	9.67511	10.291	9.72444	9.8097	7.491	9.81088	10.2386	9.65669	9.96096	8.78711	9.53456	9.77558	7.28894	8.20755	10.0821	9.60055	9.92982	9.90954	9.4746	9.77651	10.1454
1565358_at	RARA	5914	5.32106	5.07785	6.45171	5.12738	5.62147	6.057	5.74081	6.09082	6.53418	6.31892	6.80077	6.21793	5.43565	5.67678	5.93898	5.52772	7.28842	5.66437	5.56409	3.89898	3.24214	3.77171	3.72417	3.40367	3.26792	3.80855	3.26845	3.51557	3.592	3.37094	3.40969	4.01638	4.16356	3.64302	3.55145	3.48067	4.07791	3.41089	3.42622	3.43456	3.36155	3.29283	3.51496	3.24098	3.04037	3.71821	3.43147
1565703_at	SMAD4	4089	4.5295	3.98602	4.10828	4.57442	4.75672	4.12083	3.77445	3.9951	4.46701	3.70326	3.8871	3.64046	4.13911	3.95343	4.63333	3.81384	4.20477	4.39975	3.73311	4.45065	5.43455	4.59718	4.7876	5.63574	6.21789	6.20948	5.24085	5.18267	4.55219	6.16363	4.80563	4.509	5.91092	5.9091	4.96468	5.28604	5.18514	4.68389	4.22837	6.32345	4.88449	5.37644	5.4545	6.30337	5.77674	6.10081	6.10068
1565743_at	N4BP2L2	10443	5.38301	5.54464	5.03963	5.44841	5.35309	4.87801	4.88444	4.87244	5.05201	4.45877	4.53746	4.58515	5.45455	4.9422	5.26921	4.46257	4.72758	5.17521	4.52568	5.97457	5.82876	4.04196	4.76674	6.85307	5.57346	6.14395	4.71072	5.54618	6.26566	5.84094	3.13057	4.39294	4.58429	5.20759	5.04322	5.19595	6.368	6.4742	3.05632	5.4219	4.59661	4.65264	4.81748	5.20656	5.58748	5.21244	4.93664
1566342_at	SOD2	6648	8.08025	8.1916	8.81071	7.99484	8.49696	7.83133	8.95839	8.65613	8.38665	8.19285	8.7649	8.64639	8.51351	8.17853	6.91982	8.21865	8.81278	8.43083	8.14171	7.62148	6.69114	6.7235	6.01287	7.91074	7.50665	7.73711	6.83208	5.9653	7.6395	7.71588	7.27323	7.84617	6.86414	7.82168	6.3213	7.26175	7.02907	7.92506	7.80359	8.34253	7.36283	9.15936	8.54537	8.79967	9.13761	8.69688	8.14039
1566465_at	KCNK1	3775	3.58361	5.02504	5.09099	3.43162	3.75754	3.60229	4.15502	3.88997	3.90041	3.70504	3.43976	3.73933	3.53762	4.24116	4.22186	3.94444	3.69262	3.85686	3.64575	4.18097	2.86503	5.90539	3.51016	3.93163	4.7468	4.5828	5.07374	4.74907	4.00992	5.8864	3.12934	3.56096	5.03663	4.58001	4.47594	3.41905	5.84422	5.27494	2.49133	4.49414	3.84928	4.87054	4.18691	5.32506	5.80379	5.26679	4.56936
1566472_s_at	LOC100996506 /// RETSAT	54884 /// 100996506	9.64553	9.33421	9.88379	8.2894	9.7183	9.50015	9.31726	9.08089	9.49265	9.75685	9.79372	9.87367	10.1152	9.49704	9.57597	9.80152	9.19208	9.58537	9.65612	8.28306	7.2722	7.61973	8.09108	6.69998	7.24049	7.34623	6.98156	7.29384	6.88623	7.75525	6.7228	8.20243	7.8341	7.77088	7.59576	7.33697	7.27411	7.22993	6.71781	7.94957	6.85841	6.28831	7.63815	6.42802	7.50636	7.87498	7.63194
1566764_at	MACC1	346389	4.0241	3.26548	3.91768	3.34049	3.31085	3.37564	4.55789	4.48383	3.23115	4.15701	3.54529	3.94166	3.13207	4.48937	3.39398	3.96132	4.07165	4.5642	4.29373	7.23995	5.67153	6.81874	6.69549	5.99218	2.69736	4.3673	6.44362	6.81142	6.65425	6.07315	6.89353	3.84245	4.27738	5.32682	4.74458	6.07503	5.739	5.05054	4.43077	3.9919	6.20782	4.13639	5.51449	3.32103	5.43833	4.71016	4.25629
1566766_a_at	MACC1	346389	5.3332	5.02661	5.444	5.30184	5.50871	5.07404	5.55506	5.96645	5.32922	5.78584	5.94809	5.51181	5.20199	5.81864	5.35099	5.02472	5.25558	4.99625	5.79603	8.33345	6.83633	7.96411	8.59444	7.29993	5.70791	5.59724	7.63122	7.62368	7.85932	7.46246	9.19835	6.40803	6.4157	6.41339	6.15514	6.52706	7.26136	6.7948	7.68604	6.74402	8.10377	6.38413	6.67222	6.45214	7.16924	7.12873	7.26016
1566901_at	TGIF1	7050	4.61407	5.47204	5.27381	5.12964	4.92452	4.96109	4.81302	4.87742	4.15033	4.33873	4.32969	4.43138	4.22577	4.95655	4.69872	4.62039	4.91026	4.85291	4.67402	7.38434	6.75855	7.03234	7.00584	6.31722	5.6352	6.77936	7.02461	6.94073	6.55553	7.34365	5.07343	4.78275	7.06937	6.50994	7.69158	7.02166	6.75029	7.29984	5.86514	7.42504	6.39741	6.1414	5.44486	4.63207	5.69819	5.59477	6.47756
1567628_at	CD74	972	7.27658	7.06278	7.059	7.06337	6.30239	7.41654	7.77878	7.55519	7.97834	7.80574	7.39309	7.03697	5.78397	6.73397	7.27443	6.99446	7.13129	7.0384	7.08291	8.26688	7.99848	7.17066	8.17403	10.162	9.83495	12.001	7.57641	8.68573	8.25265	7.28097	8.93358	9.27751	7.8062	9.26384	8.29022	6.85832	8.37633	8.0543	5.94386	8.66236	8.67244	6.89566	7.38579	9.5908	8.75933	9.60924	9.03128
1568600_at	CALML4	91860	7.68825	6.71406	7.12152	6.03188	7.48778	7.09666	6.83716	7.38656	7.39094	7.5477	6.91426	7.54249	7.55235	7.89252	7.09644	7.45407	7.11636	6.93611	7.63139	6.20991	5.66897	6.26323	6.13323	4.04349	5.62887	6.55947	7.38626	5.75013	5.15599	6.38608	5.35462	6.56106	6.55785	7.37329	6.15301	6.00126	5.03647	5.29892	6.98417	6.56849	6.9202	6.79832	5.55665	5.54832	6.88224	6.36871	5.58347
1568603_at	CADPS	8618	2.68477	2.41578	2.17364	2.75918	2.57563	2.71591	2.62861	2.8696	2.61942	2.60699	2.64243	2.68141	2.57067	2.9601	2.71375	2.42029	2.99023	2.99252	2.56603	3.12704	4.98533	5.05931	5.76342	2.70256	3.17508	2.37118	4.76105	4.61712	4.33932	4.62901	4.34878	3.71323	2.71571	5.57109	5.21518	5.21141	2.83125	4.34303	3.40629	4.37899	5.73486	3.43123	2.61615	3.18988	2.36199	2.80318	2.31263
1568604_a_at	CADPS	8618	4.27279	4.61903	4.47543	5.57177	4.47534	4.99331	5.00914	5.47164	5.17077	4.58682	4.53365	4.51291	5.4824	4.22664	5.06871	5.04639	4.50482	4.09323	4.81159	5.0427	7.60475	8.04254	8.42537	5.39796	5.98205	4.57995	7.79446	7.41344	7.3843	7.30642	7.07915	6.63067	3.97376	8.2848	8.03624	7.96789	5.86778	7.41381	6.13489	7.57916	8.36809	6.4921	4.60945	6.13336	3.84563	5.55392	4.12377
1568609_s_at	LINC00623 /// LINC00869 /// LINC01138 /// LOC103091866	57234 /// 388685 /// 728855 /// 103091866	6.53279	6.57382	5.61106	7.61318	6.2253	6.34981	7.09032	5.6645	6.4968	6.59047	5.57944	6.44829	5.05732	5.9147	6.38616	5.73422	6.09903	6.26979	5.43886	7.40204	7.77109	6.4874	6.11148	7.70251	7.04029	7.93167	6.69083	7.68504	7.96597	6.69699	8.01572	6.47378	5.92473	6.2832	5.88164	6.17754	5.99916	4.10915	5.34156	6.80036	6.89688	6.4234	7.27731	7.53578	7.43505	6.74302	7.33358
1568618_a_at	GALNT1	2589	8.74978	8.4756	9.00412	8.10242	8.92224	8.515	8.95369	8.88012	8.82125	9.44802	9.18875	9.29161	8.82222	9.34774	8.99485	9.43946	9.0569	9.36561	9.4365	6.91173	7.41491	8.67543	8.33436	7.98638	8.12911	8.1595	7.72248	7.98777	7.3262	8.3061	8.73641	8.20816	7.95694	9.08968	8.42338	7.42129	7.90823	7.01416	7.29492	8.54885	8.515	8.7695	9.03856	8.19423	9.22351	8.61522	8.80405
1568623_a_at	LOC101929728 /// SLC35E4	339665 /// 101929728	5.0826	4.81168	5.43516	4.52041	5.44849	4.75829	4.24777	4.46596	5.34997	5.10003	5.13028	5.16417	4.89413	4.87715	5.13204	4.43384	4.44744	5.1679	4.56865	8.22016	5.96842	5.92236	6.31585	4.77375	4.55064	4.96422	4.93967	5.74063	6.89158	4.42132	4.09335	4.73701	5.62001	4.45436	6.66279	6.27292	6.18848	7.51065	5.98903	4.7134	6.7101	4.17974	5.0953	4.69824	5.11795	4.6081	6.05063
1568634_a_at	LRRC66	339977	7.46432	6.85951	7.37008	4.92329	8.3241	6.39383	7.60419	7.30383	7.23149	7.93911	8.03471	7.56484	8.1051	7.99801	7.95577	8.41148	7.08584	7.46821	8.26462	6.17907	3.61598	4.07759	5.14795	3.74422	3.8547	4.8176	4.82896	5.82533	4.68664	6.52336	5.5702	6.30466	4.24986	6.10201	4.03558	5.63774	4.4927	4.89121	4.22578	5.13082	5.04003	4.44736	6.69248	5.06811	5.30391	5.9867	4.95909
1568765_at	SERPINE1	5054	3.0742	3.50811	3.21811	3.19461	3.13049	3.89587	3.19865	3.60397	3.3934	2.84014	2.8949	3.03197	3.45985	3.11488	2.88824	3.24833	2.98804	3.28541	3.37053	4.16004	4.326	4.38786	3.25612	5.24128	4.60891	4.05175	4.50236	3.76492	5.61925	4.18476	3.59255	4.08826	4.11752	3.62461	3.86387	3.40909	4.90156	3.68856	3.82732	4.3135	3.55819	4.98053	4.70254	3.23044	4.2804	5.10171	4.85406
1568983_a_at	GABPB1-AS1	100129387	6.10388	5.92657	4.52584	5.84294	5.61033	5.34051	5.39309	4.42974	5.31785	4.44697	4.67431	4.50712	4.59777	4.61031	5.32012	4.20784	4.77773	4.4792	4.68974	6.0299	5.50612	5.77849	5.16272	6.31723	6.34347	7.00805	7.11451	6.92644	6.71237	6.82489	6.51068	4.2278	5.84464	5.31636	4.94481	6.11816	6.55427	5.4722	6.67004	5.00525	5.49143	6.27512	5.77557	6.1231	4.71227	5.04681	5.10142
1569003_at	VMP1	81671	7.00872	7.82723	8.62147	6.49283	7.43978	8.15256	8.11503	7.85086	5.96136	7.27245	6.08376	5.82801	6.59706	7.91145	6.71934	7.63839	7.29442	7.18459	7.24731	9.02435	8.61243	9.78123	8.78603	9.81581	8.95432	8.19233	8.74164	9.23164	10.0228	9.32967	8.22108	8.77906	7.0084	8.09065	8.61785	8.65449	9.08747	9.24927	6.99847	8.28731	8.88896	7.87491	8.96324	8.86101	8.40098	8.71937	8.82417
1569040_s_at	ANKRD36BP2	645784	4.41673	5.30418	3.71051	3.68181	4.59607	3.20488	4.84896	5.11499	3.80668	5.00155	3.3568	4.29273	3.94671	2.69792	4.68427	2.7821	5.03596	2.80118	4.41585	2.69982	2.79148	2.81353	4.38674	5.25853	5.07463	5.45345	4.68263	2.72602	2.77123	2.46335	3.42223	3.41848	2.62797	3.53672	2.6943	2.51662	2.65501	3.41803	2.78609	4.25313	3.76393	2.6238	5.12483	4.12352	3.40929	3.37834	3.74435
1569110_x_at	LOC728613	728613	7.67729	7.93315	8.69799	7.81391	6.89745	7.86781	8.25959	7.09185	8.2224	8.2726	7.38575	8.36314	6.40798	8.22851	7.40847	3.53259	6.51577	3.5091	7.58576	6.77908	7.47612	8.60314	7.5688	8.06071	8.14374	7.88332	9.01412	3.94604	7.39274	8.20726	8.02724	3.74927	7.56662	7.40755	8.19713	6.82733	8.2706	3.96645	8.58	7.35703	8.75382	5.97645	8.22441	7.454	6.68292	7.0121	8.23426
1569112_at	SLC44A5	204962	5.41137	5.47204	6.21261	6.11849	6.11263	6.4043	4.94885	3.65185	6.05363	5.80259	3.43976	5.40764	5.40761	5.19641	3.37812	6.58959	4.97546	5.29448	3.71733	6.29804	6.01687	4.10435	5.66953	5.81968	4.83443	3.38063	5.2226	4.13004	6.976	4.8409	4.65337	4.73433	4.67234	4.25607	4.74681	4.69115	4.75142	3.93447	4.72874	4.57702	5.30658	4.38692	5.97573	3.55113	4.81524	5.0451	5.85603
1569225_a_at	SCML4	256380	5.11869	4.2208	3.85777	4.82033	5.5763	4.65614	5.09133	4.7526	5.22399	5.02574	5.26113	4.57874	4.85464	5.20961	4.44096	5.19055	5.12375	5.18266	5.27569	6.99758	4.52992	5.98477	6.10574	3.73379	4.39504	6.66327	5.18977	4.82338	4.28696	3.22312	3.89495	7.32242	3.56179	4.97758	6.12843	3.76315	4.26047	6.02129	4.38844	3.62574	4.56202	3.32137	5.34802	4.61255	4.08357	4.41784	5.15267
1569320_at	GPBP1L1	60313	6.27842	6.1056	6.40484	6.39035	6.26412	5.60813	5.78764	5.67148	5.9809	6.07729	5.7556	5.81981	5.94992	6.04658	6.06582	5.6161	6.13896	5.74444	6.17582	6.9344	6.37222	6.48985	6.01522	7.046	7.37899	7.0574	6.47876	6.34263	6.7946	7.66686	5.83265	6.55165	7.42101	6.99791	6.69906	6.30677	6.78453	6.1856	5.11373	7.22924	6.02849	6.47952	7.48664	6.85149	7.61397	6.97606	7.01622
1569323_at	PTPRG	5793	3.34529	3.87168	3.73236	3.51999	3.50504	3.06197	3.22594	3.4466	3.35893	3.34889	3.34718	3.89116	3.58181	3.26686	3.57503	3.5337	3.67348	3.38278	3.44879	5.03315	4.93071	5.11591	3.7543	4.60004	4.4789	3.77518	5.22282	4.24531	4.77964	4.78177	2.75838	3.81549	5.18664	3.88281	4.54032	5.98924	5.02282	4.48971	3.20309	5.01494	3.43474	5.68365	3.49258	5.30075	4.23417	4.18612	3.21253
1569433_at	SAMD5	389432	3.26307	3.39588	3.53861	3.56085	3.80399	4.0079	3.08419	3.21662	3.85795	4.01171	3.36388	3.90708	3.40854	3.545	3.02364	3.85202	3.6491	3.60504	3.68074	6.45564	4.34572	5.22842	6.32792	3.05613	3.91736	4.64954	3.53845	4.72547	3.56252	3.57364	2.98862	4.37232	4.64668	6.34191	6.11212	4.11274	3.90042	3.1325	3.00557	3.50273	4.87404	5.50825	3.29253	5.13262	4.91887	3.4671	5.14325
1569454_a_at	LOC283352	283352	2.89854	2.95934	3.04969	2.88677	3.19765	2.86956	2.87106	3.03489	3.02137	3.01858	2.85052	3.13195	3.02766	3.0438	2.99996	3.14788	3.20951	3.17443	3.09763	3.07167	3.24161	2.95379	5.16121	3.02361	3.33797	3.00359	3.09819	3.09553	2.869	2.79532	2.85516	2.94421	2.98494	2.92816	3.09745	3.14815	2.93506	2.83825	3.15078	3.10347	3.07305	3.13799	2.90133	2.91301	2.98356	3.01469	2.91079
1569484_s_at	MDN1	23195	3.54208	4.43184	3.81938	3.23413	4.10675	3.58368	3.60532	3.53087	3.83542	3.19704	3.36942	3.83542	3.58452	4.25382	3.33861	3.87328	3.69415	3.5689	3.4463	4.46555	4.55762	4.78394	3.62607	4.37873	4.31579	4.29959	5.32121	3.92166	4.53907	4.35063	3.97309	4.6114	4.93802	4.09064	4.21394	4.36848	4.52659	4.74465	5.50569	4.70941	3.66145	4.27195	3.92471	3.86293	4.28626	4.48773	5.1475
1569532_a_at	LCN15	389812	6.31665	5.81127	6.80189	5.60518	5.67873	5.70207	6.15288	5.91074	6.30003	6.62527	5.94913	5.7658	6.00108	6.22111	5.42272	6.36226	5.33362	5.86016	5.91823	5.60428	6.09124	6.03678	5.29071	5.16656	5.24249	5.05842	5.19978	5.56144	5.1635	5.18711	5.21277	5.61596	5.35344	5.43979	10.432	5.26053	5.55958	5.72684	5.70033	5.27137	5.46589	5.31066	5.44936	5.29923	5.10366	5.11982	6.41249
1569582_at	AADACP1	201651	4.31604	3.58894	4.46408	3.67915	4.55684	4.21038	3.75237	4.92679	4.77463	4.2264	4.25938	4.4225	4.91969	4.87374	4.70887	3.75018	4.30731	4.18376	4.01878	3.90382	3.52869	5.39403	5.21375	3.7951	2.97906	3.15058	4.8993	4.45654	3.16634	5.31312	5.35199	3.59977	3.52315	3.6411	3.19652	6.44928	4.1371	3.10604	5.79149	3.88388	3.52883	3.31825	4.39979	3.46197	3.1098	4.83144	3.10833
1569583_at	EREG	2069	4.70779	4.6089	4.99425	4.501	4.8632	4.5195	4.61701	4.8694	4.94836	4.43543	4.42739	4.69162	4.61744	4.84032	4.48597	4.93691	5.03573	4.78909	4.85895	4.82295	5.94574	4.6565	4.5663	6.0432	4.70215	4.60868	7.67051	4.92773	7.13891	4.4549	4.21854	4.34054	4.41034	5.35562	5.4684	4.49209	4.78235	7.294	5.44275	4.43089	6.7147	4.95308	5.19981	4.32072	4.51876	4.74636	4.21628
1569652_at	MLLT3	4300	5.17969	5.45595	3.96855	5.21899	4.78086	4.54676	4.37794	4.44034	5.07195	5.03043	4.47722	5.01236	4.9448	5.41041	5.209	4.82705	5.20693	4.40453	4.93624	5.66183	7.06352	5.0285	5.91059	6.42642	5.68214	5.91616	5.80114	7.13479	5.16888	6.64492	5.10295	4.2884	5.30888	5.72675	5.51312	3.84551	6.89672	6.17155	7.5319	6.01123	6.05227	6.69766	7.0497	4.72414	6.44127	5.80658	5.11908
1569872_a_at	LMF1	64788	5.49447	5.60986	4.85879	5.22001	4.68193	5.23013	5.31048	4.44	4.95739	4.85168	4.62286	4.61223	4.66887	4.6625	5.10407	4.47258	4.68681	5.56098	4.80087	4.66311	4.60846	7.39204	4.47768	5.09827	4.6957	4.29886	4.74825	4.71274	5.42235	5.05098	4.54983	4.06073	6.20562	4.22236	4.36205	6.19437	4.6303	4.13162	4.32534	6.22491	4.20596	5.2657	4.81215	4.30617	5.67218	6.98858	3.98219
1570571_at	CCDC91	55297	4.86841	5.35526	5.06381	4.41212	5.02315	3.98772	4.59781	4.72655	4.33884	4.22732	3.90181	4.36311	4.92632	4.71505	3.88228	4.28639	4.63373	4.85165	3.84578	4.9214	4.20899	4.0376	4.93579	5.81232	5.58654	5.67782	5.88866	6.26043	5.68359	6.39561	3.5254	4.20309	4.46552	6.27345	5.66311	5.05887	5.96221	6.17057	3.35856	6.43313	3.94069	4.58295	5.05087	4.52714	5.55386	5.17908	5.22765
200600_at	MSN	4478	8.86055	9.20025	7.83116	9.86728	8.5859	8.95487	9.3975	8.99554	8.13796	8.96419	8.44067	8.09381	7.40395	8.24534	8.40918	8.39174	8.42392	8.95522	8.33214	9.9234	10.4161	8.97395	8.80286	10.707	10.9524	11.1073	9.25455	9.68062	9.20183	8.524	10.284	9.51182	9.40683	9.42307	9.86639	9.12195	9.57239	8.89997	9.24679	10.5078	9.32884	10.1261	10.0542	9.84355	10.3666	10.3172	9.646
200628_s_at	WARS	7453	7.80033	7.14111	7.03921	7.49402	7.45576	7.83343	8.16382	8.33736	7.3676	8.12482	8.17392	7.48324	7.23431	7.80343	7.5172	7.69273	7.99004	8.07114	8.00052	8.60021	7.88832	8.16277	8.07178	7.79544	9.15165	11.7416	8.14992	8.28095	7.51606	9.2417	8.86934	9.11315	8.6759	9.49343	8.96396	8.51705	8.30481	8.32611	7.14637	9.25409	9.06413	8.85359	10.0636	9.30818	9.69359	9.53592	9.99313
200629_at	WARS	7453	8.59228	7.98371	7.9359	8.22215	8.31514	8.49487	8.85468	9.19013	8.1614	8.90124	8.79565	8.21283	7.9842	8.67046	8.25132	8.49942	8.53204	8.72961	8.7345	9.62784	8.72483	8.78782	8.7563	8.62269	9.89404	12.79	9.00584	8.63531	8.43496	9.94019	9.81483	9.66289	9.23048	10.13	9.63007	9.19559	9.01335	9.18666	8.30539	10.1534	9.99861	9.85568	11.0921	10.1739	10.5967	10.3718	10.8035
200648_s_at	GLUL	2752	9.00103	9.37299	9.1392	9.32455	8.54162	9.20606	9.29065	9.47274	9.12677	9.54795	8.95363	8.58977	8.22557	9.89852	8.66543	8.97904	9.63352	8.67056	8.88983	9.40182	9.96379	8.5683	9.56793	10.6501	8.97147	10.2692	8.61729	10.4501	9.30049	10.2193	10.1894	9.83922	9.54917	10.1696	9.73131	7.92225	9.52943	8.45407	8.27945	9.72713	8.72969	9.04889	9.49299	10.048	10.2153	10.0127	9.56751
200665_s_at	SPARC	6678	8.99563	9.26429	8.15041	10.2812	8.73282	9.95782	9.68221	9.84353	8.14106	9.0744	9.2074	8.49207	7.84693	8.80113	8.82903	9.54567	9.20657	8.12935	8.76747	11.7858	11.9754	10.6391	9.25851	12.2785	12.6217	11.3567	10.6502	11.5059	11.769	10.9007	12.2927	10.7233	11.2358	10.7004	11.851	11.4499	11.756	10.5756	10.7875	12.0648	11.268	11.9703	10.6975	11.9146	12.0265	11.7889	12.1048
200671_s_at	SPTBN1	6711	7.47613	7.34341	7.33741	7.7917	7.51552	7.15262	7.6391	7.71141	7.40642	7.92524	7.51031	7.6922	7.33002	8.1734	7.46336	7.76855	7.2108	7.52184	7.65503	8.38775	7.59077	7.83767	7.96786	7.28793	7.2852	7.72329	6.62224	7.88568	6.6755	7.46905	6.64677	8.40097	8.48847	8.04665	7.79959	7.20682	7.18259	6.75928	6.61822	7.09161	6.6584	6.91106	6.6591	7.27962	7.55259	8.59811	7.60777
200696_s_at	GSN	2934	10.3047	10.253	10.1123	10.7791	9.78004	10.6152	10.012	10.2808	10.2808	10.8745	9.91335	9.88262	10.1677	11.0423	10.0684	10.5203	10.0023	9.80577	10.3336	9.70206	9.99121	7.80057	9.0729	10.1085	10.0914	9.6898	8.78946	9.97037	8.84031	10.4159	9.76649	8.78678	9.5735	9.03961	9.44199	7.7486	9.17816	8.13632	7.68094	10.0728	8.99528	9.52344	10.1388	8.85434	9.8866	9.34229	8.72451
200730_s_at	PTP4A1	7803	10.07	9.96507	10.962	9.37496	10.2632	10.2326	10.5384	10.8915	9.85147	10.5193	10.5439	10.3684	10.1797	10.9495	10.1287	10.7119	9.92044	10.5819	10.8208	8.90224	8.79969	9.21174	9.0359	8.95015	8.48963	8.38579	9.27978	9.17793	8.11108	9.59407	8.32553	8.54287	9.20739	9.87337	9.25961	9.05055	8.33951	9.46769	8.84326	9.20619	8.51673	8.82445	9.56888	8.55307	9.15176	9.16646	8.97964
200762_at	DPYSL2	1808	8.70276	9.08437	7.95173	10.1712	8.65806	9.08195	9.29553	8.94971	7.98403	8.97201	8.83479	8.56714	8.17993	8.65962	8.3233	9.03584	8.54898	7.9929	8.4545	9.21202	9.98996	9.50043	8.58063	9.692	9.92468	9.67559	9.28243	9.04896	9.91751	9.14505	11.0253	9.61189	8.38755	8.88953	8.43201	11.4301	9.53664	8.77109	9.09336	9.89131	10.1242	9.81768	9.32251	10.3401	10.2251	10.8535	9.77071
200795_at	SPARCL1	8404	10.1981	10.9002	8.67082	11.9354	9.26991	10.593	11.1876	9.49893	8.91374	9.53129	9.6537	8.95431	8.39492	9.52876	9.02179	9.29341	9.16376	9.00287	9.16811	10.2994	11.4574	9.04144	8.52811	10.1809	11.3937	10.0673	8.74057	10.2851	9.6719	7.89825	9.90595	7.94622	7.6863	8.4118	7.70035	6.83479	8.5877	8.33397	8.06983	9.78947	9.00483	9.922	9.75447	9.26064	9.8821	9.64271	8.64616
200796_s_at	MCL1	4170	7.80033	7.88813	9.33313	6.88367	7.82766	8.34801	8.40668	8.82955	7.31638	8.2147	7.93372	7.62671	7.34914	7.83711	7.48358	8.4102	7.69219	8.28359	8.22753	7.3518	7.10392	8.49412	6.56376	7.49408	7.52851	7.6159	7.31461	7.75048	6.24781	7.77409	5.41738	7.23099	7.51653	7.70214	7.76321	6.85804	7.47648	6.84397	4.4847	6.55661	6.4826	6.5621	6.19879	6.02769	7.00539	7.64248	7.39521
200799_at	HSPA1A /// HSPA1B	3303 /// 3304	11.0769	10.9424	10.7568	11.8358	10.9066	10.9856	10.8548	10.9044	10.4518	10.3659	10.3542	11.0194	11.394	10.7705	11.2825	10.3752	10.1483	11.1192	11.4286	9.49987	11.7424	11.4571	8.07871	11.4849	10.4732	9.76522	9.76738	10.012	11.2335	10.6881	11.7479	9.08972	9.4178	8.08433	10.4289	10.2742	12.7555	9.05572	10.6262	10.3177	10.8271	10.6666	11.6981	10.1757	11.1433	10.3399	9.39607
200800_s_at	HSPA1A /// HSPA1B /// HSPA1L	3303 /// 3304 /// 3305	9.86102	9.6788	9.40084	10.3065	9.77841	9.24041	9.73796	9.70194	9.58151	9.61769	9.58094	10.3168	10.4573	9.95834	10.5938	9.8683	9.00475	10.2199	10.7978	9.76803	10.4766	11.0631	8.40715	10.6614	9.42456	9.13287	9.54513	9.05473	10.021	9.63356	10.0847	8.66327	9.50819	8.67641	9.44052	9.57092	12.1142	8.69785	10.3507	9.88069	11.253	10.6245	10.249	9.55617	10.6538	11.4212	10.8688
200832_s_at	SCD	6319	7.01564	7.28645	7.75625	8.08985	8.38103	8.26495	7.28283	7.17075	8.15478	9.5272	8.59258	7.26926	7.91401	8.16473	8.22754	10.0318	10.183	8.08945	8.70688	11.0736	10.5926	10.777	9.38748	11.1361	8.46212	8.13167	10.9039	10.209	10.7525	9.52589	10.3043	9.66168	9.34594	10.4468	10.9872	12.3467	9.49588	10.7857	10.7268	10.7086	10.5494	9.8268	9.12827	8.21906	9.80004	9.95698	11.0945
200859_x_at	FLNA	2316	8.68521	10.2903	6.99258	11.1355	7.87614	8.30364	9.17618	7.54813	7.3553	7.69172	7.71013	7.21167	7.15722	7.54865	7.34014	7.89549	7.95159	8.45461	7.68463	9.48058	10.3142	8.24978	7.0398	9.4941	10.9818	9.69458	8.78194	9.01762	8.68943	7.5665	8.47924	8.25655	8.75097	7.99769	8.95527	7.47517	8.99494	7.8789	7.22104	9.84915	8.01326	8.08245	7.61111	8.44916	9.36194	9.26991	9.38237
200884_at	CKB	1152	11.9666	12.5579	12.5779	11.3605	11.7674	12.0885	11.2133	10.7352	12.3949	12.0485	10.988	12.1108	11.9436	11.8976	12.0157	11.4068	12.2769	11.5002	10.5399	9.79545	10.1533	5.61843	11.1036	9.69728	8.74545	7.08035	8.34468	11.2235	7.24078	7.38529	7.7251	8.63555	10.7192	9.76471	11.9003	9.08769	10.3825	9.32679	11.0015	9.48915	8.00511	8.58129	9.80562	8.41451	7.95054	8.0172	6.25089
200897_s_at	PALLD	23022	10.1533	11.6611	9.03495	12.5156	9.43866	9.84052	10.5145	9.53911	9.17437	9.5416	9.28063	9.15359	8.77859	9.50259	9.08503	9.43818	9.25597	9.2314	9.1379	10.4681	11.2278	9.53131	9.1493	11.0403	11.6912	10.3546	9.63958	10.4962	10.5518	10.0491	11.1546	10.2252	9.87211	10.0649	10.5034	9.22438	10.3955	8.56979	9.22677	11.0903	9.36207	9.9772	10.2382	10.8026	10.9873	10.4688	10.0859
200906_s_at	PALLD	23022	6.75678	8.02777	5.43816	9.53173	5.99021	6.29571	7.39249	6.36153	6.10053	6.46028	6.29196	5.97998	5.38263	6.41664	6.10647	6.41626	6.41369	6.18899	6.27896	7.38649	8.05109	6.91593	6.43809	7.86164	8.6795	7.33864	6.18864	7.80805	7.30803	7.07428	7.87387	7.30866	7.3712	7.1702	7.48795	6.20139	7.48753	4.86133	5.2549	7.47512	6.27606	6.5214	7.17088	7.49103	7.76661	7.27562	7.06498
200907_s_at	PALLD	23022	9.40527	10.8482	8.28763	11.984	8.76724	9.03433	9.85959	8.87483	8.62842	8.88041	8.67445	8.41742	8.25519	8.88963	8.731	8.9645	8.73401	8.71304	8.90723	10.1584	10.7704	9.01231	8.48901	10.5747	11.3791	10.1177	8.96277	10.2959	9.8818	9.67414	10.7044	9.46212	9.67976	9.42984	10.2028	8.46041	9.79802	7.74868	8.43295	10.5249	8.99173	9.27677	9.5649	10.0742	10.4377	9.84925	9.61582
200951_s_at	CCND2	894	5.08817	4.82927	4.7272	5.40425	5.55609	5.19938	5.14049	5.27408	5.26035	5.95142	5.60902	5.60228	4.72644	5.43021	5.65415	5.92099	5.54556	5.41401	5.60106	7.90791	5.92856	7.97874	7.27634	5.21141	6.04313	5.44058	7.44526	6.75796	4.34028	3.62318	5.52034	8.05261	6.41932	7.33425	6.88086	4.0178	6.22271	7.36205	6.61878	5.05822	6.13961	7.25783	5.08318	7.04333	6.63321	6.52816	6.58652
200952_s_at	CCND2	894	5.10546	5.48691	5.00934	5.98313	5.86341	5.56307	5.41745	5.55849	5.35516	5.85136	5.41502	5.71263	4.75163	5.68045	5.52051	6.40749	4.97447	5.30503	5.75867	8.44461	5.89917	7.13745	7.82869	5.50867	6.087	5.20528	5.99554	6.86137	4.01936	3.34954	4.48423	8.14169	6.93908	6.53351	7.12338	3.28091	6.68369	5.96682	6.50665	4.28275	5.39631	6.1515	3.85643	6.68893	5.41551	5.94887	6.11817
200953_s_at	CCND2	894	9.86637	10.3104	9.32787	10.481	10.3258	10.2513	9.67761	9.72771	10.0632	10.008	9.75062	10.0515	9.41974	9.91865	9.70285	10.28	10.0073	9.63141	9.53827	11.9922	10.1077	10.9394	11.9545	9.84257	10.713	9.72976	11.3005	11.0227	8.90956	7.33362	9.55555	11.6826	10.3808	10.6596	11.0128	7.73183	11.1764	11.3857	11.3539	9.40659	9.85186	10.8647	8.76883	11.1261	10.0332	10.5833	10.3565
200962_at	RPL31	6160	6.8127	6.46232	7.22994	8.18667	5.71845	7.72211	7.73545	7.29588	7.7003	5.33395	6.90409	7.11667	6.41157	6.15743	7.1049	7.06044	6.70345	6.62115	6.42347	10.7472	8.1277	6.68426	7.29722	7.84158	7.34655	7.65479	7.76418	7.38719	6.9223	6.04499	5.4676	6.3548	8.00787	6.82548	6.11064	6.95608	7.97637	6.8382	6.61966	7.35504	8.27498	7.73013	7.48224	7.93679	7.01368	7.23815	7.54512
200974_at	ACTA2	59	11.1484	12.5086	9.6773	13.2013	10.5521	11.8308	11.8669	9.99566	9.88793	10.4311	10.1412	9.77279	9.80244	9.93468	9.78959	10.2244	11.0022	10.1246	10.3032	11.7998	12.6113	10.1964	10.5387	12.3973	12.977	11.6503	11.0326	11.7242	11.6395	10.6166	12.271	11.2252	10.7759	10.9254	11.3139	9.83074	11.4735	9.59147	11.1147	12.2206	10.3263	11.1405	10.3584	12.0055	11.6114	11.4949	11.1861
200986_at	SERPING1	710	7.64223	7.48358	6.33546	8.61633	7.01684	7.90195	7.86077	7.33577	6.86341	7.2297	6.93215	6.71544	5.74052	7.02901	7.03889	6.88561	6.89647	6.48805	6.64702	8.43288	8.94628	5.99757	6.81815	9.8105	9.98416	10.4039	6.62381	8.22222	8.6071	6.72501	9.33718	8.22601	6.61133	7.8371	8.55908	6.84215	8.04201	6.96672	6.64742	8.83501	8.13934	7.28429	8.64706	9.12986	9.18827	8.92473	8.61083
201008_s_at	TXNIP	10628	11.3546	11.4259	10.1318	12.0044	11.1184	11.2471	11.7114	10.6912	11.072	10.7607	10.592	11.235	11.1877	10.636	11.3757	10.5647	10.9103	10.8432	11.0875	9.80289	10.4901	9.33372	9.15591	10.9142	10.5414	10.8887	8.96342	10.5258	9.7853	9.76124	11.083	10.3831	10.461	9.23392	9.1779	9.98877	10.7838	9.54887	7.46972	9.40013	8.4659	9.25349	11.0447	9.53376	9.9882	9.45008	9.43589
201009_s_at	TXNIP	10628	11.7437	12.0509	10.7452	12.4122	11.5791	11.7388	12.0209	11.1659	11.5621	11.0043	11.0862	11.6449	11.7354	11.1957	11.8346	10.9579	11.1755	11.5243	11.5343	10.1684	11.1129	9.74914	9.7324	11.5943	11.1271	11.4745	9.98617	11.1523	10.5488	10.3507	12.0781	10.8572	11.0798	9.9011	9.94848	10.6047	11.616	10.6734	9.05411	10.3895	9.37926	10.3975	12.0521	10.2402	10.82	10.0381	9.9895
201012_at	ANXA1	301	8.63491	9.37262	8.11772	10.1766	7.63148	9.406	9.54275	9.49201	7.90241	8.95804	8.66489	7.77514	7.16161	8.52241	8.4695	8.71764	8.65743	8.43363	8.3704	9.99035	10.2893	9.78519	8.06426	11.2941	10.5613	10.5218	9.63906	9.93335	10.2377	9.4387	10.6794	8.89085	8.14172	9.96336	9.37372	11.4859	9.74783	8.29272	8.21235	11.0467	10.4291	10.7537	11.5426	10.0407	11.821	10.3711	9.71131
201018_at	EIF1AX	1964	7.97491	8.33586	8.18082	9.00246	7.98948	8.15237	8.63311	8.01837	8.71001	8.10876	8.0971	8.52302	7.62934	7.99297	7.73614	7.92674	8.03673	8.04181	7.929	8.25031	8.89955	9.34672	9.56187	8.46273	7.59896	7.45507	9.26219	9.14622	9.77997	8.55221	9.14849	8.39748	8.86097	9.07682	7.66859	8.5343	8.46753	9.33872	9.18198	9.23779	8.43632	8.87703	7.95579	8.32218	8.25226	8.29991	9.98514
201030_x_at	LDHB	3945	10.0813	10.2073	10.0126	11.0089	9.9877	10.4292	10.3043	10.3334	10.1526	10.7164	10.9584	10.0039	9.77849	9.96693	9.89591	10.8667	10.9502	10.4119	10.5164	12.324	11.7681	11.7543	12.3331	10.7171	11.7793	11.9585	12.2447	12.003	12.1105	11.9747	10.5324	11.4873	11.7126	9.23384	12.3498	11.931	10.855	12.2253	12.6489	11.3262	9.98125	12.1499	11.6757	11.823	11.6762	11.6757	11.6013
201041_s_at	DUSP1	1843	11.6493	12.3163	10.8851	12.2826	10.9773	12.3204	11.9245	11.4873	10.6523	10.8153	10.2665	10.7634	10.4425	12.3328	10.588	11.2946	10.2478	11.3634	11.6341	10.8382	11.1877	12.052	9.87429	11.8359	10.8954	9.69478	11.1874	10.1549	10.151	10.0246	9.22664	10.8546	10.3086	10.3748	10.2539	8.80951	10.9882	11.8433	10.3622	10.7252	10.9114	11.9198	11.5982	9.52462	9.8036	11.7437	10.4288
201042_at	TGM2	7052	6.6168	6.49243	5.51254	6.98841	6.3225	7.17572	6.94161	6.72874	5.90986	6.19235	6.63992	5.89126	5.00717	5.9868	6.36392	6.07829	6.65185	5.95277	6.31277	8.19239	8.26046	7.47629	7.61494	8.08853	8.36734	9.21777	7.89354	7.38388	8.03535	7.36824	9.24006	8.06204	6.94128	7.42209	8.14377	7.34748	7.61277	8.93924	7.46635	8.09363	8.04762	7.32212	9.57138	7.32958	8.41538	8.45087	7.61174
201044_x_at	DUSP1	1843	8.34777	8.78165	7.58566	9.12465	7.5996	9.35099	8.88053	8.29944	7.44659	7.67762	7.31358	7.54489	6.95905	9.49515	7.12527	8.37705	7.01676	8.19387	8.74639	7.20905	7.13431	8.46953	6.33509	8.11386	6.82842	5.81248	7.10002	6.86369	6.39829	6.40698	5.29717	7.33023	6.80894	6.81246	6.1997	5.74024	6.88678	7.65228	5.27692	6.65488	6.44144	7.85983	6.82148	5.7929	6.1997	7.93968	7.19808
201058_s_at	MYL9	10398	9.95535	11.9551	7.04082	12.8192	7.90044	9.09707	10.7226	7.40897	7.2993	7.60202	7.79949	6.92173	6.68238	7.17282	7.27802	8.48701	8.05782	8.86247	7.55691	10.5314	11.3969	7.37374	8.08329	10.0868	12.2127	9.99616	8.33841	9.65617	9.14411	7.89643	9.81086	8.65582	9.02821	8.12863	9.38186	7.62198	9.38593	8.46381	8.31533	10.0482	8.12116	8.74673	7.10424	9.70893	9.36317	9.44293	8.96205
201060_x_at	STOM	2040	8.46458	8.63875	8.4251	9.82556	8.9211	9.00409	9.72279	9.25332	7.39486	8.72588	9.23577	8.1028	8.7253	8.03145	8.39002	8.87461	8.16202	8.30151	8.94626	8.71052	9.32869	8.46857	7.99136	9.15237	10.0821	9.65882	8.27939	8.49584	9.36882	8.21625	9.18808	8.55182	7.93741	9.02198	8.52302	8.2543	8.48536	8.38048	8.05706	9.49429	8.70895	8.65726	9.43991	8.9242	10.0749	9.18464	9.46256
201061_s_at	STOM	2040	8.98824	9.32005	8.41126	10.3035	9.37317	9.44427	10.0171	9.33998	7.96435	8.87162	9.36704	8.42576	9.37865	8.61825	9.15571	9.30916	8.28429	8.63007	9.18046	8.89804	9.61423	8.62118	8.16262	9.46045	10.4552	9.83316	8.78561	8.73663	9.59288	8.26656	9.93626	8.65363	7.98758	9.15227	8.72044	8.79437	8.98258	8.69562	8.63187	9.91437	8.87055	9.15721	10.0195	9.18107	10.212	9.49425	9.82088
201069_at	MMP2	4313	8.96454	8.80122	7.9704	9.14856	8.75457	9.15569	9.69221	9.46111	8.06509	8.42043	8.94658	8.32603	8.01933	8.48648	8.72234	8.97222	8.44339	7.79932	8.69176	9.72686	10.8233	8.15881	8.84085	11.0769	11.3916	9.77973	9.00951	10.4547	9.3534	8.93447	10.3944	9.51725	9.02909	9.2531	10.6468	8.63199	10.3598	9.36485	8.61256	10.5785	10.2096	10.0628	9.83714	9.88605	10.6044	10.58	10.6508
201105_at	LGALS1	3956	10.4403	11.1958	9.25442	11.9746	9.45918	10.4066	11.1012	10.5426	9.63546	10.2128	9.67233	9.56253	9.70103	9.65151	9.55539	9.88541	10.1198	9.62145	9.66164	11.4096	11.8387	10.2237	9.85937	12.0767	12.1275	11.0585	10.7939	11.2227	11.173	10.4782	11.8652	11.4025	11.0026	10.5596	11.3763	10.8282	10.8879	10.8296	10.4862	11.8981	10.7496	12.0324	11.5217	11.5881	11.9654	11.6767	11.4858
201108_s_at	THBS1	7057	9.61432	9.83054	8.8478	8.43539	8.86466	9.67006	8.82931	9.0304	9.05598	8.30356	7.56138	8.58236	8.55393	8.45002	7.47213	8.59215	7.97467	8.52682	7.89	9.13624	8.4634	8.00717	9.92332	9.94332	9.57695	8.7082	7.88528	8.25003	8.24632	7.00091	8.28012	8.11918	7.85375	8.78817	9.25584	6.46151	7.84201	7.61528	7.51267	8.83924	7.97266	8.50873	8.37497	9.56738	9.64721	8.59172	8.87726
201109_s_at	THBS1	7057	8.01791	8.95386	8.23529	7.93826	8.01007	9.28664	7.51295	8.87969	8.13013	7.84605	7.24587	8.2985	7.23328	8.16657	7.31297	8.53981	7.34956	8.25142	7.77287	9.44109	8.92785	8.47467	9.74242	10.3899	9.63707	9.12426	8.77569	8.56495	8.77909	7.24946	8.6742	8.31578	8.04932	9.23564	9.68082	6.84489	8.72989	8.36226	8.18753	9.71889	8.50207	8.72591	8.29625	9.9954	10.0021	9.05735	9.06841
201110_s_at	THBS1	7057	7.59745	8.91568	8.40329	8.2265	8.33049	9.19128	7.19426	8.85887	7.94343	7.73077	6.88746	8.01027	7.1034	7.79333	6.9254	8.28378	6.62309	7.81266	7.24097	9.14128	8.71808	7.8601	8.92992	9.76192	9.20449	8.58422	8.44271	8.07711	8.51068	6.63259	8.27699	7.75361	7.71658	8.66746	9.45335	6.3731	8.45296	8.47491	8.34529	9.23003	8.30022	8.75829	8.15293	9.51847	9.53323	8.50581	8.24669
201111_at	CSE1L	1434	6.17433	5.7876	6.04399	7.09919	6.31016	6.25579	6.0837	6.48323	5.82936	6.16875	6.82654	5.7513	5.84603	6.13181	5.33774	6.93897	6.27326	5.87976	6.58245	7.5986	8.84015	7.46175	8.11597	7.39667	7.22746	7.31159	8.94407	7.05465	8.60764	6.62814	7.65808	6.74149	7.72846	7.50726	7.072	8.43599	6.84875	9.42892	8.69827	7.16843	8.19862	7.35142	7.05553	7.80498	7.87511	7.58207	8.63933
201116_s_at	CPE	1363	7.24945	7.19107	6.42308	8.35797	6.83194	9.01663	7.6692	7.21853	7.34374	8.09901	7.54466	7.36989	7.59115	7.63383	7.11036	7.46064	8.13615	6.72315	7.02877	6.9342	8.54393	6.54938	10.3098	8.67373	8.14893	6.97764	7.14385	8.47844	9.11607	7.51908	6.60395	6.61291	5.19541	6.65675	6.047	7.70742	7.68078	6.35663	6.19928	7.43103	7.41118	6.00165	7.03822	7.22302	6.60247	6.72712	5.92496
201117_s_at	CPE	1363	7.31553	6.92553	6.69484	8.39047	6.85517	9.00748	7.63037	7.28168	7.38306	7.85286	7.14048	6.82672	7.23743	7.31845	6.8048	7.3919	8.00973	6.13609	6.85097	6.22758	7.99668	5.49126	9.29014	7.9929	7.18446	6.15657	6.57797	7.50067	8.76587	6.67745	6.24191	5.82773	4.14689	5.73444	4.97049	7.10231	7.41428	5.78928	5.82869	6.64783	6.68646	5.32176	6.81021	6.28307	6.23502	5.8397	5.06952
201122_x_at	EIF5A	1984	9.04458	8.96297	9.16898	8.33321	9.05824	7.00177	9.0212	9.28019	9.42453	9.2476	9.03272	7.53125	8.92739	9.21031	8.85042	8.63129	8.72998	8.13655	8.13269	8.45661	8.88781	9.5455	10.6354	7.75059	10.1293	9.79977	7.97183	9.04151	9.02031	8.88037	7.60737	10.2042	10.8631	10.3132	10.1156	10.2219	7.80451	9.87469	9.69536	9.78061	10.1106	10.134	9.72718	10.3554	9.84059	10.0349	10.4758
201123_s_at	EIF5A	1984	10.4196	10.2091	10.4868	9.51538	10.6222	7.19376	10.3698	10.7274	10.8026	10.9293	10.5836	8.04444	9.94551	10.545	10.091	9.57685	10.0096	8.08122	8.87231	9.82511	10.4142	11.3071	12.202	8.5762	11.5452	11.4503	8.94898	10.716	10.2574	10.2323	8.36247	11.9942	12.5815	11.9869	12.0442	11.9475	8.06462	11.286	10.8594	11.448	11.7136	11.2924	10.7377	11.8775	11.5821	11.8255	12.266
201130_s_at	CDH1	999	9.15353	8.58197	8.77357	7.94135	9.1172	8.50909	8.55551	8.93256	8.73549	9.32845	9.16432	9.07601	9.12235	9.16684	9.03311	9.46799	8.88761	8.86913	9.04457	9.50891	7.7542	8.35502	8.91202	7.82155	7.65541	6.79141	7.54381	8.69746	7.83181	7.71326	5.87977	8.4706	8.93622	8.65722	9.08143	7.62676	7.37061	7.72666	6.90022	7.52209	7.62792	6.98423	7.33944	6.32591	8.21853	8.14196	8.01684
201137_s_at	HLA-DPB1	3115	10.0377	9.82572	9.5966	9.7068	9.29472	10.0611	10.4862	9.8136	9.75868	10.2262	9.65785	9.672	8.49901	9.05797	9.75377	9.3545	9.47347	9.40496	9.42528	9.62908	9.74125	8.80114	9.38847	11.4017	11.2082	12.3533	8.97585	9.63524	9.81712	8.40937	11.1564	11.075	8.12407	10.8832	9.28726	9.3545	9.65847	9.60806	7.6026	10.8001	10.2279	9.02325	10.0099	11.2931	10.4281	10.6778	10.288
201141_at	GPNMB	10457	10.11	9.174	9.06591	9.86309	8.81051	10.6031	10.3125	10.4498	10.2578	9.35381	9.26102	9.80589	7.82797	8.85963	9.34009	9.37285	9.92479	8.263	8.99015	10.6384	11.2109	8.66973	8.16419	12.297	11.0587	12.0056	7.63631	9.40605	10.1842	8.32061	11.4773	10.0769	8.08249	9.95096	9.22829	9.90244	9.21619	8.18421	7.8659	10.9091	10.2061	9.45749	10.0177	11.8735	11.5075	10.6718	10.7461
201147_s_at	TIMP3	7078	6.8276	7.14618	5.157	8.29825	6.15808	7.58754	7.21709	7.02552	5.64547	6.03995	6.27913	5.6032	5.08214	6.64825	5.80394	6.26731	6.16509	5.41201	6.26988	8.58606	8.38925	6.37454	7.64431	9.4867	9.51468	8.29964	6.92433	8.55086	8.62055	6.05556	9.2922	7.24545	7.80729	7.62632	8.05473	7.31162	7.75212	6.73298	8.0081	8.72841	8.05308	7.6583	7.14483	9.57278	9.31732	9.39917	9.05507
201148_s_at	TIMP3	7078	7.38596	7.46222	7.01846	8.47434	7.14483	7.88088	7.7366	7.75942	6.85805	7.04245	6.95504	7.07989	6.71656	7.55364	6.46018	7.11905	7.55088	6.89233	7.14651	8.55622	8.48969	7.04717	7.68375	8.90917	9.25091	8.26505	7.35081	8.39831	8.39937	6.99435	9.23284	7.30608	7.73626	7.81728	8.14013	7.48811	7.99038	7.4388	8.1353	8.60087	7.97258	7.87686	7.47325	9.48388	9.18576	8.94873	8.79933
201149_s_at	TIMP3	7078	6.61114	6.74851	5.32272	7.8051	5.61685	7.07798	6.86484	6.46438	5.30017	6.0322	5.68798	5.65346	5.19555	6.24112	5.51887	6.09498	6.18404	5.61287	5.59551	8.18554	7.85512	6.20001	7.22726	8.89504	8.99408	7.97443	6.12055	8.19377	7.85623	5.6287	8.56434	6.77024	7.4565	6.99805	7.84746	6.72652	6.83224	6.16074	6.88306	7.75286	7.16185	6.6779	6.16552	8.72652	8.72702	8.61077	8.40034
201150_s_at	TIMP3	7078	8.74405	8.84588	7.05383	10.2653	8.2291	9.43818	8.94445	8.43991	7.16555	7.86318	7.8966	7.38102	7.17781	8.45465	7.52526	7.61031	7.94226	7.24905	7.7245	9.70206	9.81403	6.99069	8.51231	10.4822	10.6484	9.60943	8.17202	9.35291	9.78371	7.41021	10.6226	7.77226	8.40441	8.63016	9.18216	8.24627	8.7576	7.76749	8.87689	10.0045	9.15489	8.64419	8.27603	10.7951	10.4793	10.204	9.84927
201151_s_at	MBNL1	4154	8.42003	8.28528	8.21529	9.1274	8.37971	8.04226	7.79877	8.0274	7.73107	8.36593	7.91219	8.23801	7.85815	8.21128	8.0106	8.34977	7.86418	8.26082	8.03081	8.41821	7.93761	7.20928	7.4113	7.66697	8.20161	8.43823	7.01532	7.71127	7.21964	7.39233	7.70134	7.41305	7.27847	8.02788	7.1981	6.82775	7.38722	6.89008	6.99125	7.51744	7.45285	6.81016	7.62545	7.6327	7.64508	7.63409	7.54589
201162_at	IGFBP7	3490	9.58937	9.92568	8.33408	11.0017	9.04714	10.2052	10.4359	9.66922	9.074	9.5192	9.29869	9.19057	8.6124	8.79954	9.22144	9.03726	9.16021	9.21621	9.19848	12.1985	12.4463	11.2047	10.7456	12.5939	13.1498	11.7176	11.2846	12.1196	11.9453	11.4216	12.4288	11.3609	10.9833	11.1424	11.7056	10.5267	11.7086	10.2243	11.083	12.2568	11.1309	11.7586	11.1526	11.7837	11.8859	11.7426	11.2754
201169_s_at	BHLHE40	8553	7.92335	6.72887	6.23358	6.70084	5.47125	7.03918	6.91176	6.23132	6.19283	6.48811	5.73334	5.85183	5.13038	6.03903	6.3723	5.99154	6.98043	5.95977	5.68852	7.4071	6.44708	8.81482	6.29384	8.31235	7.83495	7.03924	7.73141	7.27541	6.61452	8.36305	7.13516	7.10655	6.98138	7.49525	7.26763	6.89653	8.29326	7.95822	6.597	8.27927	7.17511	7.54757	8.35353	7.29696	8.93758	8.12455	8.8148
201185_at	HTRA1	5654	7.45225	7.59305	6.33811	8.89942	6.95932	8.15996	8.3802	7.59981	6.67918	6.87907	7.12045	6.7244	6.24882	6.922	7.17524	7.21092	6.48296	6.33414	6.67557	8.61776	9.72236	7.67872	7.95722	10.132	10.168	7.90214	8.23497	9.25695	8.80213	7.54105	9.88001	7.70196	8.07006	8.29258	8.55365	8.78315	9.34943	8.14599	8.37216	9.1834	8.89846	8.92958	7.8741	9.29859	9.05075	8.48155	9.74755
201195_s_at	SLC7A5	8140	5.89756	5.23364	5.77865	5.40794	5.32794	5.43673	5.72797	6.71549	5.96866	5.38643	5.68533	4.35336	4.73714	5.06811	4.59897	5.47027	5.86034	4.7561	6.57286	9.78915	9.17084	8.62207	8.71441	7.32647	7.23559	8.38017	8.52233	7.29276	9.48382	7.11424	8.16462	7.06686	8.46539	8.38093	8.96425	9.71564	6.62734	9.82402	9.09894	8.45712	8.51423	9.10131	8.17061	7.41677	7.60391	8.09934	8.77801
201211_s_at	DDX3X	1654	7.21151	7.33188	7.21131	7.18644	7.07783	7.31584	7.4716	7.32882	7.17762	7.33846	7.51712	7.45812	6.87457	7.20606	7.15107	7.32557	7.1849	7.64263	7.44135	7.1554	7.67534	7.44746	7.87715	7.4085	7.31566	7.41301	6.54759	7.67706	7.43021	7.47474	6.93789	7.46335	8.06468	8.30155	7.33988	6.98342	6.76443	6.40066	5.15614	7.08959	7.07439	6.46177	6.43302	7.03399	7.22902	7.26769	8.11434
201215_at	PLS3	5358	8.26691	8.67175	8.1738	9.70857	8.1	9.04915	8.45252	8.20809	8.07452	8.4286	8.40458	7.7849	7.59647	8.4396	7.62552	7.98583	8.45882	7.75146	8.0676	10.0308	10.1864	10.4128	9.8637	10.1575	10.0788	9.70183	9.8298	10.2768	10.9343	9.86151	10.6835	9.31812	9.31209	7.66403	9.79584	10.1262	9.38429	9.27536	9.46123	10.1999	10.0312	9.03211	10.467	10.2418	10.6331	9.81011	10.394
201250_s_at	SLC2A1	6513	7.4455	7.55006	9.03304	6.45534	7.41852	8.43197	6.95029	8.89237	6.75368	7.50211	7.29473	6.80455	7.1374	7.35363	6.62647	7.08559	7.17738	7.87165	8.04468	8.48722	8.47146	8.74514	6.09329	8.85176	6.25929	6.45023	7.18442	6.79352	9.88686	7.39409	10.1475	6.17846	7.74404	7.34732	6.99559	10.8494	8.66821	9.80517	6.3456	8.67249	7.23729	8.84274	9.33028	6.66168	9.80311	6.81476	8.94058
201261_x_at	BGN	633	5.01402	5.55311	5.23328	6.48086	4.84343	5.60351	5.66564	5.88007	5.38975	5.51735	5.1953	5.31093	5.20454	5.36562	5.32597	4.85795	5.14398	5.32572	4.95449	7.85728	8.65444	5.81627	6.14368	9.6027	9.12716	7.78879	6.82518	7.61166	8.60099	7.08983	8.77471	6.94116	7.15912	6.79445	7.89749	8.19536	8.12184	6.8276	7.35925	8.87763	7.69018	8.41254	7.49876	8.88293	9.07763	8.25607	8.4592
201262_s_at	BGN	633	4.08986	4.63703	4.50602	4.41619	4.7232	4.5442	4.72184	4.738	4.99102	4.66254	4.37472	4.99298	4.87719	4.98166	4.87616	4.76671	4.59757	4.53531	5.00966	6.9051	7.37633	5.06139	5.34107	9.1468	9.02733	7.97434	5.22776	7.72068	6.52367	5.78699	6.43688	5.9343	7.12487	5.52076	7.92307	6.57548	8.03812	5.70175	5.41582	7.41565	5.84549	5.92346	5.33022	7.34415	7.14347	6.89098	6.77362
201272_at	AKR1B1	231	8.34519	7.79947	7.16247	8.09436	7.45002	8.07453	8.5419	8.15488	8.05931	8.15617	7.99172	7.62397	7.10592	7.54077	7.76011	7.83174	7.90942	7.50679	7.97108	7.76283	9.27935	7.88846	7.73973	9.62885	9.81368	9.46444	8.04666	8.24265	7.64628	7.73006	8.99965	9.00942	7.31638	7.88879	9.16624	7.07797	7.63455	8.36341	7.85637	8.59833	8.7168	8.85212	8.53502	9.07112	8.63351	9.25201	8.18778
201278_at	DAB2 /// LOC101926921	1601 /// 101926921	8.42687	8.07719	7.60391	8.14047	7.84345	8.80994	8.45533	8.32342	7.80805	7.95113	7.66923	7.80849	7.15869	7.80381	7.58001	7.91694	7.61439	7.1316	7.61334	7.77631	8.57613	6.88577	8.58825	9.24758	8.63245	8.11883	7.76962	8.48977	8.14885	6.83099	8.9732	7.34476	6.26715	7.3247	9.55218	7.12327	7.66285	8.06856	8.56254	8.36396	7.42119	7.69881	7.49368	8.28535	8.20066	8.13495	7.71349
201279_s_at	DAB2 /// LOC101926921	1601 /// 101926921	8.49026	8.1353	7.564	7.71798	7.81792	8.60321	8.66227	8.41014	7.7252	7.94535	7.72936	7.82954	7.20929	7.91687	7.64385	7.75769	8.0127	7.13176	7.82077	8.15039	8.56993	7.47481	8.84224	9.70515	9.21676	8.69297	8.00056	8.92329	8.35371	7.36112	9.25098	8.04338	6.79526	7.70441	9.60782	7.56538	7.92254	8.41887	8.4907	8.56036	7.73383	7.9774	7.80135	8.55719	8.58912	8.46108	8.15831
201280_s_at	DAB2 /// LOC101926921	1601 /// 101926921	8.97006	8.59205	7.90273	8.46931	8.33243	9.04105	8.69181	8.49998	7.92663	8.19405	7.76991	8.07461	7.62671	8.11424	7.84179	7.90103	8.01334	7.29325	7.88335	7.6384	8.59369	6.45644	8.66131	9.37331	9.00106	8.23028	8.15739	8.37514	8.14179	7.24956	9.32354	7.27888	6.11476	6.74053	9.00317	6.87177	7.65132	8.51397	9.11226	8.33785	7.14666	7.9527	7.96552	8.2381	8.10978	7.95733	7.43274
201289_at	CYR61	3491	8.9044	9.07857	7.18882	10.0498	8.11749	10.5162	9.17936	8.88458	7.38482	8.0019	5.63722	6.57708	6.28878	7.62608	6.2538	7.72078	8.04991	7.94404	7.70276	9.55854	10.5935	10.5476	7.73759	11.465	10.5703	9.09589	10.0677	9.50455	9.71224	8.6734	8.90437	9.16311	8.86458	8.71591	9.73588	7.78551	9.92582	8.92589	8.75235	10.6174	9.72919	10.2576	10.1471	9.49969	9.5327	10.1391	9.91396
201291_s_at	TOP2A	7153	5.37458	4.41254	5.76797	4.88965	6.84836	5.65387	4.96772	6.01567	5.34997	6.88748	7.14608	5.40111	5.52249	5.73192	6.38918	7.67103	7.07666	5.97177	7.32403	9.26608	7.31968	7.53107	7.62767	6.34384	6.63758	7.98932	7.27279	7.97784	8.74914	7.93504	7.79001	6.90455	8.19629	7.92078	8.04618	7.96657	7.08079	7.56141	9.22354	6.92417	7.67326	8.45666	7.28731	7.4816	7.61413	7.83581	8.38582
201292_at	TOP2A	7153	6.33454	5.69938	7.35535	6.3195	7.63978	6.97743	6.15103	7.19532	6.64874	7.79563	8.20525	6.1079	6.6458	6.20536	6.88692	8.37154	7.80705	6.63077	7.3729	10.6932	8.93705	8.97019	9.10752	8.33381	7.7038	9.08975	8.67801	9.23147	9.69672	9.30108	8.78966	8.32489	9.43269	9.22234	9.21514	9.38992	8.27398	9.45532	10.5736	8.86523	9.38588	9.4604	8.34464	9.07539	9.24334	9.40299	9.73473
201294_s_at	WSB1	26118	7.24373	7.56262	7.59727	7.75913	7.33589	7.59046	7.75874	7.25906	7.41459	7.23096	7.22454	6.87985	7.21293	7.21283	7.80475	6.91562	7.38496	7.51463	7.56583	6.8655	6.85177	7.72218	6.47117	7.62592	7.68653	7.14144	6.13325	6.07697	7.31195	6.81836	7.06783	5.81753	7.97109	6.86946	6.23485	5.6068	7.09146	5.93855	5.84673	7.32863	5.63169	6.93739	7.86587	6.22591	8.03232	6.77179	7.35585
201295_s_at	WSB1	26118	5.05424	5.96785	5.55299	6.21068	4.98516	5.23252	5.7279	4.78625	4.40049	4.91875	4.38967	4.61663	4.47859	4.62412	5.17511	4.61258	5.16397	4.95964	4.48231	6.1606	5.70324	6.79742	5.76209	7.20929	7.21668	6.73492	4.64252	4.65978	6.47333	6.28788	5.76144	5.03867	7.63295	6.1772	5.37672	4.30635	5.43788	4.3435	3.34775	6.20116	4.44892	5.29574	6.55142	5.04485	7.40526	6.05001	7.02776
201299_s_at	MOB1A	55233	8.599	7.78225	8.12954	8.1257	8.22843	8.33783	8.11352	8.06491	7.91545	8.52407	8.36444	8.34498	7.70544	8.31399	8.18904	8.3537	7.95779	8.13834	8.07836	8.50717	7.82499	7.97396	8.10748	8.07462	7.92884	8.0024	7.01936	7.96184	7.35119	7.78439	7.15734	8.35404	7.95686	8.44817	7.96301	7.36861	7.01	7.11216	6.87589	7.3876	7.52675	7.0761	7.32013	7.67642	8.03924	7.96955	8.14449
201300_s_at	PRNP	5621	9.0687	9.80409	8.23128	11.1822	8.20835	8.94577	9.47849	8.14428	7.76597	8.57454	7.92	7.88275	6.86698	7.58941	7.8548	8.28288	7.9389	7.57209	7.78558	9.21069	10.115	8.88551	7.93574	9.73887	9.76097	9.25997	8.25809	8.39778	9.74755	8.45867	9.54744	8.07585	7.15894	8.48635	7.66613	9.16705	8.20671	8.714	8.11746	8.92866	9.01535	7.9509	8.91974	9.26708	9.83757	9.23402	8.99575
201308_s_at	SEPT11	55752	6.37558	5.96137	6.42648	5.70623	6.37492	6.39869	5.64174	6.94997	5.97036	6.54239	6.78466	6.6363	6.31038	7.15122	6.49019	6.50241	6.36332	6.11137	6.5228	6.54144	6.35878	5.86005	6.17579	6.41939	6.63208	6.23883	5.90101	6.61487	5.98988	6.52344	5.45858	6.37965	7.29164	6.16852	6.73066	6.25532	5.99597	5.6442	4.68561	5.99817	5.26838	5.68551	5.97352	6.10436	5.82578	6.49237	6.37864
201309_x_at	NREP	9315	5.28784	5.76634	5.09019	6.8434	5.63226	5.72706	5.83495	4.7702	5.30422	5.62521	5.32373	5.40592	4.82673	4.48498	5.32285	5.34179	5.43169	4.99902	5.51263	6.3912	7.35801	6.39016	6.25896	7.0429	7.47152	5.81713	6.29951	7.45626	6.02824	6.79074	7.59336	6.15021	6.42215	6.2716	7.68338	5.66535	6.57279	5.21072	5.73491	6.85448	6.07055	6.10441	5.46764	6.32795	6.92347	6.07848	5.98329
201310_s_at	NREP	9315	7.55761	7.91714	6.87962	9.18118	7.91842	8.13905	8.03096	6.89476	7.60203	7.66958	7.47351	7.55311	6.95669	6.55564	7.3146	7.68713	7.512	6.72853	7.29431	8.22196	9.54561	8.345	8.11192	8.98355	9.61667	7.85786	8.8876	9.36776	8.27056	8.77414	9.9445	8.07992	8.01338	8.10146	9.73283	7.77358	8.97826	7.29595	8.60529	9.38007	8.26877	8.4004	7.78015	8.82746	8.94057	8.5739	8.23607
201313_at	ENO2	2026	5.72284	6.44641	4.39956	7.25256	5.38092	5.47122	6.08671	5.17428	4.3222	4.64339	4.76383	4.82291	5.0239	4.60157	5.34531	4.7275	4.58428	4.57298	4.95309	7.03673	6.06935	6.36597	5.76596	7.68382	6.65375	7.41767	5.4514	5.79264	6.41133	6.98201	7.68328	5.5115	6.9167	4.70978	7.28535	7.40862	7.37342	6.72694	5.91477	7.25709	7.57796	7.97461	7.94897	7.7235	8.34364	6.90307	7.80759
201324_at	EMP1	2012	10.9462	10.7104	11.8308	9.98171	12.1185	11.4612	10.8293	11.1473	10.2705	11.3129	10.9941	11.6708	11.5763	11.6355	11.3658	11.7792	10.64	11.7491	11.8114	9.13052	9.37305	8.64559	7.84764	10.1493	9.48854	8.27149	9.94763	8.89125	9.54866	8.45316	9.3671	7.85208	8.07636	8.99441	9.49568	8.6937	9.03985	10.3014	8.26574	9.41593	8.62544	10.105	10.8692	8.79603	10.5927	9.069	9.65357
201325_s_at	EMP1	2012	10.1049	9.8886	10.9343	8.69603	11.5062	10.3879	9.91653	10.245	9.20217	10.4371	9.99952	10.844	10.7809	10.8118	10.5178	11.0402	9.64075	11.1413	11.2594	8.07807	8.17092	7.6593	7.06584	8.86847	8.02965	7.42804	8.70515	8.0301	8.20902	7.36403	8.10271	6.9908	7.11436	7.94235	8.2587	7.54172	7.82533	9.07663	7.11381	8.37029	7.45093	8.64496	9.78974	7.41542	9.13455	7.81165	8.26846
201340_s_at	ENC1	8507	5.79162	5.94362	5.8354	5.33175	6.38745	6.04738	6.14599	6.01595	5.56476	5.57746	5.48268	6.09651	5.8022	5.58599	5.72598	6.46938	5.58334	6.31242	6.5629	7.6266	6.75623	7.48358	7.30496	6.7167	7.48641	8.72288	7.90108	7.45911	7.49345	7.11957	8.10745	6.63001	7.11559	7.04764	8.12	8.81383	7.22511	6.7686	8.35024	7.34845	7.80609	7.389	7.45142	7.18814	7.76266	6.30311	7.39344
201348_at	GPX3	2878	9.91354	9.76261	8.67043	10.561	9.16554	9.94004	10.4465	10.1097	9.12009	8.91974	9.28595	9.22203	8.18119	9.99347	9.75825	9.0134	9.22812	8.07591	8.84208	7.31196	8.87024	6.81929	7.18592	10.1265	8.13255	9.19843	7.22725	7.60629	9.87697	6.45033	8.89362	7.58756	6.72324	6.70986	7.37011	10.1269	7.23319	6.24666	7.00948	8.70874	7.61224	8.30643	8.77978	8.7173	8.29615	8.40309	8.1793
201367_s_at	ZFP36L2	678	8.66783	9.19711	7.92037	8.48911	8.14082	8.82363	8.46025	8.27714	8.71546	8.27033	7.90229	8.3881	8.17716	8.37564	8.49618	8.30168	7.62588	8.86348	8.69708	8.44122	8.48206	9.86836	9.38452	8.80215	8.84663	9.63126	8.52211	9.60835	7.65544	7.76225	6.61553	8.29502	9.72207	8.44654	9.30228	7.14588	9.76768	8.73213	7.56569	8.23241	7.50861	7.8702	7.26758	6.63845	7.88333	8.5527	7.4602
201387_s_at	UCHL1	7345	6.95256	8.13634	6.38065	8.87626	6.6968	7.01934	7.89296	6.47098	6.1301	6.53266	6.93485	6.36119	6.02299	6.74305	6.38143	6.2548	6.0984	6.55216	6.49906	5.80746	7.31069	5.06889	6.37419	6.96954	6.79207	6.03636	5.01966	6.53765	7.55324	4.91001	6.38184	5.22195	6.36658	5.33572	6.0381	9.34531	5.5681	6.19935	7.16472	6.52254	6.0676	6.49424	5.56671	6.30876	6.38765	6.21408	5.8117
201389_at	ITGA5	3678	6.78592	8.48579	5.89231	9.32372	6.02522	7.19006	6.93756	6.84475	5.81475	6.42527	6.47488	6.23671	5.86412	6.53665	5.58506	6.50184	6.56925	6.92898	6.62982	8.14954	8.62812	7.44041	6.08667	8.58604	9.11406	7.88791	7.27029	7.87274	7.50988	7.46184	7.82102	6.93077	7.68753	6.82386	7.5931	6.88212	7.48592	7.08397	7.11882	8.06261	7.21657	8.77549	8.22598	7.61307	8.79742	7.81173	7.82092
201397_at	PHGDH	26227	6.07669	6.05124	5.46218	6.53276	5.72425	6.0866	6.2592	5.83128	5.46726	6.05311	6.36243	5.25556	5.80634	5.54182	5.41749	6.0857	5.74748	6.01196	6.56746	8.8044	6.95451	7.51451	6.86586	6.84548	6.37523	5.32716	7.82395	5.20987	8.19359	6.6498	8.17752	5.7963	6.97302	6.84328	7.96136	7.15966	5.98696	8.37006	8.60694	7.87316	7.57631	8.78361	7.0971	5.45834	5.45303	7.95642	5.28731
201422_at	IFI30 /// PIK3R2	5296 /// 10437	9.86099	8.97326	9.32152	8.58814	9.24095	9.54641	9.68485	10.6282	9.85264	10.0168	9.6313	9.55076	8.40275	9.50659	9.57619	9.36764	9.91599	9.21441	9.36694	10.4756	9.18748	10.2671	9.30559	11.4748	11.2797	12.3381	10.1071	9.17857	10.2497	10.066	11.7284	11.3332	9.60404	10.9736	10.3071	10.7691	9.45843	10.0286	8.56407	11.0941	11.121	10.4102	10.5719	11.3431	11.4692	11.6934	11.2402
201426_s_at	VIM	7431	11.0665	11.0847	9.87012	12.0408	10.3888	11.5886	11.8955	11.4323	10.695	11.1963	10.8914	10.7152	9.7839	10.4758	10.8961	10.7192	10.8828	10.5098	10.5273	11.9879	12.538	11.2348	10.7959	13.0699	12.8865	12.3154	11.1126	12.1343	11.6419	10.9695	12.5331	11.6859	11.3564	11.4357	11.7711	11.6794	11.769	10.6819	10.59	12.2008	11.7814	12.312	11.2608	12.0968	12.4436	12.3125	11.8319
201427_s_at	SEPP1	6414	12.9804	13.2249	13.0579	12.9118	12.9457	13.0131	12.7955	12.4309	12.7241	12.6227	12.126	12.776	12.5643	12.7167	12.6843	12.5419	12.4232	12.6091	11.8492	9.5264	11.0634	9.95921	10.7844	11.2126	11.4591	11.5249	11.6789	11.0088	11.1065	10.5097	11.8309	11.0845	6.90485	11.076	9.14554	9.78563	9.83556	9.83803	10.6786	10.7325	9.86404	8.86653	11.994	10.6815	10.1056	10.8449	10.3918
201430_s_at	DPYSL3	1809	5.50674	6.51419	4.47276	7.6904	4.60853	5.70933	6.70645	4.95216	4.12895	5.04667	4.8599	4.85788	4.07523	4.33305	4.60893	5.09982	5.05556	4.55251	4.6563	7.38398	7.05131	4.39867	4.85993	7.58486	8.41361	6.26291	4.51675	7.22669	6.98992	7.72089	6.89252	5.5185	5.53767	6.67921	5.6629	8.1585	6.51206	4.42047	4.27533	7.17121	4.86886	4.76307	4.31588	6.71469	6.91862	6.44162	6.11564
201431_s_at	DPYSL3	1809	7.0478	8.56056	6.00826	9.38333	6.64334	7.32647	8.00418	6.69613	6.02763	6.59063	6.45796	6.12763	5.32717	6.33365	6.21207	6.62204	5.84611	6.32829	6.20825	8.7738	8.88405	6.2537	6.4975	9.42169	9.98172	7.89125	6.60715	8.7796	8.10297	9.03712	9.37347	7.13488	6.45051	8.02286	7.32951	8.99909	8.70326	6.52725	6.35954	9.20173	7.1551	7.01309	6.90037	8.4996	8.20778	8.05285	7.69014
201438_at	COL6A3	1293	9.16815	9.71181	8.26774	10.9972	8.90472	9.36887	9.99099	9.86226	8.17921	8.88569	8.58966	8.26043	7.71624	9.35749	8.40073	9.63491	9.16259	8.47603	8.75006	11.2832	11.7082	10.3286	9.42428	12.0641	12.4908	11.4555	10.7031	11.0703	11.1816	10.401	11.9924	10.6264	10.4857	10.4278	11.6209	10.8847	11.4629	10.6939	10.458	11.6238	10.9523	11.5728	11.2453	11.6198	12.1259	11.5964	11.6573
201445_at	CNN3	1266	7.03479	7.64835	7.60991	8.86992	8.30505	8.12492	8.01537	8.28288	8.17002	8.65648	8.9277	8.54468	8.65257	8.30759	8.47874	8.71872	7.797	8.21551	7.93366	8.86374	9.40445	8.65488	8.91694	8.71122	8.91672	9.29452	8.14368	8.67921	9.49139	8.07459	8.16032	8.9339	8.40771	9.22294	10.0269	8.80841	8.07454	8.39405	8.60476	9.25591	9.3715	8.2854	8.74776	9.07595	9.1899	8.79411	9.4066
201448_at	TIA1	7072	8.08915	8.23404	7.54942	8.69413	8.04662	8.09949	8.01598	7.62962	8.18266	8.02015	7.78266	7.97121	7.8598	7.66323	8.18452	7.96301	7.67287	7.50149	7.62697	9.08298	9.15095	8.17992	8.45307	9.19443	8.8454	9.11123	8.53701	8.90238	8.66223	8.56538	9.03904	8.3788	7.77802	8.08472	8.10158	8.39709	8.74133	8.16875	8.38666	8.62821	8.77947	8.03951	8.43743	9.11699	8.59342	8.75682	8.62413
201462_at	SCRN1	9805	7.17247	7.02527	6.48151	7.78396	6.56397	6.7471	6.98956	6.22124	6.08052	6.71556	6.48494	6.05441	6.18402	5.99397	5.81036	5.91152	6.22508	6.15061	6.18812	5.54498	8.17092	5.92573	7.17268	7.46658	7.50355	8.28728	7.63081	7.08127	8.62517	5.05308	9.84367	5.57268	5.51993	5.97987	8.42787	7.65141	6.64804	6.4518	7.60711	6.6932	8.2774	6.40678	7.6707	5.91747	7.16429	7.61882	5.85927
201467_s_at	NQO1	1728	7.39476	8.39356	7.84593	6.27117	8.23825	7.11523	7.53776	10.3837	7.26336	7.89597	8.98461	7.93255	8.92129	8.59013	7.99329	8.99431	7.81786	8.75199	9.0996	8.8489	8.05176	9.29631	9.55118	8.86815	7.51388	5.35243	8.50213	9.33333	9.04181	8.98996	10.3815	8.00521	9.01442	9.36629	7.5556	9.60065	7.99426	7.63895	8.47047	8.72454	9.47382	9.66539	8.6941	4.54493	6.05489	9.90887	8.10988
201468_s_at	NQO1	1728	9.24525	10.5403	9.74577	8.41954	10.3229	9.31463	9.07555	12.0649	9.2358	9.49045	10.7627	9.73419	10.8662	10.4327	9.9073	10.7645	9.77586	10.5268	10.8733	10.2223	8.84597	9.97108	10.6134	9.8624	8.50157	6.21104	10.049	10.2786	10.5345	10.5768	11.0813	9.29502	9.59239	10.3745	8.80551	10.5096	9.30861	8.96519	10.31	10.4385	10.1327	11.3287	10.0711	5.46572	7.34804	11.1436	9.25857
201481_s_at	PYGB	5834	10.2254	10.4725	10.1717	9.76771	10.1273	9.89552	9.36886	9.6485	10.5474	9.95815	10.0987	10.1434	10.5688	10.0455	10.2584	9.673	10.383	10.1816	10.1841	8.46496	8.83142	9.15589	9.91978	10.5118	8.89484	9.47463	9.78619	9.47672	10.0755	8.91885	8.63629	8.27461	10.2882	8.91768	10.8121	8.96543	9.91239	9.91442	9.34553	8.99829	8.79628	10.1396	9.08623	8.55183	10.0351	9.53913	8.28669
201495_x_at	MYH11	4629	7.50416	9.16628	5.21882	10.7649	5.45978	6.1239	8.32922	4.69323	4.84714	5.16598	4.96303	4.75778	4.77331	4.30808	4.97244	6.27672	5.58998	6.35196	5.50127	7.39023	8.35299	3.94952	5.06918	4.13239	8.93545	6.30777	4.11982	6.39162	4.48397	4.21801	5.36068	4.93562	4.20028	4.1622	4.31822	4.02069	5.24584	4.13843	3.94074	4.81709	4.31163	3.93865	3.83601	4.31662	4.49758	5.10473	4.63383
201496_x_at	MYH11	4629	9.7782	11.514	6.16127	12.6841	7.47121	8.71801	10.2702	6.41535	6.25797	6.67004	6.93597	6.4102	6.29601	6.49936	6.53732	7.8872	7.60504	8.51113	6.94332	9.81395	10.9993	4.84312	6.11782	5.14887	11.3665	8.51444	6.11593	8.45391	6.2411	5.28537	8.10841	6.15166	5.56738	5.71169	5.56193	4.60354	6.78905	4.6107	5.09145	7.91047	5.82606	5.10033	5.63505	6.28856	6.81689	7.36564	6.51198
201497_x_at	MYH11	4629	12.0501	13.1189	9.0651	13.8755	10.1617	11.0799	12.4191	8.99992	9.28867	9.22812	9.23095	9.06515	9.24167	9.35486	9.27709	10.3156	9.89347	11.0748	9.65945	11.418	12.5516	7.1583	8.50427	7.41171	12.769	10.7013	8.87221	10.4198	8.61503	7.45942	10.5551	8.35416	7.55995	8.32964	7.80988	6.7859	9.3654	6.79482	8.16371	10.1831	8.25205	7.75437	8.57725	8.52892	9.24758	9.78129	8.57685
201506_at	TGFBI	7045	8.96093	8.68903	8.67612	8.73875	8.4374	8.86654	9.56706	9.56889	8.46364	9.4107	8.80446	8.69181	7.76608	8.90118	8.89066	8.89512	9.03535	8.4743	8.74175	11.7151	12.1134	12.002	11.7758	12.1123	11.9115	10.6381	12.0077	12.8616	12.6659	12.1607	12.5263	10.4151	10.4915	10.9044	11.2051	11.4927	12.0131	11.3282	12.3175	12.3509	10.295	11.9664	10.9612	11.3282	12.2718	11.198	10.4574
201522_x_at	SNRPN /// SNURF	6638 /// 8926	8.63556	8.58521	7.95095	9.43037	8.1534	8.72382	8.96418	8.26884	8.33579	8.29267	8.33768	8.27169	7.79725	8.06441	8.17029	7.77499	8.34333	8.24388	7.92332	7.55838	9.89306	9.10462	7.58608	8.82242	9.39681	8.74038	7.60731	8.74423	7.36299	8.70133	10.0552	8.82866	7.65745	7.47655	9.06929	8.93041	7.67311	7.04566	6.76658	9.52635	7.37143	7.18126	7.93392	8.1158	7.92153	8.0114	7.92094
201525_at	APOD	347	7.51263	7.57196	6.10303	7.86273	6.454	7.62011	7.17778	8.20242	6.31104	5.60885	6.38836	6.45003	5.62452	6.66933	6.92205	6.5365	8.28326	6.7206	6.3751	7.53373	8.96084	5.13142	8.60976	11.1177	11.2006	7.64045	5.45725	8.27648	8.84724	4.50402	10.5572	7.116	5.54523	6.16123	4.64684	10.3693	7.22907	4.27643	6.00625	9.62193	5.77064	4.5883	6.26567	6.25034	6.6567	6.05405	4.34053
201539_s_at	FHL1	2273	8.18275	9.81319	6.65316	10.9895	6.70028	8.2684	9.44157	7.04635	6.64063	7.05876	6.99512	6.46995	5.6628	6.48657	6.77369	7.12382	7.86286	7.21436	6.62239	7.79373	7.94879	5.57507	6.48267	5.95652	8.5515	6.44741	5.9579	6.33851	6.15708	5.54732	6.28514	6.45285	5.42061	6.13402	5.57745	7.13104	6.02377	5.48798	4.77173	5.88712	5.61584	5.09969	6.12714	5.05181	5.77929	6.0893	5.37903
201540_at	FHL1	2273	10.4584	11.7692	8.53503	12.3199	9.18846	10.6535	11.3764	9.59213	8.98696	9.66466	9.35374	8.79272	8.26857	8.93153	9.38223	9.47292	9.96446	9.58598	9.19834	10.1438	10.5725	7.57499	8.89817	8.46721	11.0057	8.95598	8.9405	8.83615	8.59226	7.94654	9.30488	8.9267	6.90454	8.16137	7.53682	9.15165	8.5588	7.51705	8.03772	8.60776	8.07695	7.80731	9.06175	7.63916	8.39943	8.66109	7.56197
201551_s_at	LAMP1	3916	8.98358	8.54071	8.6882	8.55734	8.79683	8.76761	8.83095	8.95433	8.91434	9.0239	8.99208	9.13369	9.10701	8.93234	8.91399	8.95659	8.83754	8.86998	8.98105	8.8101	9.28586	8.67855	9.19216	9.80033	8.86156	8.52907	8.29159	8.74397	9.4637	8.50702	6.94427	8.85564	8.89049	8.94849	9.02233	8.86357	8.79154	9.32234	6.26309	8.21636	8.0114	7.06641	6.99952	8.08602	8.80972	8.39474	9.08606
201559_s_at	CLIC4	25932	8.32537	8.42842	8.28171	9.3824	7.41319	8.50838	8.15638	7.44499	7.37562	8.39893	7.46099	6.89782	6.43385	8.23754	6.88081	7.45373	8.3298	6.88187	7.32171	8.46043	8.75789	8.12944	7.86203	9.11917	9.10953	8.16714	6.45726	8.63693	8.08746	7.31558	8.35358	7.1381	7.12443	7.42752	7.79277	7.73328	7.57959	6.13905	5.84862	7.83883	7.07631	7.38122	6.95703	8.00398	8.3131	8.07409	7.96377
201564_s_at	FSCN1	6624	4.85224	5.81464	5.23936	5.3545	4.74235	5.09741	5.56839	5.40475	5.03491	5.84702	5.16864	4.98387	4.47197	4.62256	5.42218	5.02695	4.59258	5.10346	4.98212	6.19917	7.07215	6.27373	5.8802	6.70465	7.72536	6.63685	5.9025	6.48836	6.36104	5.53869	7.09605	6.3492	7.12462	6.17282	6.68995	8.75061	6.79197	5.81201	5.98556	6.95477	7.28222	9.60491	7.65115	6.7998	8.65152	7.70158	6.45363
201601_x_at	IFITM1 /// IFITM2	8519 /// 10581	10.1096	9.62466	9.42396	9.60038	9.96235	9.78108	10.2063	10.1935	9.36781	11.7869	10.6923	10.1261	9.30685	9.43205	10.6666	10.1822	9.64342	9.92817	9.95932	11.8764	11.7855	11.7051	11.1921	11.3116	11.3249	12.7601	12.1295	10.9808	12.2767	10.491	9.75114	12.9974	11.6483	12.3865	10.8439	12.825	11.1812	12.8121	12.5588	11.7708	12.0069	11.5908	12.5619	11.94	12.1332	11.7981	11.983
201615_x_at	CALD1	800	6.88919	7.85032	5.55471	9.40744	5.89919	6.73875	7.22418	6.08944	5.45838	5.92599	5.87495	5.70765	5.49897	5.87512	5.30335	6.22557	6.10861	6.12908	6.23552	7.33114	7.80341	5.95001	6.26867	7.73901	8.19827	6.75218	5.79462	7.51308	7.17342	6.54512	7.41968	6.65565	5.99082	6.62379	6.93854	6.11718	6.81115	5.48099	6.11694	6.71124	6.27313	6.24239	5.92458	6.98985	7.03893	6.73843	6.76886
201616_s_at	CALD1	800	8.97061	10.4461	6.58957	11.7869	7.68174	8.56555	9.41363	7.64612	6.34643	7.29236	7.09193	6.8597	6.30359	7.20901	6.96275	7.54703	7.40583	7.56249	7.40801	9.63578	10.13	7.73422	7.39492	9.72738	10.8729	8.91245	8.24947	9.39557	9.42786	8.36215	10.288	8.30474	7.80327	8.27267	8.86386	7.53665	9.02155	6.60994	8.31296	9.62336	8.47009	8.78949	8.71025	9.15563	9.47014	8.94728	9.09107
201617_x_at	CALD1	800	8.27699	9.84652	6.07217	11.1722	6.62866	8.01519	8.69175	6.94469	5.95368	6.9129	6.7294	6.18652	5.32758	6.60002	6.13681	7.08074	7.01349	6.7779	6.64775	9.2341	9.51419	6.79875	6.87956	9.2538	10.3415	8.80355	7.04509	8.96013	8.6607	7.74705	9.24004	8.00837	7.68498	7.78892	8.28947	7.2431	8.4553	6.19859	6.91762	9.11764	7.86446	7.73057	7.62688	8.72661	9.15019	8.68759	8.41522
201627_s_at	INSIG1	3638	7.20391	7.36673	10.6309	7.04748	7.75958	7.70708	7.17113	8.26404	6.88646	8.79533	8.46895	6.81345	7.32432	8.6729	7.2441	9.405	8.78373	7.94488	7.81628	8.40606	7.51572	9.74557	8.69839	9.65027	8.59758	7.85153	8.42456	8.46736	7.63313	7.51154	8.25023	9.36749	9.22952	10.2353	8.33571	8.75272	9.28029	8.97501	8.12682	8.91929	8.71265	8.7311	8.30725	6.75517	8.98708	8.94785	10.2201
201641_at	BST2	684	7.47193	7.05719	7.21647	7.59673	7.12015	6.92725	7.84708	7.46211	7.2831	7.36581	7.25975	6.96046	6.6602	6.80607	7.48343	7.03592	6.6301	6.91676	7.01253	7.08631	8.07303	9.5634	6.45661	8.40967	8.15409	9.7452	6.49688	6.81172	9.35326	7.44392	8.15369	8.98963	6.75098	9.47551	7.4866	6.06727	7.56117	6.94937	5.18848	7.86848	8.70817	7.68253	9.17591	9.73761	9.94501	9.30025	8.08295
201645_at	TNC	3371	6.82283	9.15084	5.11593	9.79779	6.08436	6.54757	7.74591	6.1012	4.80295	6.13626	5.34832	5.24416	4.41475	6.52428	4.88983	6.08382	5.40502	6.0156	5.49683	9.86661	9.2828	8.69102	6.22451	5.64952	10.8878	9.21216	7.72623	8.81063	7.96365	6.50605	8.74089	7.96513	7.79531	7.77567	8.23297	7.91215	7.91406	8.74426	7.71599	9.3477	8.80809	9.17472	9.20396	7.37777	9.8715	8.71172	8.84189
201646_at	SCARB2	950	9.86098	9.5086	9.19297	9.49382	9.51744	9.32964	9.58937	9.30102	9.45531	9.87251	9.15524	9.8752	9.28088	9.04998	9.46572	9.30741	9.20612	8.97874	9.21205	8.92449	8.61412	8.89647	9.07261	8.94448	9.08414	9.17898	8.29395	9.37251	8.95711	8.82734	7.49369	9.12937	8.9348	9.3736	9.00931	9.05691	8.99285	8.43609	7.65535	8.7562	8.59865	7.9419	8.63347	8.71868	9.24917	8.67122	8.96363
201647_s_at	SCARB2	950	9.19787	8.51531	8.57378	8.58272	8.90814	8.68196	8.91706	8.47251	8.95768	9.23778	8.51808	9.32226	8.60223	8.50141	8.99227	8.67373	8.58807	8.47651	8.43118	8.42755	8.08732	8.32737	8.80202	8.27972	8.49929	8.50952	7.20307	8.83335	8.24856	8.02275	6.85193	8.69361	8.54511	8.81316	8.37811	8.49703	8.13096	7.30187	6.58396	7.98089	7.64825	7.13191	7.91406	7.82038	8.56359	7.9248	8.34389
201650_at	KRT19	3880	12.5863	12.2664	13.0031	11.5001	12.2901	12.4405	11.705	12.9908	12.6347	13.0034	12.915	12.7163	12.6568	13.4951	12.5387	12.7934	13.0412	12.7094	13.1653	10.7287	10.3458	11.555	11.2786	11.0136	10.8415	11.4933	11.3144	11.05	11.7575	10.6578	11.7696	12.1128	11.5678	11.8178	10.3143	12.741	10.8827	11.2663	9.97534	11.5715	11.6608	12.1773	12.6395	9.72987	12.8271	11.7369	11.9826
201663_s_at	SMC4	10051	7.21658	6.81865	7.30318	7.27907	7.68913	7.10162	7.14893	7.31085	7.10465	7.95733	8.08427	7.3783	7.17344	6.94645	7.34328	8.17415	7.85082	7.17642	7.68824	9.53835	8.94126	8.90838	8.11375	8.40016	8.55626	9.21354	8.79734	8.43491	8.80469	9.16923	8.22925	8.59678	8.03502	9.10695	8.07491	8.12876	8.57095	7.87256	8.7936	8.74524	9.0491	9.25548	8.37479	8.98616	8.69267	9.42977	8.49074
201666_at	TIMP1	7076	9.35305	9.27751	9.54246	9.77689	8.72154	9.80846	9.63035	10.1612	9.1572	10.0646	9.13547	8.60645	7.72259	9.37156	8.68919	9.07081	9.89261	8.82714	9.01795	11.933	11.9526	10.2876	11.7388	12.7957	13.0595	12.577	11.1477	11.7824	12.2005	11.0296	12.7671	11.113	11.0124	11.4169	11.3961	11.7185	11.74	10.9326	10.5937	12.4888	11.8098	12.4114	12.0672	12.1876	12.98	12.6681	12.1451
201667_at	GJA1	2697	8.53587	7.89558	8.49839	9.36654	8.31352	9.3882	9.07661	9.3453	7.61571	8.58542	7.72092	8.14273	6.90936	8.54856	7.31975	8.38271	8.47563	8.02423	8.28229	8.77798	9.76406	9.0546	8.77838	9.94201	9.86117	8.0842	10.1296	8.7789	9.02749	8.96635	9.26659	8.50133	7.59412	7.61935	8.60756	9.9892	9.16525	8.72858	9.13066	9.18901	8.56519	9.22165	9.84197	9.54524	10.0637	9.30869	9.11574
201668_x_at	MARCKS	4082	8.428	8.18708	7.77716	8.22864	8.66206	7.94151	8.31439	8.04311	8.75291	8.86601	8.28224	8.90773	8.22834	8.48863	8.52491	8.66871	7.95348	8.19587	8.52373	7.53958	7.50267	7.04384	7.50505	7.76673	7.69762	7.71259	6.98986	7.83766	6.34545	6.72741	8.17761	6.73446	6.53328	7.0536	8.13903	6.67053	7.67719	5.94965	6.7916	6.69873	6.34685	6.45777	7.02818	7.18134	6.84819	7.13253	6.40367
201688_s_at	TPD52	7163	10.5538	10.2825	10.6976	9.6484	10.3995	10.49	10.3236	10.5641	10.2715	10.9796	10.7628	10.5908	10.367	11.0666	10.4236	10.8911	10.9431	10.5648	10.7013	10.7295	9.80376	10.1251	10.6692	9.28689	10.116	9.52793	9.69846	10.1042	10.0768	11.6815	9.78818	10.4965	10.6977	10.6299	10.1842	9.30546	11.0591	10.2999	9.26403	9.55746	9.99215	9.96605	10.1977	10.5823	9.74874	10.6155	10.4257
201691_s_at	TPD52	7163	7.05041	6.92351	8.09946	6.56105	6.85785	7.10537	6.89912	7.02359	6.94014	7.09819	7.05335	6.98769	6.87407	7.57015	6.88599	7.21446	7.17991	6.62759	7.06339	7.6524	5.91447	6.12022	7.0943	5.53893	6.27853	5.83026	5.99921	6.29195	7.05167	8.43998	6.27237	6.90522	6.7626	6.82246	6.21985	4.52865	7.44507	7.2555	6.69191	6.47734	6.1115	6.56282	6.97407	7.14738	6.08923	7.12741	7.40961
201693_s_at	EGR1	1958	7.94465	8.35494	8.56113	9.6323	7.95523	7.93205	8.81958	8.29064	6.37295	5.98645	5.2988	6.09579	6.36269	7.95884	6.5154	7.91029	6.13638	7.72032	8.60547	6.78934	7.92517	8.3988	5.80319	8.82971	7.43064	6.75181	9.1168	6.84742	6.4319	6.60921	6.80415	6.45285	7.15924	6.64684	7.57068	7.03704	8.35283	9.1569	7.58783	7.93706	7.7636	9.86484	7.55819	5.77321	6.77201	7.84168	7.63823
201694_s_at	EGR1	1958	10.0981	10.5228	10.0101	11.2078	9.73894	10.3247	10.6621	10.1985	9.11874	8.68129	7.68194	8.86099	8.50903	10.2212	8.86025	10.2848	8.52896	10.1253	10.2664	9.82695	10.1642	10.9113	8.63126	10.346	10.1856	9.45465	10.7976	9.68134	8.67676	9.15966	8.97241	9.44776	9.66443	9.48991	10.2854	9.87566	10.3976	11.1984	9.45004	10.603	10.2021	11.4194	9.92464	8.63648	9.48464	10.7801	10.1652
201718_s_at	EPB41L2	2037	7.61167	7.43831	7.10717	7.75973	7.22055	7.21854	8.28079	8.15383	6.96418	8.03602	8.01027	7.9367	7.03195	7.95757	7.8059	8.16638	7.64734	7.681	8.53013	8.99974	8.10105	9.46271	9.14623	8.94183	8.62141	9.2882	9.18144	9.96249	8.0796	9.63163	8.21936	7.91767	8.28531	10.3084	9.2259	5.83301	8.62712	8.40467	8.40041	9.15727	9.15181	8.71905	8.65819	8.25664	8.7043	8.46093	8.5392
201720_s_at	LAPTM5	7805	8.91881	8.06693	8.23921	8.1889	8.15066	8.79749	9.4846	9.07379	8.42957	9.22814	8.7129	8.20022	7.11819	8.18103	8.50849	8.35065	8.70693	8.91488	8.13539	9.75898	9.68276	8.58707	8.53112	11.3669	10.2305	11.129	8.29115	9.0037	8.81249	8.32493	10.169	10.5466	8.49828	9.72616	9.07284	8.47094	8.61516	8.61935	7.48697	10.1239	9.48326	9.01742	9.28996	10.5349	10.4554	10.574	10.0207
201721_s_at	LAPTM5	7805	10.0153	9.24971	8.84818	9.24074	9.28843	9.49886	10.0871	9.82125	9.32776	9.87121	9.31874	9.06811	8.10463	9.1591	9.26713	9.00977	9.32273	9.66309	8.95215	10.1042	10.4979	9.02083	9.34991	11.693	10.7448	11.4621	9.34779	9.55739	9.66753	8.83326	11.0225	10.6506	8.7459	10.084	9.82158	9.09606	9.27738	9.17521	8.34872	10.7803	10.1027	9.93041	9.96808	10.9294	10.8309	10.7637	10.4483
201724_s_at	GALNT1	2589	8.99026	8.73692	9.3593	8.20902	9.0819	8.92726	8.96703	9.0655	9.10658	9.29261	9.32189	9.23895	9.04336	9.27814	9.0264	9.61297	9.0682	9.11965	9.17572	7.46155	7.73977	8.98547	8.64068	8.26813	8.19258	8.43619	8.56541	8.21566	7.67372	8.72029	9.30017	8.51156	8.23016	9.45802	8.42887	7.7402	8.62643	7.88453	8.28631	9.24027	9.09687	9.13	9.28007	8.94721	9.65981	9.27327	9.44493
201730_s_at	TPR	7175	7.73477	7.62525	7.4222	7.96119	7.65978	7.42147	7.74883	7.66346	7.65228	7.42189	7.45917	7.5103	7.50133	7.73067	7.98209	7.84335	7.67651	7.97959	8.18604	6.73969	7.71826	6.7568	6.82869	7.30257	8.1454	8.40971	8.04363	8.16684	8.00757	7.91061	8.8547	6.90496	6.9315	6.7838	7.61898	6.63413	8.37482	7.14831	9.02379	7.67426	7.73982	8.81762	8.44328	7.65613	7.89871	7.63957	7.60127
201739_at	SGK1	6446	11.6657	12.2383	12.3532	10.012	12.4457	12.1712	10.429	12.3954	9.83658	11.7633	11.9879	9.60835	10.592	12.9541	9.55249	12.5216	11.423	12.1918	11.8957	8.75129	9.16066	9.64735	7.84404	10.4134	9.45959	10.0039	10.0932	9.3388	9.17642	9.37478	9.56008	9.64168	8.17775	9.34432	10.8242	9.00115	8.8232	9.49024	8.5406	9.7728	9.16881	9.98433	10.8059	9.67535	9.60176	10.2634	9.37672
201743_at	CD14	929	9.6423	8.73136	8.82427	8.91567	8.26148	9.50877	9.31744	9.11314	9.40563	8.90796	8.49809	8.58167	8.13614	8.37317	8.7592	8.54105	8.88503	8.387	8.37481	9.29532	8.56932	8.64479	8.11158	11.2959	10.3199	10.6209	8.40425	7.49715	8.40534	7.94467	10.0302	9.44576	7.98159	8.8421	8.19176	8.81307	8.38513	8.62033	7.1848	9.56529	8.95033	9.77687	8.73683	10.326	10.251	9.7106	9.43683
201744_s_at	LUM	4060	9.94064	9.81955	9.58479	10.8945	9.63618	10.7356	10.5913	10.2317	9.10731	10.0029	9.81879	9.85042	8.54873	8.98581	9.72241	10.2564	9.29463	9.1853	9.43136	11.4135	11.597	9.81817	9.55335	11.9321	11.8931	10.9724	9.74507	11.2392	11.1322	9.82163	11.8188	10.5142	10.2751	10.3978	11.1213	10.5905	11.1507	10.5786	9.55071	11.3221	10.7711	10.922	10.7378	11.2413	11.6293	11.286	11.2732
201746_at	TP53	7157	6.7648	6.62589	6.59122	6.76775	7.26695	7.0681	6.84105	6.6736	7.43369	7.68608	7.38631	7.32619	7.10234	6.42063	7.1788	7.57085	7.0865	7.15225	7.14959	8.67202	8.44597	5.11171	9.62925	8.03629	8.07927	8.59752	8.18416	8.72386	7.56779	8.10319	5.92506	8.75523	7.74007	8.58202	8.79234	7.7411	8.26453	5.8295	8.02211	8.23231	7.94266	8.09571	6.92784	8.29041	8.05733	7.23405	7.90525
201785_at	RNASE1	6035	11.2161	10.1227	10.8287	9.89724	9.03284	10.7275	10.7742	11.1823	10.6604	10.6163	10.8974	9.81103	9.74526	9.89112	9.9727	10.5733	10.4652	9.9157	11.3807	11.4986	9.12433	8.94532	9.15247	9.44738	9.54227	10.5825	8.66911	9.79704	10.4384	8.08576	8.99396	11.1453	9.18527	9.91523	8.60023	10.8739	9.40115	9.59056	8.46716	9.93063	10.6489	9.64907	10.2189	10.0098	10.7235	10.602	10.0818
201787_at	FBLN1	2192	7.2726	7.20949	5.88277	8.10217	7.10861	7.82783	7.3949	6.78718	6.70717	6.98063	6.8585	6.74792	6.54666	7.00231	6.75802	7.19834	6.49723	6.31963	6.75849	6.04368	8.4005	5.0925	6.07925	8.19459	8.71314	7.27487	5.81602	7.55505	6.31392	5.24306	6.73786	6.54653	5.84284	6.76311	7.0091	5.95854	6.6816	6.38498	6.59788	6.84255	6.66439	5.25169	5.58052	5.67249	6.22543	6.8397	6.73107
201792_at	AEBP1	165	6.68569	6.80154	6.08497	8.18935	7.02394	7.4588	7.49899	7.02563	6.90918	6.70866	6.67277	6.61107	6.20886	6.65965	6.73564	6.84445	6.63786	6.44097	6.62644	9.09186	9.34002	6.98354	7.25497	10.3163	10.0205	8.84895	7.59945	9.02766	9.09089	7.05954	9.84921	7.82848	8.04351	7.559	8.98764	7.85198	9.45331	7.28785	6.81637	9.53834	9.31047	8.47481	8.3445	9.49336	9.75751	8.9864	9.52667
201801_s_at	SLC29A1	2030	6.0201	5.96109	4.58641	7.48699	5.13903	5.79502	6.6746	5.06503	5.14614	5.58104	5.48012	4.67854	4.33924	5.15119	4.84604	4.76163	5.83373	4.95543	5.26973	8.09704	7.88103	7.69448	8.06832	7.65367	7.57348	7.19985	7.74474	8.07038	7.10619	6.84505	6.9913	7.77875	7.97372	6.77433	7.53507	7.35931	7.00581	7.37869	7.08062	7.32015	7.80571	7.08223	6.13431	6.95839	7.19286	7.66774	8.15539
201828_x_at	FAM127A	8933	9.03076	9.30053	8.83631	9.84649	8.57293	9.18004	9.19326	8.82241	8.75945	8.77888	8.67542	8.50633	8.34214	8.69928	8.75791	8.59029	8.74355	8.61637	8.65391	8.33217	9.93742	9.58518	7.48455	9.72864	9.95284	9.08743	7.95675	9.35424	9.52659	9.2514	9.74988	8.70557	8.66681	8.7604	9.4997	7.71052	8.21283	7.27429	8.70678	9.26093	8.10218	8.27503	8.43993	8.63582	8.70393	9.1642	8.95528
201841_s_at	HSPB1	3315	10.8993	11.0074	11.1271	11.7866	10.6307	10.4098	11.1622	10.7112	10.7571	10.23	10.7798	11.0325	11.0705	10.9583	11.2148	10.367	10.3414	11.0632	10.9825	10.6345	10.9819	10.8227	8.58672	10.8083	10.6936	9.59386	10.1473	10.3592	11.2683	10.6721	11.5582	9.29623	9.10993	10.7523	10.3469	9.40005	11.4414	11.0671	9.71102	11.0096	11.0595	10.5306	10.5076	9.59645	11.2164	11.4792	10.4078
201842_s_at	EFEMP1	2202	9.28432	9.03058	7.80615	9.41603	7.98338	9.84427	9.58717	9.52789	8.48677	9.15004	8.34258	8.60191	7.09523	8.19931	8.41834	8.7528	8.36786	7.9788	7.80669	9.32422	9.14935	5.56675	7.51178	10.7867	10.6644	9.53656	7.11088	8.92682	9.70756	6.2615	9.3271	8.11152	6.56516	8.27623	7.15409	5.14279	8.83333	6.81247	6.94709	9.72247	8.73417	6.84966	8.43324	9.66793	8.31851	9.00621	9.41926
201843_s_at	EFEMP1	2202	7.15991	7.2853	6.31278	7.85737	6.42704	8.5072	7.89899	7.75712	6.64597	7.22515	6.37108	6.40497	4.96008	6.13318	6.26364	6.93242	5.74477	6.07768	5.36546	6.92535	6.9598	3.87645	5.00981	8.11128	8.0635	6.61863	4.07869	6.2523	7.28022	3.61958	7.1095	5.19369	4.05636	4.93486	4.78255	3.14211	5.1644	4.01213	4.59986	7.01546	6.02602	4.43335	6.10791	7.09393	6.23973	6.06011	7.15036
201848_s_at	BNIP3	664	5.04095	5.54212	4.61734	6.25569	4.58725	5.37811	5.93093	5.16395	4.88549	5.57669	5.44004	5.15901	4.33306	4.98265	4.86123	5.42247	5.7019	4.60561	4.89709	5.79502	6.28935	8.78189	7.02058	7.1039	7.16406	8.31381	6.82766	6.42205	6.25942	5.13275	6.35634	6.43378	8.78875	7.33077	8.60871	4.408	5.43175	6.98895	8.27934	7.7309	8.49504	6.39679	7.02695	5.47732	7.2354	5.22512	5.87579
201849_at	BNIP3	664	5.98198	6.78693	5.68506	7.60621	5.54193	6.71729	6.83193	6.00102	5.78618	6.14928	6.33252	5.26061	5.16825	5.50128	5.67794	5.94247	6.50955	4.8496	5.38308	6.66125	7.31183	9.61257	8.09456	8.27972	7.80244	9.23064	8.08866	7.77391	7.49002	5.5192	7.59589	7.38215	9.49713	7.99003	9.44858	5.08367	6.03571	8.37086	9.88222	8.7591	9.61375	7.17676	8.20266	6.22105	8.20583	5.85746	6.44346
201852_x_at	COL3A1	1281	10.3764	10.1239	9.28305	10.5603	10.2656	10.4534	10.7074	10.9153	9.71044	10.4457	10.3941	10.0074	9.13139	10.394	10.2145	10.7885	10.2546	9.48948	10.1974	12.3867	13.3039	11.1007	10.7595	13.3393	13.3136	12.4167	11.1356	12.7244	12.6076	11.6566	12.9068	11.6187	12.0295	11.8901	12.8378	12.5266	12.6137	11.521	11.1933	12.7165	12.2398	12.5027	11.521	12.5505	12.8958	12.6809	12.5967
201853_s_at	CDC25B	994	7.02215	6.72049	7.01171	6.882	7.23167	6.66529	6.95981	7.44508	6.5215	7.49126	7.85949	6.64876	6.80937	7.26018	7.10402	7.82862	7.48574	7.68866	7.42398	8.81138	9.08763	8.96216	8.0302	7.82374	8.50883	8.87543	8.21969	8.89926	9.54462	8.63588	9.83626	9.01542	9.43232	9.10842	9.0685	9.18078	8.94405	9.68227	8.34787	8.68978	9.41197	9.21372	8.23295	8.00564	9.26173	8.33179	10.0665
201858_s_at	SRGN	5552	8.93547	8.79284	8.99649	9.01011	8.31251	9.49467	9.99552	9.8371	8.55411	9.69717	9.27433	8.45216	7.60962	8.66126	8.67939	8.87037	10.8829	9.10253	9.23515	10.3198	10.2122	9.67091	9.17186	11.2261	10.8547	11.3905	9.66052	9.0705	9.66328	9.80548	11.0009	10.6078	8.98791	10.8013	8.83738	9.2569	8.51729	9.75321	8.10771	10.2065	9.76862	10.8923	10.9842	10.7758	10.9566	11.4635	10.5975
201859_at	SRGN	5552	10.0823	10.1538	10.1525	10.2751	9.76013	10.6227	10.8297	10.855	9.48244	10.4686	9.98665	9.43872	8.86753	9.93435	9.64162	9.74556	11.4586	10.113	9.94669	10.8884	11.0565	10.4338	9.89991	11.4334	11.3963	11.6853	10.586	10.0177	10.49	10.5204	11.5842	11.1296	9.86324	11.2113	10.0558	10.1156	10.0774	10.7478	9.50309	10.9303	10.541	11.3771	11.6719	11.2942	11.4014	11.6667	10.9103
201860_s_at	PLAT	5327	8.10496	7.37672	7.33756	8.75888	8.10805	7.86394	8.85089	8.56723	7.8124	7.72551	7.1997	8.174	7.55953	7.21612	8.11012	7.49399	7.33793	7.54808	8.05445	8.17177	8.95265	8.18737	8.66942	8.83486	9.40527	7.67977	9.37259	8.20989	7.70722	8.25814	9.00526	8.74038	6.77394	7.41866	8.6861	7.08386	8.85739	7.71331	8.47805	8.65744	7.66513	8.18227	9.7998	8.18467	8.14542	8.51902	7.43023
201865_x_at	NR3C1	2908	9.68065	9.30395	8.75245	9.91686	8.82976	9.26142	9.02064	8.36345	9.06783	9.01379	8.58546	8.95138	8.90243	8.69636	9.07136	8.67498	8.96693	8.48899	7.97531	8.12865	9.16147	6.83456	7.85205	9.4751	9.31287	9.09011	8.3327	8.04688	8.37252	7.26537	9.15714	8.9974	6.61204	8.45013	8.21686	7.72003	7.92275	7.48362	8.04743	8.86505	8.06143	8.40985	8.63152	8.76464	9.13296	9.09346	8.58426
201867_s_at	TBL1X	6907	3.59442	3.19172	4.16291	3.851	3.92936	3.76393	3.81676	4.39355	3.94694	3.99976	3.94488	3.63055	4.13831	4.11694	4.18774	4.30775	3.82894	4.26333	4.47885	3.49027	4.08119	3.8613	3.77052	3.47006	4.03568	4.65917	3.85889	3.87726	3.64938	4.09117	6.67331	3.64325	4.76841	4.42993	4.89029	4.43595	3.6239	3.87852	4.09601	4.08117	4.39256	5.40381	4.02806	4.37967	4.59734	3.775	4.35006
201884_at	CEACAM5	1048	13.5901	13.7754	13.7233	13.0384	13.7571	13.6429	13.6365	13.8065	13.5149	13.6628	13.5296	13.4623	13.7486	13.777	13.7043	13.7184	13.3183	13.6799	13.5832	12.7073	12.0726	13.0094	13.5471	13.3944	11.1053	11.0491	13.4262	13.5507	13.3416	13.4281	12.6351	11.6504	12.0525	12.7475	13.1766	9.25339	13.2685	13.2326	12.9026	12.4939	12.3802	13.3973	13.6459	11.451	12.2502	13.1512	11.0399
201890_at	RRM2	6241	7.54509	6.77209	8.43614	7.04644	8.53703	8.22701	6.99781	8.44255	7.21556	8.90964	9.06599	7.28885	8.24352	8.40562	7.60282	9.66133	8.85088	7.98654	8.92681	9.35009	10.5308	11.6254	10.0632	9.13083	9.25463	10.0401	10.838	9.47321	10.3092	10.2057	9.35094	10.4808	10.94	11.3331	10.9543	11.1553	9.77538	10.928	11.1615	9.91868	11.5593	11.2591	9.42447	10.3054	10.6811	10.9891	11.2531
201893_x_at	DCN	1634	11.9098	11.9382	10.6535	12.5344	10.6802	12.2665	12.2991	11.573	10.9924	11.1417	11.2922	11.1214	9.67925	11.1383	11.2948	11.5722	10.8692	10.5314	10.8218	10.9682	12.2973	9.71349	9.85252	12.7475	12.6203	11.1282	9.52668	11.3836	11.6107	9.97228	12.1225	10.9533	10.0789	10.7012	11.2866	10.0337	11.514	10.4813	9.15153	11.3261	10.7361	11.1669	10.3261	11.6445	11.2279	11.5886	11.6439
201909_at	RPS4Y1	6192	11.0602	5.0539	5.09465	4.9287	10.8063	11.2538	5.15459	10.6409	4.76136	11.0878	11.3093	5.27784	10.6521	10.9149	10.8729	11.0501	11.2595	5.52656	10.8891	12.2635	4.52326	10.7456	4.9867	4.86397	11.878	11.5865	4.87671	5.88696	5.13898	11.7227	5.30199	11.7205	4.96032	4.95846	11.2722	12.1662	5.16957	5.07901	5.11372	5.34159	4.83259	4.91595	10.0649	9.50168	10.7768	10.9786	5.14184
201911_s_at	FARP1	10160	6.65723	7.01291	6.4953	6.87798	6.69835	6.61071	7.00091	6.76728	6.9696	6.72175	6.74192	6.83258	6.70563	6.65117	6.94436	6.88291	6.84156	6.85336	7.02658	8.03619	8.08033	7.59473	7.51928	8.9652	7.61187	6.86326	7.87371	8.12022	8.22015	7.6208	7.94549	6.99928	6.96502	6.89033	8.14818	7.10766	8.13088	7.35971	8.33019	7.33547	7.41104	6.6388	7.24353	6.71824	7.46009	7.62993	6.4614
201925_s_at	CD55	1604	7.04288	7.82643	10.1353	7.68978	7.34138	8.29066	9.53803	9.72238	6.61702	7.80842	7.57626	7.23358	6.85394	7.65009	7.08553	7.64365	6.83095	7.96844	7.79732	9.62332	6.88198	10.2663	7.23193	8.88036	9.95462	9.92504	10.2639	8.4275	8.41498	11.3275	9.53717	7.67483	9.27741	10.138	7.59372	8.2457	10.0358	10.0989	8.61703	9.94065	8.7177	11.1786	10.7084	10.478	11.1778	9.63236	9.51522
201926_s_at	CD55	1604	8.06801	8.74219	10.1907	8.00959	8.13606	8.65393	10.1137	10.0167	7.7649	8.94124	8.34813	8.21668	7.69555	9.24216	7.96732	8.78348	8.06674	8.75814	8.84181	9.5685	7.58447	10.824	8.0125	9.11763	10.5511	10.0898	10.3668	8.96576	8.72218	12.0072	9.70023	8.56226	9.37588	10.8015	8.10424	8.66122	10.7	10.1762	8.35746	9.69746	8.90656	11.484	11.4227	10.8335	11.8422	10.0359	9.58051
201939_at	PLK2	10769	6.39393	6.10777	6.53922	6.53685	6.52514	6.625	6.7819	6.44473	6.26649	6.53344	6.0332	6.85794	6.31556	5.76534	6.11134	6.39162	5.70637	5.93048	6.31877	6.42695	7.03242	6.47874	6.19372	7.34333	7.82656	9.56473	7.18541	7.22557	6.65395	7.1976	7.69492	6.20096	6.88056	7.3004	6.40683	7.91004	6.67676	6.50439	7.07544	8.36625	8.38372	8.56489	9.05126	7.14524	8.56071	7.78748	6.54187
201942_s_at	CPD	1362	6.08423	6.03286	6.14102	5.44419	6.24584	6.24349	5.98179	6.2475	5.97539	6.62677	6.61853	6.42773	5.95013	6.6146	6.13104	6.87862	6.89325	6.15765	6.72897	6.01035	6.4308	6.44693	7.64551	6.54954	6.37212	6.53161	5.48347	7.20665	7.01018	7.46052	6.80549	6.57297	6.65444	7.12077	6.62076	7.02344	6.28194	5.56358	6.18721	6.35183	6.46965	6.71173	6.62469	6.34058	7.17435	7.67679	7.16252
201951_at	ALCAM	214	5.68405	6.44939	5.99143	6.526	5.83618	6.23095	6.0248	6.40591	5.96793	6.45152	6.26178	5.90286	5.43661	5.96944	5.59135	6.0625	6.27352	5.6036	5.97112	7.45629	6.43816	6.73668	5.87599	7.86289	6.87198	6.7387	6.37862	7.52587	7.27953	6.98009	7.71658	6.86844	5.75704	6.65094	7.23595	7.43544	6.44562	5.85429	4.7478	5.87864	6.84596	7.35944	6.91935	8.17488	7.8192	7.24389	6.97345
201952_at	ALCAM	214	7.69343	8.41386	8.10883	8.64244	7.49514	8.20132	8.10204	8.43524	8.20643	8.38118	8.14923	7.75158	7.50119	8.07193	7.7761	7.78295	8.3174	7.42175	7.75604	9.46316	8.74561	8.89125	7.91043	10.0458	8.6811	8.56751	8.33433	9.36288	9.38187	8.88866	9.46678	8.91597	7.28379	8.83179	8.89927	9.68232	8.30548	8.00765	6.72206	8.02694	8.91522	9.37051	8.70076	10.4595	9.74879	9.17084	9.11356
201957_at	PPP1R12B	4660	8.59338	10.0769	8.2187	10.7151	7.31576	8.28926	8.69618	7.26758	8.1088	8.25645	7.31475	6.91806	6.80758	8.2373	7.02071	7.9663	8.25166	7.68996	7.44073	8.35924	8.83736	7.07382	6.98141	7.3572	10.0083	7.91666	7.86829	8.47059	6.555	6.49413	7.87909	6.94311	7.19145	7.00581	6.5012	6.45151	7.27679	6.06273	6.66924	7.79547	6.70169	6.64095	6.93247	7.95702	6.88555	7.0431	6.68161
201963_at	ACSL1	2180	7.08957	6.72607	7.01015	7.70379	7.57846	6.94784	7.38231	7.2012	6.1897	7.32014	7.45072	6.24918	6.04574	7.19625	7.0254	7.87699	8.49792	6.95771	6.92732	7.86842	8.7146	7.31954	6.68227	9.18811	7.58064	7.8235	7.30714	7.71791	9.06196	7.59264	7.52419	7.75001	7.98749	8.21248	6.89626	9.13081	7.59459	8.3181	7.3513	8.05979	6.58305	8.25129	8.31261	7.11599	7.85443	8.6245	8.56487
201971_s_at	ATP6V1A	523	8.20161	7.77319	8.03952	7.90953	8.27404	8.05866	7.76216	8.45595	7.911	8.24829	8.29553	8.27045	8.12824	8.33909	7.82644	8.31856	8.34234	8.23311	8.32254	7.69761	7.49469	7.45204	7.53614	8.10181	7.90147	8.14795	8.00349	7.53202	7.79809	8.04538	5.06152	7.82292	7.90416	7.6524	7.85984	7.68821	7.19227	7.47537	4.53027	7.91243	7.19614	7.16695	6.58244	7.49883	7.77859	8.05799	8.24229
201983_s_at	EGFR	1956	9.22253	9.03256	8.29088	8.46394	9.09785	8.69001	9.04349	8.91471	8.09675	8.46469	8.46653	8.74122	8.88699	8.61394	8.80208	8.59563	8.02612	8.55121	8.97481	7.93575	8.16545	7.5787	8.09804	7.38226	7.80783	7.53419	7.94011	8.29362	7.0085	7.81109	9.57162	6.67146	6.84444	7.03817	7.14144	6.86662	8.48345	7.87478	8.40941	6.59105	7.30934	7.87601	8.54623	5.87932	7.29317	6.14204	6.19961
201996_s_at	SPEN	23013	6.02567	5.80251	5.88837	5.9716	6.64245	6.04132	5.96297	6.51986	6.13643	5.47677	5.83621	6.02716	5.78791	6.68854	6.29909	6.65179	5.48467	6.69929	7.08077	5.32509	5.55238	5.67722	5.19985	5.24549	6.18526	6.53856	6.02683	5.62984	5.34876	5.28581	6.57266	5.07629	5.95525	5.24647	5.79148	5.14755	5.99664	5.81463	7.60847	5.67478	6.55101	7.72187	7.5578	5.68426	5.63566	5.12153	5.67523
201998_at	ST6GAL1	6480	8.52107	7.94991	8.31294	8.48136	8.39606	8.83648	8.36574	7.98257	9.12439	8.86386	8.32812	8.75457	7.59965	8.04296	8.26505	8.2648	8.832	7.94291	8.02091	7.20323	8.50113	8.3091	9.71626	8.49175	8.13537	9.67146	9.50263	9.19292	8.74368	5.43708	7.40763	8.50848	6.40471	8.01007	8.413	7.60682	5.73169	7.85887	9.74375	7.56757	7.88608	6.64229	7.86034	8.74247	6.71493	7.99495	7.96952
202007_at	NID1	4811	6.96784	7.4813	5.74397	8.94373	6.95875	7.23664	7.41659	7.10325	5.27614	6.40819	6.37168	6.03519	4.82673	6.9165	5.7287	6.51791	6.19837	5.55675	6.5184	7.87878	8.81876	7.87278	7.52358	8.75313	8.9188	7.5613	8.28597	8.32683	7.22381	7.88193	7.96916	7.3378	6.60415	7.12852	8.25238	6.51608	7.91853	7.47869	8.3536	7.70783	7.21004	8.14895	8.20154	7.32736	8.00307	7.99133	7.52615
202017_at	EPHX1	2052	8.86294	8.28934	8.33838	9.21753	9.05342	8.92572	8.84717	8.56462	8.9911	8.7069	8.74752	9.01851	8.77224	8.68076	8.67688	8.46224	8.61118	8.79117	8.76021	7.7753	9.07222	7.80855	7.65184	8.88029	8.56868	8.83366	7.19543	7.98921	9.57593	6.681	8.58141	7.571	9.15651	7.98699	9.45817	9.8592	8.58119	7.59845	8.39223	8.13683	8.09048	8.16963	7.66354	8.14848	8.15444	8.57316	8.12875
202037_s_at	SFRP1	6422	7.30617	7.39346	6.91114	8.14759	6.61089	9.05731	7.87022	7.07929	6.9895	7.80378	7.03354	6.24611	5.59486	6.5013	7.07151	7.40945	7.12603	6.45894	6.88384	4.19603	6.01109	3.84042	6.64997	7.34098	4.68275	6.00822	4.32029	4.30094	7.85007	3.75193	4.0902	4.5953	3.92066	3.72487	3.73223	4.15059	3.64567	3.82058	3.83597	4.55425	4.67255	4.08627	3.91817	4.05223	4.77296	4.61491	3.74416
202052_s_at	RAI14	26064	6.954	7.18709	6.96502	7.54669	8.08595	6.9588	7.00948	6.27435	7.06971	6.83903	6.85085	7.58907	6.84644	6.427	7.3792	6.9768	6.06666	6.67632	6.19597	8.04529	7.91441	7.31166	7.08359	8.10199	8.6468	7.40697	7.27734	7.10304	7.46927	6.84702	7.96294	6.88956	6.43973	7.29146	7.61061	6.75773	7.23797	7.18071	7.77266	8.29364	7.24067	8.22949	8.11478	7.7774	8.71169	7.90585	7.7528
202072_at	HNRNPL	3191	6.78394	6.80551	6.584	7.11708	7.23897	6.55054	7.50207	7.3831	7.37827	7.93098	8.27624	7.60031	7.75862	8.01365	7.60541	8.70539	6.60445	7.68759	7.04741	8.22226	8.95593	8.90232	8.21137	8.64541	10.1045	9.64335	7.74949	8.56545	7.39752	7.74955	7.4574	9.72541	10.7911	9.94483	10.6973	8.27163	7.69038	8.22241	9.16935	9.39016	9.92308	8.50368	8.9865	9.52632	9.67483	9.63885	9.87652
202073_at	OPTN	10133	8.80083	9.13119	8.70978	8.71255	8.57976	8.17399	8.72254	8.08274	9.07859	8.73935	8.39489	9.27706	8.9126	7.71279	8.75259	8.18319	7.86761	7.98744	7.78074	7.665	7.47266	7.04074	6.91983	7.95491	8.09593	9.53567	7.53322	7.78946	7.9608	7.44131	8.74496	8.57589	6.75289	7.20057	7.05495	7.67736	7.63628	6.29042	7.27062	8.1593	7.47842	6.82094	7.96967	7.36793	8.95423	7.76293	7.90553
202075_s_at	PLTP	5360	6.74182	6.37303	6.14102	7.20496	6.79565	7.70785	8.0241	8.12922	6.8369	6.69756	7.10358	6.9709	5.82919	7.02573	6.72064	7.04928	6.73064	6.58511	7.01363	8.28595	9.40324	6.74218	7.90407	10.0737	9.3853	9.22939	8.11534	7.98303	8.25934	6.71234	7.35797	7.33422	6.84543	6.96841	7.86669	7.88295	8.24868	9.05044	9.4323	8.12808	7.93823	6.78511	7.26102	9.01047	8.54791	8.64673	9.02789
202086_at	MX1	4599	7.89773	7.81689	8.08497	7.73901	8.42249	7.79231	8.08427	7.9592	7.11881	10.8925	8.61574	6.70798	7.48275	6.77079	8.24099	8.40744	7.53438	8.22741	7.56305	8.38914	9.34669	8.2334	7.22036	7.48069	9.23785	10.8012	7.184	7.04773	9.57918	6.30592	8.84923	11.5111	7.51259	9.87969	7.53683	7.72817	7.14944	5.61703	7.05564	7.94181	9.08976	7.81694	10.7485	8.1134	9.87384	9.08448	7.8315
202095_s_at	BIRC5	332	5.86854	5.21883	6.92947	5.23845	7.49532	5.97739	5.76886	6.33189	5.93404	7.48157	7.97037	5.72543	6.70635	6.66597	6.36024	7.99351	7.70582	6.07043	7.41508	8.30068	7.9357	8.86401	8.55929	6.59321	7.4029	7.94219	8.17827	7.69976	8.52711	8.29294	7.03572	8.29751	9.38786	8.61675	8.81803	8.97697	7.18027	8.7411	8.86776	7.97073	8.89074	8.76681	7.18467	8.22425	7.94035	8.51347	8.81536
202102_s_at	BRD4	23476	8.04383	8.31789	8.02541	7.99857	8.30222	8.11249	8.43604	8.67207	8.06747	7.91673	8.1561	7.99617	8.15998	8.43502	8.66204	8.35468	8.18808	8.68517	8.69558	8.57004	8.314	8.87936	8.40986	8.7024	9.26062	9.37801	8.57479	8.99301	8.5235	8.80145	8.92005	7.92952	8.99427	7.97543	9.39228	8.07854	9.46915	8.81257	9.0259	8.42104	8.57818	8.65982	8.40461	7.97858	8.33818	7.81712	7.75172
202112_at	VWF	7450	7.38643	7.55083	5.73393	9.23218	7.42578	8.87296	8.17957	8.14909	7.62782	7.22027	7.45824	7.03059	7.21423	7.58864	7.2498	7.30276	7.32687	6.84892	7.37701	8.30601	9.33535	8.57338	6.99725	7.82294	9.47594	8.28762	8.53365	8.14547	7.61669	7.96615	8.02038	7.32368	7.43511	7.65928	7.84094	7.46004	7.90244	7.58547	7.94155	8.25021	8.02337	9.83978	8.95354	8.49255	8.53559	8.6528	8.11116
202127_at	PRPF4B	8899	7.14052	6.90206	6.46679	7.06732	7.06198	6.55537	6.72744	6.53556	7.30912	6.79162	6.6885	6.82977	7.03278	6.73076	7.19288	6.87967	6.71556	6.46778	6.72833	7.1258	7.12283	6.94297	6.8824	7.42909	7.44007	7.50208	7.21228	7.03259	6.94784	7.85904	7.22227	6.80337	7.01371	7.02386	6.66438	7.81425	7.25625	6.84081	7.92304	7.60733	6.88466	7.48757	7.57898	7.56759	7.66684	7.52945	7.46748
202129_s_at	RIOK3	8780	9.83932	9.41647	10.1251	8.54524	9.88135	9.65923	9.39075	9.40784	9.27788	9.94056	9.39502	9.70932	9.89333	9.23639	9.50235	9.85334	9.27889	9.58355	9.68995	7.83313	7.76637	8.14637	7.91245	7.71637	7.58252	8.13758	7.5907	7.60528	7.44228	9.1266	8.20431	8.12266	7.98493	8.10011	7.52629	8.29084	7.84135	6.77135	5.3023	7.90143	7.62719	7.60353	8.97259	7.52998	8.32948	8.26566	8.63182
202133_at	WWTR1	25937	8.49427	9.58223	7.49639	11.3945	8.01988	9.00203	9.25548	8.04387	7.1163	7.75633	7.75645	7.27637	7.0865	7.54184	7.29614	7.8652	7.36991	7.85149	7.52347	9.11956	9.72659	7.44433	6.88483	9.39922	10.2423	9.07838	8.06653	8.69804	8.69163	6.81029	9.82674	6.97018	5.91493	7.17793	7.31129	8.57294	7.09344	6.61543	7.76848	9.35602	8.06589	7.91576	9.08399	8.13271	8.81134	8.82042	7.72786
202145_at	LY6E	4061	6.01218	5.70174	6.20735	6.43319	5.72709	5.95897	5.76749	5.89204	5.99794	6.25277	6.02434	6.09039	5.0266	5.9382	5.77229	5.52055	5.71557	6.07644	5.84652	6.4164	9.2374	8.25543	7.19345	8.13122	7.90448	9.6433	7.26022	6.78747	7.9622	7.3588	7.10976	8.86558	8.63557	7.50396	6.83708	8.53005	7.79283	8.95903	8.22773	7.77099	8.73108	7.18834	9.15291	7.91284	9.26457	7.96417	7.77573
202149_at	NEDD9	4739	10.1599	10.118	9.2124	9.20755	9.68448	10.316	9.77997	10.0479	9.36505	9.94489	8.70598	9.56889	9.58217	9.24937	9.43302	9.15546	9.7051	9.9412	9.24756	8.42656	7.97919	8.90911	7.94915	8.87849	8.00999	8.37586	9.36094	9.02183	8.39445	11.0915	8.60894	8.20969	8.47357	8.80824	9.57107	8.86267	8.97611	8.62706	8.18778	9.63879	8.16376	9.64654	9.83011	7.87883	9.15358	9.38644	8.34067
202158_s_at	CELF2	10659	5.93535	6.36145	5.89935	6.94403	6.36928	6.53327	6.01095	6.49695	6.01422	6.87436	6.16924	6.1162	5.33925	6.52842	5.87768	6.536	5.89258	6.06141	6.04946	5.06804	6.11848	6.3179	7.34884	6.85403	7.02174	6.59618	6.91107	7.31866	7.36149	7.06297	7.31537	5.35596	6.96556	6.86286	7.74436	4.20772	6.95372	7.04131	6.79423	6.82331	7.02458	6.82666	7.0866	6.97817	7.54097	5.75379	5.04901
202191_s_at	GAS7	8522	6.3355	6.6925	5.55698	7.56432	6.56392	6.50122	6.81626	6.66377	5.48704	6.02685	5.46155	5.88063	5.51	6.36618	6.10495	6.14443	5.64206	6.01029	6.18773	5.55263	6.04881	5.02377	5.02998	5.75357	7.26951	6.50909	5.43742	5.59027	5.18883	4.98206	7.00203	5.32515	4.68224	5.56015	5.88583	5.79691	5.47961	4.97117	5.09012	6.08732	6.05882	5.09534	5.96875	5.15555	5.29532	5.89325	5.61165
202196_s_at	DKK3	27122	5.39528	6.10462	4.22458	6.58262	5.20874	6.33239	6.30886	5.39845	4.86332	5.39159	5.02573	5.47309	4.04882	4.08984	5.21069	5.06668	4.76853	4.46865	5.25264	7.0794	7.57614	6.51899	6.16931	6.78713	8.07928	6.40169	6.24834	7.2563	6.7501	6.51179	7.62876	7.32843	6.99198	6.24572	8.05975	5.84487	7.28931	6.20206	6.40992	7.2517	6.61678	7.2257	6.86194	7.05836	7.45624	7.02431	6.4815
202202_s_at	LAMA4	3910	6.72105	7.49442	5.65733	8.59727	6.678	7.46078	7.56257	7.16618	6.16583	6.5251	6.44626	5.95662	5.42184	6.28262	6.23326	6.67402	6.81175	6.13222	6.62182	7.65497	8.2313	7.25216	6.98922	8.19814	8.89556	7.5964	8.02405	7.80839	7.50995	7.4081	8.94024	7.39542	6.55629	7.08943	7.51563	6.9123	7.55411	6.96464	7.82828	8.12095	7.08945	8.36109	7.71308	7.76509	8.30356	8.11803	7.61829
202203_s_at	AMFR	267	6.85074	5.44017	6.23072	4.46724	3.34379	6.17716	2.95381	6.16209	6.81416	7.32873	5.09526	5.20579	5.01208	7.33121	6.18416	3.26365	2.4061	6.05218	6.2958	3.4997	3.64694	5.79594	3.64159	6.68827	6.42284	7.18353	5.40804	5.50741	5.20703	6.09779	4.53825	7.56469	8.05441	7.26393	7.28472	3.06533	3.26174	5.89399	4.22073	7.08121	7.62941	7.23028	5.76952	7.49231	7.6129	7.39704	7.48755
202206_at	ARL4C	10123	6.22579	5.26005	5.37766	5.21859	6.03408	6.90696	6.79614	6.73247	5.24044	6.52025	5.85332	4.62777	5.27856	5.24962	4.7715	6.4866	5.51485	6.57062	6.10738	7.86725	7.78356	6.54185	6.68875	9.16394	8.53236	8.29687	6.79128	6.81031	7.57167	5.53364	8.46187	6.75641	6.06626	7.01413	7.53281	6.20306	7.20835	6.86854	5.50125	8.486	9.00849	6.98924	8.06177	8.44817	8.78165	8.43549	7.93535
202207_at	ARL4C	10123	7.12451	6.34746	6.55364	6.449	6.67266	7.75286	7.47254	7.61107	6.37239	7.52835	6.60529	5.72698	5.86062	6.25629	6.29909	7.10633	6.07835	7.70319	6.71909	8.27644	8.24725	6.81554	6.9059	9.57488	8.68218	9.0011	7.30246	7.16303	8.14349	6.15294	8.94563	7.29336	6.18066	7.49272	7.84946	6.86818	7.65152	7.4333	6.49764	9.07816	9.34794	7.528	8.6264	9.00297	9.34747	9.12799	8.38921
202219_at	SLC6A8	6535	9.68436	10.1149	9.44982	9.0336	9.20072	8.77155	9.40782	8.05144	10.0527	8.99871	8.84671	9.85741	9.7017	8.62485	9.71574	9.18541	9.0892	8.62766	8.47323	8.38899	6.94554	9.4834	5.93954	9.15677	7.34593	7.45656	7.09262	7.49916	6.81331	8.88617	7.06722	7.06488	7.50982	7.53011	8.7862	8.33405	9.54078	9.34909	6.16476	8.23392	8.31791	8.98367	8.53997	6.97455	8.11246	8.27101	9.00083
202222_s_at	DES	1674	8.83423	10.7225	5.97835	11.4849	6.72969	7.81274	9.26918	6.20865	5.98817	6.42741	6.4584	6.23831	6.43309	6.69616	6.10525	7.11759	7.04568	8.19197	6.98832	10.0856	10.087	4.82842	5.76929	4.5154	11.571	9.32442	5.50657	8.33459	5.18914	5.27718	8.32586	6.2531	5.95525	5.52318	5.15792	5.32932	7.27646	4.97974	5.2618	8.07291	5.46247	4.91373	5.59089	5.70783	7.36752	7.53515	6.25815
202234_s_at	SLC16A1	6566	8.26266	8.13285	8.73553	7.55768	9.10656	7.77566	8.1123	8.4931	7.48974	6.94045	9.08355	9.06762	9.38095	6.85333	8.46235	8.46107	6.32608	9.17353	8.62579	7.81806	7.66673	6.98813	6.27829	5.74138	5.24075	6.38076	6.10986	4.84351	6.89777	4.3607	5.78759	5.3249	6.20863	7.37093	6.58145	5.36234	6.56205	7.43512	8.16333	6.74785	6.76716	6.69045	7.33486	7.46064	8.16476	7.35881	8.36271
202235_at	SLC16A1	6566	7.35264	7.38337	7.77026	6.43763	8.79067	6.94136	7.17348	7.68953	6.83895	6.55246	8.63185	8.42114	8.68622	5.98515	8.04884	7.84734	5.58779	8.42644	7.93081	6.87801	6.65616	6.45387	5.47658	4.99603	4.9973	5.70056	5.43766	4.18303	6.09529	4.26187	5.32599	5.14342	5.67655	6.62379	6.25387	5.46455	5.80792	6.52986	7.35465	5.60716	6.08231	5.92859	6.48243	6.33869	6.87798	6.51023	7.28905
202236_s_at	SLC16A1	6566	10.2774	10.274	10.2053	9.49325	10.8405	9.52544	9.83443	10.1076	9.37351	8.99138	10.6042	10.7884	10.9296	9.1265	10.3937	10.2919	8.59236	10.6747	10.3423	9.47431	9.75393	9.40918	8.92524	8.23952	8.04111	8.61414	7.99598	7.62461	8.6951	6.51401	7.76167	7.93875	8.28022	9.5525	9.03983	8.20523	8.79458	9.17616	9.51904	8.39521	9.27955	8.58286	8.85594	9.29985	9.49762	9.44255	9.85031
202237_at	LOC101928916 /// NNMT	4837 /// 101928916	7.50077	6.81833	6.97892	7.70498	7.19978	8.7562	8.36305	9.17688	5.527	7.30205	7.46722	6.57099	6.2857	8.09611	6.18487	7.68838	7.40487	7.57715	7.45684	9.17897	9.99618	7.4213	7.53439	10.6179	10.5015	10.0921	8.42645	9.08167	10.6335	8.39628	9.67328	9.13501	8.86383	8.4678	8.84515	11.2427	9.42395	8.49923	8.04911	9.9562	8.6153	9.49807	9.41785	9.9338	9.88674	9.69553	9.56555
202238_s_at	LOC101928916 /// NNMT	4837 /// 101928916	6.65573	5.67911	6.03794	6.62434	5.90561	7.72515	7.30474	8.23726	4.99975	6.46179	6.71635	5.97033	5.75916	7.0396	5.46107	6.72612	6.80022	6.77838	6.36618	8.14119	8.71607	6.20215	6.51674	9.33608	9.37037	8.97361	7.36135	8.24462	9.59706	7.38597	8.45444	8.13248	8.05637	7.60187	7.68725	10.3389	8.07817	7.44607	6.60984	8.88412	7.44126	8.27866	7.99116	8.68258	8.74773	8.6947	8.48305
202242_at	TSPAN7	7102	9.36681	9.50508	9.67906	8.85769	10.0781	9.4997	9.5478	8.81269	9.47622	9.66788	10.0291	10.0783	10.2412	9.47972	10.2547	10.1317	9.18613	9.70735	9.50891	7.76012	8.13444	9.32029	8.91228	6.14526	7.2454	6.53522	5.98595	6.78965	7.52077	6.87105	6.93828	8.72127	5.12751	7.42856	7.23581	4.12488	7.12548	6.8681	6.16923	6.31904	7.50665	6.18153	7.45174	5.39559	5.13009	6.43587	9.39776
202259_s_at	N4BP2L2	10443	6.71617	7.12491	6.98948	7.62558	6.90986	7.70678	7.54773	6.45778	7.65467	7.23071	6.76884	7.21787	6.02018	6.69584	7.12988	6.8131	6.73577	6.29621	7.0143	7.43441	8.06894	6.6426	7.21122	8.51492	7.82997	7.13608	7.65378	7.39026	9.24712	6.8696	7.80692	6.89621	6.16569	6.83567	6.2545	6.71999	7.41458	7.13863	7.19545	6.77487	6.74227	6.85632	7.20045	6.96022	7.21888	7.05371	7.10169
202260_s_at	STXBP1	6812	6.57772	7.15928	5.80557	8.0921	6.00572	7.28154	7.2814	6.4878	6.13382	6.33953	6.03162	5.49564	5.40488	6.07985	5.5959	5.73893	6.75899	5.5256	5.64024	7.72895	8.04928	8.11836	7.03127	7.98367	7.5525	7.56136	6.76609	7.85491	8.69876	9.14587	8.61619	5.38523	8.59545	7.65423	6.18609	9.06032	9.12185	7.77786	8.4619	8.49604	6.31292	9.07488	7.82289	8.38183	8.31181	8.31912	8.13755
202266_at	TDP2	51567	12.3152	12.1877	12.1943	11.4148	12.3836	11.9022	12.1005	11.4755	12.1801	12.4321	11.9604	12.4365	12.3869	12.214	12.4889	12.3574	12.2128	11.8189	11.6844	10.8531	10.09	9.25576	10.196	10.4428	9.59915	9.87931	10.7859	10.5652	8.69087	10.896	10.0076	9.9469	10.1991	10.6963	10.4429	9.03182	9.72007	9.63566	10.896	11.2129	10.0992	10.1976	11.3788	9.68921	10.3578	9.9144	9.85345
202267_at	LAMC2	3918	6.73609	6.51044	7.95879	5.29311	6.99581	6.60096	7.29577	7.4377	6.47077	7.25524	6.62718	6.62114	7.08039	6.63414	6.42697	6.25773	6.34167	6.80331	6.59603	6.84378	6.45775	6.75286	6.7846	8.927	6.70574	7.11308	7.40065	7.96029	8.08781	8.28094	9.3766	5.68727	7.04816	6.99876	6.27621	5.55819	8.16835	7.21749	6.21589	8.63164	6.31049	7.84915	9.02974	7.01691	9.79594	7.17049	6.98288
202269_x_at	GBP1	2633	7.90563	7.48704	7.21611	7.77226	7.52536	7.70219	8.70136	8.89483	7.33882	8.54597	7.93347	7.09193	6.34784	7.28351	8.16651	7.89518	7.59014	8.60393	7.2787	7.93264	7.63615	7.029	6.76124	7.25441	8.9749	10.9587	8.17572	6.95496	7.95911	7.52768	8.69157	9.1833	6.90441	9.2366	8.49257	7.21492	7.78338	7.25434	7.1889	8.96389	9.21682	7.82742	9.38281	9.62799	9.76911	9.54889	9.38396
202270_at	GBP1	2633	8.41074	8.01105	8.07969	8.36898	7.78212	8.5112	8.8152	9.00269	7.75409	9.35061	8.40749	7.04039	6.78653	7.48512	8.09567	8.30738	7.99636	8.69117	7.1291	8.79909	8.36875	7.59615	6.58682	8.03099	9.39042	11.6079	8.5198	6.86271	8.27596	7.95541	8.98788	9.64647	7.61957	10.08	8.88553	8.07417	7.85855	8.02669	7.24264	9.31101	9.38901	7.94699	10.4517	10.4148	10.9219	10.4175	9.4086
202273_at	PDGFRB	5159	5.93353	6.04115	5.70629	6.70519	5.54669	6.44841	6.41992	6.14064	5.74306	6.11672	5.82884	5.71263	5.60805	6.03402	5.14342	6.0255	5.78585	4.99091	6.04847	7.47411	8.02984	6.64708	6.18	8.34807	9.02159	7.83056	6.85052	7.48562	7.55431	6.67706	7.88213	6.73304	6.83345	6.70594	7.72902	6.64017	7.57857	6.69619	7.02271	7.99368	7.1734	7.77173	7.01651	7.59799	8.0525	7.82841	7.42863
202274_at	ACTG2	72	11.4698	12.7975	8.28004	13.2103	8.64896	10.3834	11.9062	7.92844	7.19736	8.68562	7.91941	7.27547	7.6018	8.10563	7.56573	9.61447	9.40255	10.4525	8.41168	11.5274	11.9021	6.87755	8.1395	5.62154	12.598	10.4316	8.5152	9.53926	6.49841	7.55005	10.1433	8.88835	9.1748	8.63373	8.77565	6.93305	9.65647	6.44131	8.45738	9.88156	7.48411	8.73347	7.38687	7.9444	8.25355	9.25611	8.74354
202283_at	SERPINF1	5176	9.05141	8.80505	7.95328	9.38553	8.1631	9.20541	9.42469	8.68796	8.16669	8.53795	8.20608	7.96168	7.12863	8.57637	8.21735	8.43184	8.41784	7.71899	7.83122	8.84271	10.7061	7.12294	8.55496	11.4259	11.2849	9.953	8.29315	9.64063	9.61867	7.62548	10.048	9.5997	8.32567	8.99562	9.37695	7.517	8.79898	8.16933	7.43461	9.90051	9.39491	9.29711	8.77946	10.16	9.60942	10.0239	10.1706
202286_s_at	TACSTD2	4070	4.32256	4.79348	6.54237	4.29882	4.21136	4.60128	4.56694	4.10882	3.40355	5.94934	4.52774	4.13894	3.72161	4.49544	3.70428	5.19771	4.23796	4.33417	5.19161	8.90136	9.89597	4.63915	11.8658	11.1225	7.68323	4.72279	6.29709	7.20176	12.2033	6.82499	11.8591	6.28925	7.7214	7.17153	9.022	8.6767	11.8612	7.93264	7.01792	7.13409	7.89235	4.94562	10.5934	4.33188	7.31196	11.0982	4.51664
202291_s_at	MGP	4256	9.84367	10.3299	9.14618	12.1287	9.54886	11.0933	11.6259	10.4859	9.48871	9.56597	10.0411	9.22567	8.3315	9.19742	9.82928	10.3295	9.40707	9.26002	9.21186	10.6101	12.4076	8.17489	8.44189	12.6018	12.331	10.607	8.07223	10.4474	11.7287	7.50131	10.917	8.4859	7.08892	8.61535	7.53706	8.49908	9.43566	8.06011	7.93169	10.9513	9.51148	8.9994	9.26407	9.81137	9.91302	10.1599	9.35538
202310_s_at	COL1A1	1277	8.46069	8.60604	6.82188	9.35018	8.17527	9.03817	8.53628	8.99597	7.87149	7.7682	7.78376	7.76358	6.84861	8.25009	8.21814	8.92382	8.46137	7.55182	8.03749	12.2476	13.1006	10.666	9.46666	13.4225	13.6446	12.7895	10.8338	12.874	12.4553	11.41	12.9441	10.9466	12.7478	11.1971	13.1028	12.1894	12.8392	11.6703	11.0453	12.9525	12.4762	12.6499	11.0418	12.7453	12.8988	12.7554	12.916
202311_s_at	COL1A1	1277	4.30849	5.16585	3.5955	5.93086	4.04457	4.77058	4.67305	5.44191	3.78384	3.95418	3.96844	3.61482	3.30095	4.33977	3.88985	5.1202	4.367	3.34118	4.19625	8.85581	9.2306	6.92792	4.94084	9.71144	10.2251	8.78159	6.70336	8.65891	8.24905	7.49312	8.8308	7.08848	9.04879	7.36296	9.39944	8.6022	9.67167	8.50322	7.40691	9.51354	8.2635	8.74554	6.66519	9.12746	9.0297	8.56204	9.02812
202340_x_at	NR4A1	3164	6.84806	8.78486	7.7509	8.40348	6.78161	8.61304	8.39462	8.13801	7.27279	6.63894	6.47675	6.99075	7.03422	8.37036	6.85864	7.17027	7.14663	7.3973	7.28638	7.09711	6.86436	9.24189	7.01596	8.18249	7.89983	6.53342	9.19217	7.22156	6.74935	8.76953	6.59738	6.69266	8.09563	7.50895	7.69465	6.67873	9.34776	9.49864	7.65726	8.18534	7.44029	8.05655	7.69929	6.78875	6.82768	9.01761	7.96776
202341_s_at	TRIM2	23321	8.3698	8.44861	8.61658	8.40352	8.83194	8.6031	8.27696	7.87536	9.06325	8.35231	8.46696	9.05503	8.48927	8.47225	8.68082	8.7719	8.67153	8.01909	8.57621	7.14174	8.37318	8.90408	9.15385	9.17432	8.76425	8.45886	9.53587	9.57185	9.14916	9.44865	8.39756	7.90085	9.39605	9.36706	8.94239	7.82493	9.31089	8.51702	9.55887	9.34337	8.68211	9.2592	8.81863	9.05715	8.70046	9.06304	8.31541
202342_s_at	TRIM2	23321	8.41012	8.36703	8.57273	8.33715	8.63653	8.51328	8.35472	8.07203	9.01225	8.34781	8.49589	8.71986	8.47864	8.2464	8.4632	8.70651	8.49885	8.10338	8.46238	7.62932	8.37164	8.8534	9.26956	9.32473	8.68218	8.33366	9.41941	9.46601	9.1176	9.34567	8.2899	8.21222	9.23653	9.43627	8.5383	7.68581	8.70483	8.83286	9.37872	9.36088	8.86309	9.06674	8.65284	9.22779	8.97249	9.11314	8.51118
202345_s_at	FABP5	2171	9.85468	8.94534	10.9561	8.99423	10.5633	10.3604	9.65441	11.5929	10.0365	10.4118	10.9557	9.80085	10.0979	10.4827	9.8395	11.1081	10.7634	10.5194	11.3193	12.5779	10.9873	11.554	11.0204	9.99465	11.3222	10.0513	10.8141	10.6044	11.1671	11.6979	10.2183	10.5041	10.846	11.445	12.5146	10.8272	10.4308	11.6964	11.2793	10.047	11.5621	10.6405	9.7959	10.7906	10.5249	10.1728	11.1784
202350_s_at	LOC100506558 /// MATN2	4147 /// 100506558	8.82242	8.8646	9.33906	9.82526	9.2641	9.3506	9.52042	9.42514	9.33352	9.16856	9.30369	9.19431	8.35389	8.19876	8.75097	8.5617	9.08989	8.4581	8.74077	6.16127	8.65011	5.49733	7.36463	6.29395	8.75173	5.22727	6.79018	7.87469	5.19807	10.4243	9.46814	7.10507	8.9424	7.54799	6.79769	6.5265	9.3304	6.36725	8.79337	9.23908	7.39081	8.14718	8.48311	8.62181	6.52914	8.00748	5.4403
202357_s_at	CFB	629	6.47568	7.19955	6.95652	6.56682	6.71026	6.54699	7.60722	7.40294	7.20477	8.56681	7.62826	6.74239	6.64513	7.06522	7.79341	7.08844	5.84785	6.70481	6.77114	7.59249	8.05679	7.02964	8.44172	7.44761	8.05395	9.80643	8.18022	7.26768	8.03874	9.09789	6.99664	9.42712	7.63243	8.63812	5.8695	9.29744	8.15175	9.22531	7.13173	6.89921	7.89064	6.19578	8.53767	8.86596	8.46843	8.01221	7.9473
202363_at	SPOCK1	6695	5.84302	7.06939	4.53625	7.40906	4.69217	6.04863	6.30542	5.54499	5.25697	4.94232	4.55596	4.95853	4.50206	5.49949	4.82225	5.32753	5.93993	4.9862	4.44658	8.4897	7.60164	4.63344	4.14402	8.86031	8.41403	7.73867	4.73182	7.4675	7.9753	3.7821	8.84839	5.56217	6.2063	5.82293	7.09917	5.57984	7.23673	4.52482	5.26788	8.68613	7.94164	6.64337	6.47556	9.25316	8.84873	8.01763	7.8594
202376_at	SERPINA3	12	6.00638	6.25209	5.49299	6.65134	5.61838	6.70324	6.53432	6.76206	5.79796	5.70154	6.76489	5.64433	5.1623	6.88425	5.5734	5.38671	5.77379	5.38019	6.00321	5.19656	6.1669	5.14523	5.45366	6.43235	6.62081	5.81112	6.69051	5.56457	7.66105	7.85283	5.51409	5.73515	5.04739	5.63201	4.91377	5.47279	6.03975	6.67266	5.1966	6.3733	5.38674	6.34554	8.90315	5.16886	5.93226	5.73618	5.0507
202379_s_at	NKTR	4820	7.87689	8.03602	7.66089	8.01623	8.02325	7.63495	7.94819	7.75791	7.75001	7.28943	7.23037	7.42506	7.91381	8.14288	8.39185	7.87049	7.78715	8.2238	8.19213	7.11643	7.96266	7.95829	7.02275	8.13986	8.57257	8.64658	8.62974	7.88344	8.35632	8.2538	8.3872	7.15266	7.20753	7.61707	7.63677	7.22051	8.89345	7.38872	8.83197	8.13308	7.57971	9.04861	8.88095	7.97845	7.9955	7.76619	7.83509
202388_at	RGS2	5997	9.10229	10.3531	8.70434	11.7917	8.60479	9.66856	10.0549	9.06207	8.62337	8.41904	8.13082	7.88211	7.54535	9.2059	8.07608	9.19838	9.63427	8.68991	8.82095	9.11738	10.9867	9.05944	8.58677	9.38596	10.3453	9.47231	9.8032	8.99312	8.34715	9.61742	9.8092	9.15946	7.99099	9.02814	7.86232	8.56334	9.30231	8.52398	9.13131	9.41325	10.1755	10.982	11.5146	8.37394	10.2984	10.3075	9.21002
202391_at	BASP1	10409	7.93311	8.06824	7.58014	7.94093	8.02514	8.30957	9.0301	8.34711	7.1679	8.07287	7.83582	7.79106	6.57285	6.81478	7.40829	7.47732	8.46641	7.58444	7.2941	8.32094	9.1147	7.53995	8.00191	10.217	9.67768	9.60608	8.2622	9.17141	8.35334	7.13073	9.24546	8.84791	8.0426	8.40872	8.19024	7.1336	8.23664	8.33514	7.50398	9.25272	8.48332	9.14312	9.23145	9.31976	9.41842	9.28882	9.01521
202397_at	NUTF2 /// NUTF2P4	10204 /// 128322	8.1576	8.05784	7.9509	8.36011	8.24552	8.15726	8.30716	8.74832	8.6	9.16445	9.14369	8.60181	8.52341	9.22189	8.53781	9.11957	8.32059	8.69347	8.77866	9.85857	9.85759	9.55936	9.26026	9.41001	9.81475	9.82671	8.83032	9.40171	8.93332	8.09238	9.24396	10.454	10.9737	10.3138	10.5932	9.72529	8.70731	9.29119	9.87321	9.88455	10.6317	10.1994	9.23916	10.2518	10.1228	10.3833	10.3355
202403_s_at	COL1A2	1278	10.2802	10.603	9.04906	11.2413	9.97563	10.9681	10.4864	10.554	9.52341	9.96239	9.72975	9.42311	8.5934	9.59429	9.74352	10.51	9.9518	9.25547	9.85158	12.5728	13.2199	10.9273	10.5311	13.393	13.5145	12.5271	11.1227	12.7035	12.6367	11.6068	13.1263	11.5769	12.0443	11.7231	13.0906	12.2404	12.9147	11.659	11.1625	12.9	12.6743	12.7066	11.4726	12.8618	13.008	12.7682	12.8314
202404_s_at	COL1A2	1278	8.38556	8.80413	7.59257	9.77823	8.45124	9.28599	8.75846	9.68424	7.7112	8.4851	8.31299	7.78446	7.08641	8.50538	8.00407	9.64861	9.13221	7.77578	8.14606	12.0664	12.7427	10.7045	9.17899	12.9503	13.0751	11.9541	10.9582	12.259	12.5172	11.6755	12.9072	11.1359	11.9835	11.3387	12.7193	12.1571	12.6053	11.3919	11.1037	12.7831	12.2809	12.4766	11.0706	12.8089	12.8943	12.4885	12.8171
202409_at	IGF2 /// INS-IGF2	3481 /// 723961	6.58991	6.02494	5.55362	7.47949	6.0105	6.71111	6.89955	6.20865	5.47852	6.09265	6.64628	5.76851	4.96671	6.55263	6.08835	5.94582	6.45173	5.85732	5.76046	7.15634	13.6685	5.27495	5.53079	8.21035	8.61478	6.68188	6.25356	7.61418	7.24794	6.21871	7.14628	5.51398	7.09505	5.51852	8.10884	6.58966	7.79087	7.88938	6.35442	6.77814	6.55186	7.79691	7.02745	8.01702	6.60495	6.76782	7.92158
202410_x_at	IGF2 /// INS-IGF2	3481 /// 723961	4.86757	5.55267	4.32354	5.09583	4.87105	5.04048	5.53487	5.13156	4.99527	5.0703	5.3482	5.02947	5.05788	5.58112	5.49281	5.2072	5.20543	5.23981	5.14196	4.81901	10.2325	4.77637	5.01225	5.18239	6.54881	4.97839	5.07442	5.64463	4.89039	4.7108	5.25091	5.01966	5.65353	4.92629	6.51195	5.32258	5.2423	5.09615	5.08332	4.96216	4.95287	5.72622	5.31251	4.94301	4.58411	4.7072	4.82732
202411_at	IFI27	3429	11.8742	11.1065	12.3115	9.76992	11.9301	11.1364	10.8679	11.5379	11.8292	12.694	12.6135	11.3044	11.8182	10.7711	12.191	11.7541	10.447	11.6201	11.7687	10.9599	11.0128	10.6985	8.26235	10.2425	9.99462	11.4618	10.4964	10.7296	11.1041	11.3137	9.02976	12.3995	10.1707	11.9686	9.8015	7.8993	11.0058	10.7796	7.80181	9.83808	11.09	11.35	12.4933	11.8312	12.1686	11.4444	10.5059
202412_s_at	USP1	7398	7.1638	6.9163	6.78327	7.13392	7.36605	7.18774	7.13504	7.14679	6.81416	7.45087	7.44053	7.26916	7.0482	6.86223	7.22832	7.69581	7.18732	7.24176	7.8452	7.43618	7.50894	7.61189	7.31378	6.36656	7.2211	7.60916	6.91368	7.04017	7.51365	7.5319	7.30779	7.7422	7.78568	7.81584	7.4946	7.42382	7.42371	6.77074	6.99676	6.54066	7.28461	7.9524	6.90479	7.31734	7.10866	6.85633	7.42519
202431_s_at	MYC	4609	8.95645	9.2	8.97151	9.53945	9.27072	9.98919	9.29803	9.40688	9.2482	9.15016	9.03278	9.21631	8.35621	8.05983	8.67688	9.6476	9.23303	9.28608	9.27805	11.5	11.3373	11.1972	11.8187	10.7031	10.2614	10.8407	11.7608	11.148	11.2993	10.5634	9.16689	11.1551	11.5179	11.2287	11.1904	11.1953	10.9218	12.3599	12.342	10.9855	11.6282	9.99491	9.04648	11.1565	10.7922	9.95566	11.5799
202435_s_at	CYP1B1	1545	4.02858	3.77237	3.48363	6.37938	4.0786	5.71432	3.91109	4.9251	3.32436	3.55971	3.60639	3.61801	3.98942	4.13361	4.02934	3.89418	3.70345	3.76722	3.57221	4.90912	6.52409	3.32079	3.20166	8.21971	5.55096	5.81334	2.82197	4.30018	6.95888	3.14744	6.22522	3.52834	3.19336	3.4659	3.01229	5.2813	3.77589	3.29951	2.99509	6.1947	3.76451	3.35293	3.73058	5.53017	5.00537	4.95389	4.16487
202436_s_at	CYP1B1	1545	4.7523	4.88213	3.84882	7.55353	4.77391	6.60238	4.61683	6.5713	4.5205	4.57101	4.596	4.29202	4.00862	4.77859	3.8442	5.09674	4.9899	4.71124	4.54864	5.86944	7.55214	3.88982	3.60094	9.45928	7.05492	7.48725	3.76021	5.41728	8.25259	4.082	7.67781	4.063	3.79642	4.43677	3.74296	6.50427	4.93248	3.76764	3.85279	7.68022	4.72108	4.09289	4.33197	7.02338	6.15678	6.49928	5.43055
202437_s_at	CYP1B1	1545	4.15908	4.40966	2.75161	7.59718	3.75917	6.0371	4.35403	5.69643	3.4693	3.54125	3.99705	2.85451	3.36718	3.79718	2.94588	4.11736	3.37711	3.28173	3.11487	6.36814	7.34542	2.68645	2.86656	9.36684	6.54399	7.09771	2.57851	4.72645	7.48728	2.78613	7.33887	3.53707	3.09323	4.0591	3.06185	6.27704	4.20437	2.80542	2.6833	7.40232	4.11929	2.83094	3.91731	6.89268	6.11437	6.1067	4.63853
202450_s_at	CTSK	1513	8.43644	8.38173	7.60662	8.80009	8.08949	9.04152	9.27	8.73897	7.93922	7.85146	8.6018	7.87177	6.26322	7.33016	7.71383	8.35506	7.31786	7.31235	7.69323	9.3649	10.685	8.37351	8.65727	11.937	10.9521	9.76297	8.93607	9.95261	9.32502	8.85883	10.6576	9.62296	8.89122	9.2636	9.68602	8.40941	9.99665	8.87347	8.59557	10.2656	9.82555	9.41365	9.09174	10.1259	10.2144	10.4721	10.4738
202458_at	PRSS23	11098	9.89139	10.1126	9.13208	10.3543	10.0616	9.32947	10.0645	9.56617	9.67997	9.28197	8.70686	9.47437	9.38692	7.81028	9.59213	8.90439	8.1487	8.94465	8.56495	9.08934	9.90828	8.46283	9.24059	9.85788	9.78048	8.26728	8.82938	9.50823	9.29404	8.02469	9.17883	7.92883	8.18809	10.1206	10.4205	8.54788	9.06579	9.82018	10.3991	8.68059	9.25206	9.18231	9.26242	9.38284	8.98044	8.7693	8.65601
202465_at	PCOLCE	5118	7.58222	7.36153	6.31425	8.00465	7.07048	8.03873	7.61515	7.49238	6.86972	7.70609	7.1646	6.84175	5.84727	6.92158	6.76921	7.39185	6.77173	6.6246	6.69606	8.30452	9.73466	6.816	7.08054	9.69719	9.63735	8.5602	7.555	8.49154	8.17585	7.83402	9.03501	8.14698	8.26355	8.10443	9.01204	8.7601	9.01306	8.08833	7.39788	8.76405	8.81451	8.9465	7.69389	8.34505	8.72264	8.91267	8.79939
202478_at	TRIB2	28951	6.15612	6.78413	4.93984	7.09633	6.14362	6.91316	6.82193	6.14846	5.87338	6.42125	5.93238	5.40848	5.30633	5.68921	6.21563	5.66816	5.74209	6.26933	5.90361	7.4651	8.16309	8.13026	6.613	7.74751	9.02315	8.81413	6.96895	7.26868	7.33757	7.70454	8.46809	7.8668	8.10203	7.04222	6.93735	8.88304	7.70831	6.912	6.66018	8.71101	8.21343	8.18133	8.04539	9.76446	9.79592	8.23669	6.94548
202479_s_at	TRIB2	28951	4.9699	4.89622	4.26398	5.52626	4.39893	5.53344	5.60509	4.47014	4.98922	5.31383	5.02778	4.63509	4.2226	4.69082	4.86465	4.8792	4.40488	5.22264	4.65696	6.23048	6.54551	6.76425	5.37637	6.42336	7.65071	7.30442	5.05147	6.01262	5.85877	6.17304	6.56884	6.61708	6.92627	5.83707	5.61874	7.43164	6.29222	5.13184	4.85016	6.95393	6.61917	6.13454	6.48095	8.14606	8.17057	6.81179	5.49816
202488_s_at	FXYD3	5349	11.5421	11.068	11.1794	9.90714	11.1799	10.8022	11.0642	10.2594	11.2864	11.1258	10.6888	11.5396	11.1471	11.1325	11.0971	10.9393	10.9771	10.4149	10.3606	7.61258	6.99311	7.09152	8.57745	8.54944	7.09046	7.86403	8.40809	9.4039	6.74269	8.84759	8.19116	8.35627	8.22944	8.42949	10.0854	7.0609	8.97655	9.15839	9.80697	8.77941	7.90436	8.44405	9.92208	7.02118	8.34546	7.96857	6.64156
202489_s_at	FXYD3	5349	13.1874	13.0384	13.2876	12.1981	13.1051	12.9149	13.0567	12.8592	13.3153	13.0388	13.1668	13.4117	13.4989	13.119	13.1962	13.1934	12.9798	13.1881	12.7388	9.73842	9.4228	9.42336	11.7657	11.3308	10.4847	10.0824	10.9834	11.9777	9.79456	11.8683	10.6733	11.0372	11.6838	11.2224	12.1579	9.60866	11.8029	12.0854	12.2807	11.2435	10.8566	11.4306	12.1076	10.1206	11.8855	11.1137	9.77885
202497_x_at	SLC2A3	6515	6.32712	6.28322	6.75826	6.90935	5.9081	7.14126	6.93274	6.99173	5.89261	6.24916	6.58351	6.21681	5.98385	5.91194	6.08988	6.47276	7.28103	6.01174	6.29583	8.66813	7.13038	7.76604	6.01494	9.48385	8.26076	7.23192	7.54444	6.28533	7.50435	6.84754	6.84043	6.47167	6.79773	6.39961	6.04883	8.52838	7.24658	7.52266	7.3955	8.36129	7.23712	8.85543	8.66482	7.45664	9.38024	8.78582	8.14172
202498_s_at	SLC2A3	6515	5.22181	5.35351	5.18388	6.03858	5.09839	6.30258	6.12006	6.14846	5.27935	5.2656	5.44294	4.6961	4.87373	5.1453	4.79392	5.31731	6.14055	5.10553	4.92486	8.10077	6.58667	6.7471	5.40942	8.34935	7.81449	6.82018	7.27245	5.62168	6.54369	5.99858	6.03181	5.60849	6.02004	6.04523	5.36383	7.73758	6.1315	6.92031	5.83223	7.59529	6.54885	8.0707	7.76829	6.5748	8.87744	8.23407	7.56525
202499_s_at	SLC2A3	6515	5.73312	5.80752	5.56142	6.72938	5.49324	7.05938	6.5091	6.84286	5.10765	6.11437	5.57937	4.42963	5.36514	5.38271	5.22427	5.72183	6.9524	5.69465	5.27625	8.61707	7.52311	7.69532	5.78502	9.65164	8.75855	7.63268	8.31609	5.8171	7.5269	6.72896	6.91729	6.08695	6.30388	6.60632	5.78363	8.46929	7.14944	7.50961	7.81939	8.97524	7.81477	9.97509	9.20808	7.60443	9.53529	9.41869	8.12034
202503_s_at	KIAA0101	9768	8.2085	7.38438	8.96432	7.65033	9.11598	8.72121	8.19114	8.95355	8.11492	9.47848	9.66024	8.19998	8.87486	8.90661	8.56834	9.79896	9.29897	8.79843	9.49592	9.81091	10.1782	11.2593	10.29	9.0141	9.8497	9.98763	11.2696	9.38295	9.31189	10.2885	9.39383	10.2391	11.0136	10.885	11.0659	10.6632	9.16019	11.1291	10.0394	9.93689	11.0008	10.8708	10.2722	10.4477	10.533	10.9784	10.6476
202504_at	TRIM29	23650	5.55314	5.45354	6.7095	5.39473	5.19493	6.20631	4.68325	5.36071	6.08228	7.57701	5.71012	4.30803	5.73005	5.62642	4.82057	5.30501	6.55123	5.75954	5.85703	6.11854	7.96893	10.1367	6.69745	9.68965	9.38288	8.56179	9.23359	7.86762	10.5204	5.0979	7.18618	6.26521	8.60189	8.47925	7.95611	11.2199	9.86527	9.8492	6.9596	9.57415	9.3682	8.60975	10.2389	9.11669	9.99196	9.4446	9.09887
202525_at	PRSS8	5652	10.2939	10.3628	10.183	8.89698	10.2274	10.1119	10.1512	9.99916	10.3076	10.1706	10.0529	10.4089	10.4712	9.9695	10.2609	10.1685	9.72486	10.0629	9.93257	8.44032	8.33224	8.99462	9.29989	8.47082	8.69165	7.31792	8.90985	8.9295	7.78787	8.1559	8.33649	9.36061	9.09333	8.91922	8.94542	7.95287	9.45271	8.96031	8.81998	8.52329	8.33645	7.76585	9.43969	8.12981	8.75876	8.81103	7.42057
202543_s_at	GMFB	2764	8.8854	8.6213	9.53566	8.02757	9.2389	8.91869	8.74413	9.21853	8.3776	9.16038	9.37628	9.00793	8.95916	9.28927	8.85042	9.68386	9.16768	9.46761	9.43031	8.89019	8.56245	8.22227	8.19395	7.6597	7.80575	8.16906	8.14917	8.48755	7.02631	8.37481	8.84439	8.89518	8.15734	8.87738	8.21572	8.34218	7.49201	8.00897	7.88935	7.79487	8.27864	8.3644	8.66591	8.33161	8.40751	8.24183	8.41108
202554_s_at	GSTM3	2947	7.41182	7.8166	7.16188	8.16064	6.45452	6.54173	7.8136	7.62111	7.91373	7.70384	6.50564	7.18036	7.48265	7.57858	6.50785	8.16484	8.10735	7.64573	7.68648	5.76955	9.28324	10.2158	9.44119	6.61823	8.89158	5.69477	7.25764	6.58495	9.32104	6.4185	8.84451	9.93141	8.79054	8.1938	9.76152	10.2153	7.56209	6.29254	9.11373	8.61282	9.02381	6.51743	7.96917	6.96235	5.86929	7.15207	9.50953
202555_s_at	MYLK	4638	10.3931	11.5761	9.36855	12.6304	9.32074	9.70382	10.7565	8.47468	8.82772	8.84772	8.66146	8.83933	8.6568	8.94638	8.911	8.89523	9.40837	9.83221	8.92914	10.0576	11.0001	7.24124	7.56783	8.08148	11.7763	9.63884	8.61618	9.13552	8.01003	7.60572	10.4536	7.68281	7.81961	8.02776	8.54138	7.60865	8.85556	7.34247	8.67598	9.48609	7.71874	8.82384	8.23698	8.92568	8.94896	8.82136	8.51433
202580_x_at	FOXM1	2305	5.0582	4.84436	6.00993	5.02181	6.26316	5.53115	4.76203	5.91052	5.42032	6.3875	6.78596	5.26061	5.66216	6.02117	5.69435	7.39679	6.22151	5.33079	6.64333	8.23606	7.30804	8.81201	7.39705	6.01874	7.19731	7.85542	8.34778	7.69011	7.54214	8.15805	7.54403	7.66309	8.84912	7.7804	8.7158	7.6642	7.13647	8.55547	8.64595	7.36457	9.21125	7.84665	6.67136	7.30621	7.50893	8.0337	8.5218
202581_at	HSPA1A /// HSPA1B	3303 /// 3304	9.15372	9.53188	8.53788	9.07266	9.23587	7.62446	8.85089	8.7524	9.00823	8.91082	8.70713	9.69665	9.83078	9.55319	10.0201	9.39769	6.66394	9.6674	9.92937	9.66752	8.74335	10.4364	7.99279	9.5845	8.24578	8.56265	9.69905	8.58062	8.98587	9.1106	9.24484	8.60001	9.36988	9.10161	8.63007	9.29518	10.7137	8.72652	10.6661	9.98039	11.0869	11.0621	9.94779	9.5455	10.5674	11.2905	10.8642
202587_s_at	AK1	203	8.67078	9.4331	9.75051	8.82444	9.01047	9.02905	8.50388	8.34215	9.5093	8.83362	10.3168	9.08061	9.8422	8.79045	9.55504	8.50376	9.84646	9.7436	8.33419	9.296	8.20229	9.43799	7.72525	7.15796	8.58411	7.71596	8.94018	7.91325	7.57152	9.65508	7.6663	7.91001	9.12621	8.89227	8.37456	9.49712	7.93888	8.56154	8.67451	8.42483	8.78596	9.7983	8.15415	7.45027	8.51307	8.48108	7.87573
202589_at	TYMS	7298	7.85498	7.04079	8.44459	7.35093	8.59615	8.41593	7.40556	8.11683	7.49145	8.89463	9.07932	7.76628	8.00499	8.14581	8.17966	9.22543	9.0707	8.0347	8.88601	10.4247	9.88136	10.5068	8.99197	8.13792	9.91752	10.4886	9.55816	8.88237	8.13084	9.53987	9.24596	10.4921	11.2065	10.5201	10.6083	10.3033	8.71924	8.99909	9.42007	10.4124	10.6793	10.3406	9.16257	10.1835	10.0442	10.3022	10.729
202600_s_at	NRIP1	8204	9.67086	9.66571	9.1118	9.35412	9.58188	9.14389	9.42157	9.32359	9.85319	9.36423	9.3971	9.19219	9.66315	9.5166	9.29637	9.54905	9.53925	9.54944	9.61713	8.37089	8.44122	7.59092	8.45055	8.163	8.80015	8.99806	8.62483	8.78011	8.89255	8.62978	9.50575	7.73738	8.60188	8.30674	8.41273	7.58709	9.10432	8.72913	9.05014	8.98907	8.17573	8.53153	9.54997	8.40287	8.9964	8.03719	8.27676
202619_s_at	PLOD2	5352	9.10584	9.73264	9.24559	8.59411	9.44555	8.68942	9.19231	7.59982	8.76288	8.97329	8.99058	9.64433	9.76719	8.55794	9.34796	9.12011	8.5457	8.84336	8.33315	8.58331	7.67984	6.994	7.40011	8.54895	8.47352	7.14367	7.78237	8.26982	7.9496	7.37474	8.24912	6.84722	6.52896	6.5187	8.55737	7.83595	7.96755	8.05149	8.87207	8.04713	7.39007	7.70218	8.79303	7.69559	8.13752	8.06713	7.83826
202620_s_at	PLOD2	5352	10.245	11.0178	10.3964	9.84488	10.6462	10.0617	10.2823	8.41857	9.95814	10.2327	10.042	10.5156	10.7228	9.48382	10.2327	9.97361	9.63104	9.67864	8.89656	9.89745	8.72704	8.04878	8.46951	9.77413	9.26139	7.94584	8.45625	9.14313	8.91537	8.44039	9.16094	8.1174	7.36583	7.78024	9.47157	9.24202	8.82654	9.07143	9.76991	9.11131	8.24874	8.51785	10.0852	9.02269	9.26727	9.09686	8.68168
202627_s_at	SERPINE1	5054	4.57682	4.98704	4.9221	4.71618	4.43449	6.27965	5.59464	7.54932	3.72811	4.6449	5.59917	4.49498	4.75654	5.10912	4.86257	4.4464	5.26329	4.78127	5.37201	7.57313	7.81703	8.39863	4.5221	9.57444	7.98615	7.07204	7.67561	7.47638	8.55153	7.81444	8.39684	6.4055	6.39042	7.07048	7.08811	6.72351	7.7262	6.40491	6.90226	7.84776	6.74416	8.7355	9.39556	6.54908	8.49271	8.0344	8.24324
202628_s_at	SERPINE1	5054	5.15724	5.2437	5.12967	5.48196	4.97871	6.24612	5.23274	7.64577	4.9246	5.2166	5.08011	3.80498	4.82155	5.04971	4.6616	5.10909	5.23459	5.58566	5.28716	8.22382	8.09601	8.25428	5.17708	8.98551	8.08594	7.38409	8.19167	7.46096	8.70864	7.7739	7.39937	6.61331	7.00852	7.1766	7.37506	6.92971	7.89664	6.88913	6.71513	8.27991	7.04506	9.0275	9.09866	6.73662	8.14331	8.23747	8.22969
202638_s_at	ICAM1	3383	4.99778	4.84756	5.55064	5.11043	5.21285	5.50387	6.39508	6.32863	5.25075	6.02588	5.81047	5.32822	4.93627	4.18555	5.08752	5.68932	5.9572	5.46293	5.09237	7.41139	5.85581	6.81175	6.05258	8.61326	8.08456	9.1867	6.49193	5.25355	5.60732	6.86377	4.94841	6.55226	5.23662	7.1589	6.17883	5.75525	6.8822	7.98721	4.93837	8.14776	7.38231	7.29919	6.31732	8.033	8.61346	8.27919	7.67768
202660_at	ITPR2	3709	6.68394	6.34418	6.30542	6.84782	6.38656	7.05458	6.39836	5.96385	6.31935	6.75264	6.23746	6.31819	5.53784	6.18764	6.02317	6.19989	6.89886	5.98236	5.85268	5.69124	7.06528	5.49353	6.07318	6.75112	6.50421	7.27369	6.42763	6.8385	7.78249	6.24393	7.24032	5.89959	5.54886	6.79398	5.80842	4.76297	6.62789	5.82746	8.16849	6.76369	6.98078	5.80068	6.00223	6.46259	6.48271	5.92752	6.31134
202661_at	ITPR2	3709	4.4369	4.67713	4.14493	5.05845	4.19989	4.67638	4.69429	4.28767	4.58259	4.07134	4.27398	4.21684	3.70591	4.33378	4.47994	4.27045	4.92006	4.15379	3.74826	4.15085	5.4819	4.02391	5.04795	5.69975	5.19884	5.36592	4.62457	5.20837	6.68472	4.4879	5.3328	4.48139	4.16198	4.32539	4.26778	3.66778	4.83163	3.89081	6.87269	5.33909	4.98459	4.37	4.51824	5.06673	4.45422	4.43608	4.87622
202662_s_at	ITPR2	3709	6.49924	6.43427	5.84595	6.69702	6.30142	6.25811	6.37932	5.84992	6.17449	6.35245	5.7987	5.99879	5.3314	5.89293	5.76262	5.93345	6.73173	5.59499	5.60284	5.85256	7.10513	5.48361	6.64462	7.62675	6.75054	7.46361	6.52645	7.042	8.14445	6.40208	7.20247	5.83668	5.47853	6.60437	6.01398	4.64692	6.52126	5.73735	8.25048	6.58772	6.61591	5.77707	6.10455	6.43777	6.14527	6.08103	6.18
202664_at	WIPF1	7456	7.57272	7.55158	6.16952	8.34608	7.19493	7.31706	7.88562	7.40882	6.70244	7.53287	6.86485	6.4008	5.88907	6.51633	6.78698	6.85695	6.84594	7.29125	6.46876	7.3621	7.93526	5.89545	6.48049	8.29121	8.26979	8.80246	6.56757	6.60836	6.61785	6.51711	8.29687	7.40859	5.10767	7.55969	6.63972	5.98615	6.81794	6.032	6.53438	7.80412	6.935	6.56073	7.72835	7.92529	8.04788	7.91036	7.56424
202669_s_at	EFNB2	1948	8.29596	8.20618	9.34956	7.06189	9.02701	8.38528	8.68552	9.39177	7.74265	7.9295	8.55638	8.2222	8.36133	9.0525	8.28141	8.94495	8.19829	9.26224	9.43031	6.91573	7.59869	6.74734	6.3956	8.07476	7.75767	6.90941	8.18733	8.15377	8.52017	8.39465	8.42108	6.23143	7.77758	7.01993	8.71576	7.75313	8.87708	7.69205	6.1099	7.30675	7.4345	8.69941	8.74336	6.76142	8.41402	7.26388	7.37903
202672_s_at	ATF3	467	8.57185	10.3253	9.94856	8.90159	9.15603	10.4397	9.92678	10.7828	8.48937	9.19276	7.92309	7.41866	7.45419	9.74309	7.33221	9.12368	7.21331	9.46866	9.28471	6.65378	6.54382	10.3358	6.11953	8.59233	7.48765	7.32478	9.73389	7.48927	6.89198	9.28565	7.37719	7.06484	6.86991	7.84218	7.46496	5.86967	9.70039	10.6116	7.88052	8.38893	7.65829	7.72821	8.3721	7.85947	8.16163	9.1468	7.51199
202686_s_at	AXL	558	7.98852	8.14775	7.24872	8.92858	6.7919	7.60438	8.24304	7.68844	7.26184	7.53779	7.00709	6.91048	5.52289	7.23623	7.12067	7.26963	7.00382	6.97507	7.00851	7.78047	8.28714	7.09692	6.94569	8.29832	9.17659	8.34573	7.74062	7.82957	7.6645	6.92991	9.38547	7.90223	6.82585	7.85714	7.79431	6.69252	7.184	7.46492	7.53119	8.79421	7.86148	7.83111	8.30502	8.4761	8.42576	8.26661	8.43983
202687_s_at	TNFSF10	8743	10.2615	9.98691	9.52522	9.54289	10.0947	9.70405	10.6152	9.10872	10.2636	10.6345	9.91065	10.0926	10.043	9.14915	9.93983	10.1009	9.53393	9.32832	9.32739	8.5658	7.00273	7.58156	8.17245	8.06184	8.10184	9.51351	7.80242	8.09551	7.85262	8.48758	7.4389	8.16365	8.19823	8.52206	7.22927	6.11747	7.91005	6.47342	5.79705	8.1691	7.69143	7.40121	8.98827	8.08893	8.97198	8.72484	7.00023
202688_at	TNFSF10	8743	11.5509	11.3954	10.9073	10.9758	11.4103	11.0562	11.8545	10.4192	11.6162	11.6902	11.242	11.2837	11.4676	10.5401	11.4716	11.278	10.9997	10.6323	10.6385	9.90966	8.59499	9.05722	9.73053	9.65425	9.62357	10.9899	9.80899	9.77248	9.40579	10.0798	8.8033	9.3469	9.60731	9.9806	8.84887	7.78564	9.58602	8.49324	7.47068	9.92551	9.30988	9.21342	10.6109	9.63095	10.3699	10.058	8.36751
202708_s_at	HIST2H2BE	8349	6.39675	6.01598	6.10848	6.41375	5.76332	6.46922	6.81497	6.25309	5.99195	6.63437	5.91443	5.55385	6.32817	6.36758	6.40472	6.75968	5.82678	5.8376	6.22804	8.10352	7.21119	6.89666	5.49194	7.11805	5.51601	6.32429	6.83823	5.64919	5.558	7.12673	7.32085	5.81791	6.84214	6.7823	5.44724	7.8839	6.6091	5.80738	7.65251	7.44735	5.96914	6.2602	8.01466	5.68519	7.02124	7.59589	6.76389
202709_at	FMOD	2331	7.80033	7.45404	7.39976	8.40765	7.31985	8.56359	7.92547	7.70872	8.07187	8.01996	7.61047	7.49443	6.90052	7.20661	7.5472	7.69032	8.58677	7.24081	7.28111	7.73031	8.98629	6.76603	9.38562	9.36667	9.54501	8.23304	8.50883	8.19313	8.88867	9.12307	8.70318	7.37248	9.76535	8.03549	8.39084	7.58081	9.44425	7.51867	8.09476	9.49598	7.52522	8.19378	7.67446	7.89013	8.03604	8.50662	8.2823
202712_s_at	CKMT1A /// CKMT1B	1159 /// 548596	10.3013	9.95085	10.6932	9.12324	10.7971	10.0109	9.8877	10.3231	10.3501	10.8039	11.1351	10.7079	10.9677	11.0152	10.806	11.4163	10.9809	10.8617	11.2011	8.69923	8.35131	9.64043	9.72252	7.65113	8.5626	7.81774	10.5488	9.21483	8.14418	10.5945	7.74846	10.2878	9.58842	10.4949	10.399	8.84025	9.07556	9.98124	8.80996	8.73682	9.78049	9.96863	9.37822	9.73349	8.95269	9.7762	9.61164
202718_at	IGFBP2	3485	5.7428	5.58554	6.54498	6.43737	8.10282	6.17147	8.07932	8.50544	7.38772	7.34934	9.45218	8.24374	8.75609	6.46185	8.58208	8.53906	6.83601	7.68392	9.60076	10.7425	9.53066	9.11575	10.3429	10.0845	7.13003	7.85118	9.79731	10.9337	10.1265	6.32728	8.21265	9.15986	9.19846	10.896	10.3659	10.5845	11.5155	9.75649	9.39967	10.5153	10.6309	9.46124	9.25607	5.37154	8.56165	10.1306	4.89302
202723_s_at	FOXO1	2308	7.46826	7.95168	7.93416	7.65331	7.55817	7.98308	7.61256	8.00153	7.45231	7.50837	7.43877	7.33542	7.38973	7.66136	7.26157	7.41671	7.17116	7.71868	7.12117	7.12796	7.96738	5.73628	6.62216	8.10091	7.18125	7.45718	6.85552	6.85257	7.25913	6.45773	6.993	6.35591	7.16018	6.5537	7.23449	6.61681	6.87279	7.66566	7.40186	7.44521	6.64065	6.87328	7.50896	7.72364	7.52183	7.02207	7.07359
202729_s_at	LTBP1	4052	7.81631	7.97557	7.44543	8.02773	7.55719	8.17821	7.57749	7.57764	7.02595	7.50837	7.4909	7.33568	7.16958	7.92964	7.07912	7.29613	7.39515	7.08733	7.18952	9.12428	8.93685	6.93809	8.10651	9.08001	9.95193	7.93777	8.30169	8.81801	8.47286	6.98201	9.3049	7.36576	6.64414	7.52396	9.1688	7.09602	9.10584	7.99986	7.36547	8.81715	8.01171	7.11687	8.39602	8.73805	9.15692	8.32336	7.48435
202730_s_at	MIR4680 /// PDCD4	27250 /// 100616113	10.0936	9.72784	9.72148	9.80166	9.79429	9.94487	9.16338	9.15555	10.3857	10.3075	10.1672	10.3206	10.3898	10.2464	10.2172	10.0787	10.106	9.82746	9.42392	7.86453	7.856	7.66094	8.3547	7.923	7.99533	8.05237	7.75542	8.23508	7.13369	7.82253	7.49205	8.76594	9.06916	8.36144	7.61515	7.09227	8.10675	7.43905	7.75105	8.00497	7.43621	6.97775	8.57299	7.56255	7.7708	8.47692	7.51106
202731_at	MIR4680 /// PDCD4	27250 /// 100616113	10.0335	9.90001	9.69019	9.67119	9.90101	9.87103	9.46744	9.11239	10.2501	10.3686	10.1033	10.2898	10.2104	10.1399	10.0668	10.1065	10.142	9.71011	9.32338	7.97421	7.86107	7.64984	8.55122	7.82096	7.87479	8.17831	7.73672	8.2448	6.93988	8.06259	7.64033	8.74436	9.04191	8.31273	7.25217	6.86583	8.24033	7.34155	7.73266	7.99803	7.53333	6.78604	8.56932	7.43383	7.65142	8.42742	7.31587
202741_at	PRKACB	5567	11.2145	10.6742	10.7892	10.9159	10.9372	10.5372	10.913	10.4291	11.0758	10.9338	10.8484	11.1701	11.1861	11.326	11.1146	10.8699	10.6988	10.8818	10.7672	7.35416	9.1054	7.59672	9.25324	8.4473	8.94604	9.36031	9.96916	9.75488	8.33494	9.33673	9.86786	8.21842	6.8844	8.32668	9.21494	6.98329	8.8568	7.12957	8.14866	9.08993	8.15954	6.85814	10.111	8.18564	7.78232	9.19922	7.66688
202742_s_at	PRKACB	5567	9.94124	9.41572	9.64669	9.57379	9.98169	9.542	9.85062	9.16958	9.89818	9.88978	9.79054	10.1917	10.0267	10.3245	10.103	9.89847	9.61484	9.75563	9.85683	6.3261	7.82831	6.1776	8.30817	7.26503	7.87303	8.51312	8.338	8.91743	6.92138	8.36394	8.68706	7.18425	6.05058	7.27625	8.22396	5.62867	7.3791	5.40462	5.7963	7.8729	6.63215	5.133	8.95017	6.66195	6.65319	7.8307	6.04957
202746_at	ITM2A	9452	7.99524	8.17889	7.38215	8.22482	7.59175	8.30229	7.9863	7.1255	7.69151	7.49329	7.62325	7.26798	6.71211	7.13459	7.75822	7.01995	8.03242	7.17177	7.24731	6.2267	6.98293	5.43358	6.20639	6.02592	6.63392	8.15053	5.65307	5.31214	4.65592	7.71305	6.87854	7.12425	6.48224	6.7209	6.11688	3.96173	5.96893	4.8801	5.68557	6.77118	6.35543	5.49312	6.60652	6.59575	6.62691	7.02196	6.60433
202747_s_at	ITM2A	9452	8.06671	8.31775	7.70596	8.41645	7.57443	8.44566	8.28892	7.38383	7.70217	8.14399	7.77648	7.25749	7.23311	7.10553	7.29985	7.50388	8.11102	7.66724	7.50699	6.37561	6.98065	6.11605	6.31968	6.41989	7.24822	8.6394	6.6835	6.33568	5.89624	8.08869	7.41342	7.45403	6.98548	6.96348	6.80842	4.85346	6.55731	5.79809	6.50952	7.58851	6.37864	6.5919	7.0852	6.98961	6.92852	6.94137	6.93075
202759_s_at	AKAP2 /// PALM2-AKAP2	11217 /// 445815	7.93446	8.14129	6.64045	8.90213	7.21491	8.19556	8.42279	7.79321	6.7961	7.99054	7.22653	7.18295	6.47443	7.001	6.98408	7.08991	7.46196	7.19643	7.07951	8.1257	8.45014	8.1983	8.12132	8.20299	9.16275	8.90874	8.31574	8.23179	8.02665	7.38028	8.26153	7.36692	6.5223	7.88161	8.63193	7.44637	7.41013	8.49021	8.18823	8.44743	8.10381	8.34006	8.47097	7.84018	8.47824	8.23028	7.55624
202760_s_at	AKAP2 /// PALM2-AKAP2	11217 /// 445815	7.09872	7.4997	6.07407	8.32596	6.85412	7.67239	7.94582	7.54773	6.29218	7.27684	6.76635	6.68693	5.89677	6.51238	6.64151	6.64505	6.8754	7.05346	7.12169	7.22363	7.84619	7.47894	7.13324	7.43635	8.58227	8.58064	8.30168	7.55622	7.51098	6.75033	8.17849	6.57785	5.53705	6.76569	7.84341	6.35689	6.69301	7.92185	8.35244	7.78635	7.48212	8.17837	8.27435	6.91247	7.96287	7.41153	7.04635
202765_s_at	FBN1	2200	6.4706	6.68242	5.18784	6.65083	5.38081	6.38919	6.92447	7.16558	5.53243	5.64597	6.17104	5.55337	4.91679	5.802	5.59947	6.61185	5.89386	5.26872	5.54216	7.96488	8.36234	5.97512	5.79611	9.56492	9.43046	8.0165	6.39501	7.93	8.40981	6.8789	8.48792	6.74117	7.09651	7.10408	8.03577	7.5152	7.71392	6.39512	6.10899	8.36629	7.27351	7.14174	6.60257	8.43609	8.20848	7.83357	8.4021
202766_s_at	FBN1	2200	8.18011	8.21248	6.48207	8.45217	7.75036	8.59143	8.57053	9.04971	7.22184	7.3519	7.73698	7.38982	6.58721	7.91724	7.246	8.4021	7.38983	7.04633	7.03403	9.24709	9.7903	7.15981	6.93375	10.5592	10.4317	9.27308	8.11122	9.06731	9.92962	8.11393	9.87464	7.84587	7.94764	8.23763	9.4217	9.04411	9.05534	7.78519	8.21069	9.92196	8.7664	8.86582	8.37395	10.0658	9.81384	9.31698	9.75758
202768_at	FOSB	2354	7.79043	8.1699	6.09745	9.22992	7.41275	8.11505	7.98868	8.52958	6.37156	5.98621	5.0893	4.7174	6.41176	7.96415	5.39888	7.45227	5.52709	8.51417	8.42389	5.7305	6.58755	9.5941	6.31734	7.71514	6.70975	5.29963	8.75674	6.74099	5.32452	7.16182	4.7511	6.54522	6.14493	7.24377	7.32655	5.13572	7.68511	8.48904	5.92701	6.67005	6.11445	8.65836	5.90031	5.3106	5.29875	8.40274	6.2631
202779_s_at	UBE2S	27338	6.33009	5.92041	7.14089	6.43959	6.9471	6.83446	6.51982	7.34703	6.80872	7.39603	8.09272	6.65258	6.74897	7.02295	6.93968	8.04332	7.43494	7.06988	7.88996	9.17679	9.30006	9.63012	8.19871	7.91787	8.60819	8.75433	8.85868	8.94247	9.11065	8.76682	7.82425	8.469	10.1281	9.47213	9.66606	9.85079	8.21203	9.73603	9.72415	8.6322	9.42441	8.95805	7.66538	8.76869	8.29009	8.48477	9.35503
202780_at	OXCT1	5019	6.89914	7.29754	7.1977	8.07341	7.33093	7.16361	7.15582	6.9241	6.82545	7.75025	7.74938	6.5584	6.70635	6.96169	7.10248	7.95925	7.9765	6.97977	7.55402	7.17566	7.227	7.7768	7.10091	7.46499	8.3672	8.33888	8.0855	7.30836	7.6481	7.95912	8.20787	8.76077	8.70153	8.66349	7.88462	7.95948	7.47696	6.81677	7.29456	8.16904	7.07156	8.43619	7.48899	8.8677	8.24819	8.30962	7.01839
202803_s_at	ITGB2	3689	7.25814	6.61531	6.81367	6.35277	6.36844	6.82359	7.33036	8.00755	6.81416	7.43982	6.75987	6.22861	4.87419	6.35564	7.0229	6.70175	7.05648	7.01941	6.50371	8.2034	8.48416	7.09665	7.29775	10.5224	9.16286	9.59164	7.16412	7.65502	7.87985	7.08565	9.60792	8.45486	6.7674	8.77002	7.79366	7.19651	7.36071	6.91687	6.0368	8.63282	8.12991	8.27603	7.95706	8.88816	8.50905	9.1914	8.25385
202806_at	DBN1	1627	6.69756	7.01887	5.75374	7.92149	6.33088	6.96714	6.79594	5.74911	6.05637	5.74208	5.57754	6.12301	4.87822	5.72648	5.76927	5.87713	5.43075	5.56536	5.54671	6.49556	7.95139	5.81073	5.65435	7.56759	7.19799	6.3209	6.43144	6.10143	6.96585	6.37193	7.58773	7.49642	6.16785	7.16858	8.80797	8.14324	5.88699	5.68632	7.8129	7.51574	6.58984	7.49109	7.70493	8.19003	8.10726	7.41902	6.48759
202817_s_at	SS18	6760	7.29723	7.20291	7.15383	7.49287	7.27565	7.41297	7.4089	7.57134	7.12522	7.6271	7.43429	7.01459	7.11944	7.47805	7.06032	7.57491	7.38569	7.23646	7.4803	7.92151	7.50491	7.25382	7.50507	7.44788	7.91249	7.81281	6.51739	7.14731	7.20422	8.11984	5.99456	7.5031	8.15326	7.946	7.49364	7.90727	6.89985	7.20841	4.91256	8.10229	7.70875	7.58986	6.6656	7.72465	8.05576	7.9549	8.3187
202827_s_at	MMP14	4323	6.11262	5.98613	5.79033	5.79181	5.89738	5.90125	6.32992	6.06919	6.00773	5.89314	5.94034	6.01488	5.87389	6.41556	6.36661	5.63533	5.81415	5.92234	5.99674	8.33202	7.69395	7.07955	7.10868	8.86392	9.29578	8.05606	6.8207	8.4409	7.4163	7.21947	6.85538	7.34535	8.31017	6.94146	9.00377	7.16755	7.88624	6.80841	5.72262	8.43091	6.02285	6.15832	6.07765	6.93447	8.07505	7.31453	7.0081
202831_at	GPX2	2877	11.0739	11.3017	11.6894	11.3119	11.3955	11.5183	10.4823	11.3447	12.1036	11.9065	11.4229	11.6719	10.5986	11.6319	10.8758	11.4107	11.7814	11.1412	11.139	11.3597	10.9726	11.5182	12.5165	11.4614	10.0986	10.265	11.6247	12.5862	11.8857	12.6758	11.018	10.9726	10.8496	12.0165	11.9185	11.796	12.3964	12.7914	11.436	10.0797	11.5717	11.6215	11.1196	9.94001	9.34301	12.1748	11.8082
202833_s_at	SERPINA1	5265	9.01373	10.3174	8.85163	8.65074	9.3609	9.78647	8.7952	9.66479	9.10731	9.96502	9.01533	9.20228	8.65743	9.67743	9.34017	9.22098	9.37394	8.66837	8.72089	8.34355	8.82744	10.0538	9.75282	9.95414	10.2683	9.63857	9.17437	10.7434	10.5501	11.9563	12.2858	9.27515	11.1446	9.16043	8.26436	11.2801	11.7703	11.6712	7.61326	10.8105	8.4751	11.45	9.69566	8.12846	10.8214	9.33802	9.15165
202834_at	AGT	183	4.50702	4.49161	4.94526	5.4442	5.9529	5.23633	5.30259	7.16406	4.9267	5.58104	5.57937	5.33636	5.55614	4.5607	5.50798	5.06806	4.83362	4.93977	5.09012	7.16053	8.89325	7.39778	8.25569	7.28106	9.28474	6.06379	8.25199	7.14162	7.04467	7.37076	6.87589	8.17137	6.97934	7.18369	7.29544	5.40912	7.26148	8.58826	8.79713	7.13633	6.59759	7.69578	8.27279	6.37906	6.97479	7.46794	6.11578
202843_at	DNAJB9	4189	5.98063	5.19547	5.50798	5.47091	5.34506	6.06423	6.2362	6.44473	5.17005	5.58447	5.24333	5.70619	5.15268	6.16701	5.056	5.38135	5.58367	5.17267	5.90767	6.19341	5.71214	5.21603	5.7537	6.31068	5.67012	5.69679	5.83079	5.34847	5.63607	5.32274	6.63162	5.06849	5.15843	5.54053	4.40594	5.28207	5.49095	6.24163	6.36386	6.51586	6.42649	5.7985	6.06399	6.52278	6.58315	5.82126	6.60066
202855_s_at	MIR6787 /// SLC16A3	9123 /// 102465472	7.95228	7.90547	8.18738	6.36047	7.46578	7.45455	7.60989	7.51233	7.90763	8.23646	7.29171	7.67213	7.89066	7.92153	8.06443	7.70835	7.97958	7.47563	7.51829	7.25448	6.37915	8.30421	6.18822	7.82395	6.79236	7.54384	6.30847	6.52238	7.22009	7.54841	6.45233	6.25304	8.11606	6.42236	7.68453	8.50014	7.17795	7.7011	5.65592	7.29494	5.50481	7.03788	7.32567	7.3238	8.55894	7.48968	7.50475
202856_s_at	MIR6787 /// SLC16A3	9123 /// 102465472	9.07641	9.37618	9.57512	7.77116	8.76894	8.88177	8.77657	8.61752	9.43551	9.26171	8.6164	8.95708	9.42147	8.88385	9.48975	8.90489	9.22832	8.9745	8.88331	8.59577	7.75867	9.51473	7.56807	9.3739	8.41557	9.13425	7.80008	7.98731	8.77976	9.00073	8.28483	7.2643	9.42989	7.57119	9.1644	9.72657	8.91963	9.34297	7.73536	8.84523	7.44523	8.9273	9.27708	8.66798	9.93049	8.8869	8.68418
202859_x_at	CXCL8	3576	4.59144	8.24943	8.12985	7.00145	4.46261	6.1637	7.63368	8.3246	5.81966	6.05321	8.66901	4.71212	4.35716	5.4347	4.37387	7.12206	12.2211	4.60359	7.20794	11.8049	9.17418	11.6078	8.03035	9.67078	11.4078	9.09058	10.1445	7.81371	11.1871	11.655	9.55746	8.86334	11.0882	9.25014	8.26309	11.0812	9.68238	11.4491	9.82885	11.4902	10.3498	12.5078	12.1566	9.20113	11.8477	11.5174	10.9867
202869_at	OAS1	4938	9.59611	8.81893	9.72959	8.46916	9.85758	9.39932	9.47199	9.86576	9.45319	10.6443	10.28	9.3804	9.4283	9.571	9.93764	8.93697	8.00837	9.5578	9.55582	9.00167	7.62039	7.89099	7.20476	7.65001	6.91302	8.76208	7.82363	7.97048	8.72533	7.94139	9.35404	9.83479	7.89969	9.102	7.35098	7.05844	7.58856	8.85747	7.49654	8.7707	8.29763	9.23068	10.1642	6.75639	9.4198	8.18862	6.94498
202870_s_at	CDC20	991	6.23329	5.5844	7.20293	5.66278	7.35507	6.40582	6.27848	7.26981	6.70512	7.77341	8.61208	6.52444	6.83808	7.33352	7.13171	8.508	8.06506	6.7206	8.27876	8.64457	9.14838	8.63527	7.51542	6.63856	8.3823	8.74031	8.06681	7.87244	8.51806	8.59258	8.02378	9.0149	9.65799	8.84947	9.33572	9.91903	7.93171	8.83049	7.89869	8.03308	8.03946	9.1229	8.15465	9.1928	8.56731	8.9322	9.6388
202878_s_at	CD93	22918	7.63446	7.08362	6.81528	8.25619	7.4494	8.46572	8.13684	8.11215	6.95882	7.60972	7.5017	7.1445	6.73471	7.70508	7.03842	7.54809	7.67908	6.68415	7.2015	8.51429	8.87962	8.59374	7.60661	8.48388	9.54773	8.50493	8.59259	8.21194	8.50258	8.22991	8.40809	7.90094	7.87099	7.92327	7.66093	7.63936	8.05829	7.75787	8.5919	8.8919	8.40843	9.87657	8.56256	8.66892	8.52846	9.05426	8.28366
202887_s_at	DDIT4	54541	9.22789	8.25822	8.68018	7.85372	8.17389	8.29257	8.44042	10.0058	7.40021	8.70481	8.62391	7.44981	7.19441	9.25588	7.98737	7.92514	9.56978	8.53097	8.55239	9.22402	10.2802	11.7905	7.77996	10.7432	9.42085	10.2808	10.0148	9.26339	10.1744	11.3578	9.084	9.00383	10.7545	9.8827	10.3654	9.70258	11.0172	11.6399	10.4736	10.742	10.7898	11.1669	11.9622	8.84726	11.2776	10.3593	11.4983
202888_s_at	ANPEP	290	9.65117	8.92662	9.89982	7.83069	11.5401	8.22169	12.0426	11.6492	8.70111	9.79024	11.4673	11.2638	12.4664	9.80068	10.5235	10.8454	8.29338	11.3025	11.4355	10.9589	6.64395	5.17263	11.761	8.23044	7.65632	6.36342	5.01265	5.32355	5.32212	4.81022	6.20479	10.0722	6.234	7.29573	7.03957	5.64883	6.16923	9.50313	5.44072	7.74156	6.30252	8.37824	9.1914	4.91128	5.68082	8.37403	8.51993
202897_at	SIRPA	140885	6.51908	6.01756	6.28843	6.52332	5.8974	6.74116	6.92275	6.97057	6.32371	6.46475	6.17	5.71661	5.29773	5.94775	5.80547	6.42329	6.38394	5.50535	5.49509	6.87852	8.11907	7.04444	7.18199	8.88129	7.70274	8.13146	6.5864	6.19479	7.3735	6.33089	8.22893	7.11186	6.07831	7.23546	6.49723	6.79715	5.84246	6.67081	6.09037	7.80929	7.5684	7.41604	6.97109	7.75641	7.81513	8.04285	7.46056
202902_s_at	CTSS	1520	11.469	11.5189	11.4703	10.3654	11.1077	11.3002	11.6009	11.2087	11.7697	11.7889	11.3523	11.4926	11.0649	11.2326	11.3248	11.1609	11.4877	11.1965	10.983	9.9866	9.81805	9.43396	10.4531	11.2825	9.96399	11.5519	10.5156	10.9781	9.57766	10.5601	10.2829	11.1917	9.21214	11.0273	9.98047	7.79032	10.0041	10.0773	7.86214	10.2372	10.2478	9.24038	10.7343	10.5141	10.9379	11.1713	10.7121
202904_s_at	LSM5	23658	5.73947	5.78611	6.52898	6.13391	6.58591	6.52548	5.69656	6.4718	5.92627	6.56074	6.64699	6.18814	6.11016	6.4315	5.98975	6.79913	6.10139	6.28429	6.57991	6.68371	6.83819	7.22931	7.00119	6.14074	6.27841	6.36934	7.28641	6.92858	6.32446	7.01307	7.72113	6.90777	6.87479	7.06263	6.79654	7.38866	6.71476	6.7362	8.00955	6.53395	7.47499	6.83926	6.3729	7.31405	6.99608	6.90454	7.07452
202909_at	EPM2AIP1	9852	7.91447	8.02367	7.90229	8.55878	8.17429	8.23654	7.84885	7.59329	7.67833	7.99363	7.83997	7.75986	7.66325	8.07313	7.8286	7.953	8.11235	8.06793	7.80173	8.19989	8.76547	7.35507	8.43566	8.13624	8.83439	8.58055	8.50903	8.00274	8.04214	8.23613	8.08888	8.11724	7.89391	7.65147	7.95033	8.68531	8.48188	6.61483	7.84936	8.17112	7.88693	6.35475	7.55447	6.70192	6.81232	7.00915	7.96322
202912_at	ADM	133	10.3443	10.0157	10.6818	9.37717	8.04701	10.3123	10.8067	10.3944	9.25622	10.0872	8.73702	8.395	8.50047	8.86655	8.97467	8.8722	9.77795	8.66789	8.96294	8.48261	7.86266	9.66805	6.96645	9.44089	8.31679	8.05162	9.36815	7.86291	8.22874	10.7013	8.46859	7.85611	8.89384	7.91818	8.29049	7.99332	9.29424	8.59748	9.0456	9.09586	8.29079	11.1818	11.7008	8.14036	11.0597	8.82125	10.166
202917_s_at	S100A8	6279	5.98417	7.70797	7.75652	8.59213	5.92126	7.1598	10.7198	8.76598	7.068	6.45602	9.12365	5.25382	6.13928	6.8205	5.96152	7.87161	10.6159	5.40861	7.28422	9.18331	10.8703	9.99202	7.58993	10.8883	9.42593	9.32157	7.57462	7.01684	8.49372	8.23803	10.0908	8.61213	8.35592	9.04742	7.25686	8.39318	7.77197	11.1044	8.7375	10.3342	8.10913	11.0962	9.84361	8.72008	10.4508	10.7705	8.76733
202920_at	ANK2	287	5.94442	7.77594	5.10575	8.91049	6.05313	6.64383	7.28755	6.55509	4.92708	5.84083	5.89557	5.56409	4.39896	5.09013	5.3143	5.90234	5.01699	5.43985	4.6985	4.50142	6.40775	3.16103	4.14506	4.77322	6.79677	5.2861	3.93578	4.47574	5.29523	4.03297	5.90824	4.2637	2.79429	4.40677	3.04043	3.33773	3.47378	3.82058	3.27084	5.56192	4.62242	3.96339	3.62103	3.72658	4.32526	5.16995	4.13633
202925_s_at	PLAGL2	5326	6.54866	6.36104	6.0677	6.25437	6.51437	6.91237	5.89151	6.54082	6.20883	6.24638	6.26826	6.44181	6.92091	6.37278	6.61443	6.47511	6.72256	6.01153	6.54556	7.8467	8.33886	6.06771	9.1811	7.28116	6.6482	6.85931	8.57859	8.10242	7.23232	6.92867	7.25389	7.32372	7.78105	6.86787	8.42173	6.75797	7.23957	9.71319	9.15354	6.9744	7.2229	6.42283	7.02628	6.70609	6.66559	7.15092	7.24246
202935_s_at	SOX9	6662	7.91494	8.51416	8.15228	8.25676	8.6906	9.08144	8.219	8.43387	8.92503	8.92916	8.6074	8.48992	8.84806	8.17342	8.74316	8.56013	8.44003	8.70806	8.85891	11.0612	9.73784	10.2257	9.68391	10.0211	9.63287	9.74222	10.5988	10.6053	10.4164	10.7342	10.6526	7.9184	10.0226	9.31318	10.0709	9.66432	11.4701	10.7217	10.8084	10.0366	10.891	10.5023	10.5619	9.41632	10.6238	9.89237	9.30391
202948_at	IL1R1	3554	7.88168	7.27014	7.75342	8.34035	8.16277	8.47035	8.66504	8.78009	7.40186	7.89922	7.86982	7.79477	6.92475	8.23594	7.8041	7.80604	7.40781	7.21633	7.98356	7.67199	9.08839	6.51676	7.15382	9.79772	9.17758	8.24541	7.6276	8.0398	8.77377	7.20077	8.39915	7.25011	6.47217	7.50824	8.04526	7.5865	8.02108	7.84197	7.2381	8.11286	7.48286	8.03275	9.23758	8.05078	8.13378	8.27549	8.06152
202950_at	CRYZ	1429	6.84714	6.90301	7.65247	8.38439	6.85649	7.59378	7.7323	7.14807	7.67495	8.15855	7.92493	7.74242	7.4071	8.00293	7.90751	7.81056	7.99505	7.45166	7.94457	9.06189	9.29105	4.1403	8.65961	8.16586	9.03729	8.72079	8.21125	8.10786	9.4405	7.67503	9.14921	9.67983	7.87204	8.91873	7.77007	9.33399	9.04565	7.68472	7.88093	9.61738	9.5321	9.91575	9.4489	8.76436	9.35745	9.52208	10.2283
202952_s_at	ADAM12	8038	4.20267	4.20794	4.13942	4.27695	4.03124	4.31461	4.4716	4.68731	4.22805	4.56657	3.95278	4.17869	3.9616	4.56213	4.23073	4.05513	4.34005	4.29369	4.32167	5.75285	5.29239	4.73291	4.17075	7.14854	7.42127	6.0443	4.39135	5.98404	6.47604	4.87578	7.49416	4.69846	5.55277	4.96197	5.3904	4.951	5.24413	5.04217	4.71579	6.91897	6.12539	5.97377	5.31027	7.50211	7.35404	6.54958	7.62634
202953_at	C1QB	713	8.70242	7.32655	8.16684	7.01248	7.39047	7.99247	9.20741	9.29573	8.44904	8.37224	8.5423	8.00493	6.84929	8.09553	8.30135	7.92334	7.84368	7.6324	7.9056	8.53924	8.91141	8.5496	7.7722	11.1195	9.35505	11.3308	7.87375	7.88707	8.04851	7.75648	9.77758	9.85414	7.53226	9.48406	8.5088	7.5634	7.02022	8.25806	7.2074	9.42993	9.15634	7.39209	8.63966	10.2743	9.38515	9.48824	9.60477
202954_at	UBE2C	11065	7.00995	6.55475	7.93094	6.37564	7.93676	7.39075	6.90374	7.62131	7.28827	8.23288	8.72377	7.27866	7.45207	7.09998	7.56001	8.71006	8.23572	7.05139	8.34383	9.87612	10.5841	9.93138	9.42169	8.78219	8.33201	9.12153	10.4668	9.69714	9.62755	9.12838	9.72846	9.3518	9.89983	9.5001	9.88143	9.87828	9.23163	11.152	11.2606	9.16992	10.1761	9.53192	8.40464	9.26549	9.20323	9.68274	10.5783
202957_at	HCLS1	3059	8.15919	7.53216	6.79125	7.43616	7.66175	7.62956	8.42033	7.78548	7.03009	8.04925	7.6442	6.7292	6.29381	7.59276	7.50232	7.28941	7.57732	7.72402	7.43521	7.29152	8.62381	6.60721	7.6971	9.19476	8.95121	9.99435	7.60172	7.88379	7.52325	6.79258	8.80331	8.89304	6.97859	8.63576	7.82581	6.74443	7.36992	7.327	6.38414	8.69761	7.82945	7.91511	8.04557	8.56123	8.36642	8.86554	8.29032
202965_s_at	CAPN6	827	4.97906	5.21456	4.31666	5.53278	4.44142	5.46924	4.62855	4.53268	4.33104	4.59057	5.06367	3.79812	3.7943	3.67366	4.38972	4.24054	4.02527	4.22289	4.72417	3.81951	5.18758	3.47243	4.07027	4.59877	5.31583	3.71648	3.53157	7.39308	9.67278	3.24378	4.22353	3.82296	3.29155	3.47722	4.96437	3.29123	3.51289	3.52521	3.70318	5.97511	3.69518	3.88835	5.05061	3.1809	3.42649	4.13459	3.46175
202966_at	CAPN6	827	3.63449	3.98925	3.5505	4.14078	3.62141	3.73891	3.55408	3.5817	3.33299	3.62365	3.7623	3.29879	3.65389	3.44651	3.35778	3.5316	3.37587	3.39319	3.54208	3.23678	3.67579	3.14826	3.33547	3.48983	4.67637	3.40654	3.16041	5.541	7.47565	3.22289	3.36972	3.22709	3.30148	3.26293	3.82243	2.94846	3.07122	3.40189	3.43286	4.31198	3.36216	3.42095	3.87337	3.15368	2.64744	3.34577	2.92056
202971_s_at	DYRK2	8445	8.86798	8.50709	8.99511	7.88279	9.12486	8.37021	8.78114	9.36159	8.1943	8.61783	8.31427	8.81199	8.99707	8.37841	9.02817	9.02908	7.87516	9.16223	9.20685	7.12669	6.74409	6.88941	7.45505	6.62107	6.99868	7.22124	7.83979	8.15387	7.58215	8.26759	9.2736	5.76909	6.73132	6.77514	6.60296	6.39147	7.99463	7.81124	7.83121	7.28119	6.73298	6.89432	8.02567	6.60492	6.82813	6.80671	6.89261
202972_s_at	FAM13A	10144	7.73178	7.70617	7.12736	7.13809	7.65176	6.94947	8.45327	7.52278	7.09019	7.27858	6.67181	7.96594	7.96941	7.09028	7.68103	6.90391	7.53163	7.38245	7.19013	5.67526	6.38178	7.32084	7.00377	6.425	7.26503	5.62949	8.10836	7.88137	6.06458	8.51201	5.9574	5.92918	6.59543	7.01312	8.05514	6.55721	7.39165	7.64937	7.64111	8.33024	6.70295	7.79359	8.61637	6.42674	6.68677	6.70112	6.51024
202973_x_at	FAM13A	10144	9.88545	9.84136	9.54064	9.40139	9.81666	9.10634	10.5232	9.30936	9.25047	9.41458	8.64537	10.1552	10.0517	9.13149	10.075	8.91107	9.70871	9.16822	8.86339	8.19568	8.71103	9.79841	9.16925	8.88396	9.70377	7.88023	10.1588	10.4679	8.2975	11.0669	8.00385	7.94269	9.01882	9.68136	9.79932	9.38039	9.99194	9.87461	10.0613	10.8015	9.21647	9.65064	10.8761	9.1147	9.42634	9.29044	8.71017
202974_at	MPP1	4354	7.60758	7.32307	7.55721	7.45479	7.9392	7.56658	7.84587	7.92029	7.46317	7.42973	7.39446	7.57305	7.82573	7.61805	7.4554	7.88245	7.34652	6.99405	7.91727	8.94693	7.61432	7.7818	7.80037	8.34922	7.37811	8.38684	7.34174	7.80673	8.29968	6.28808	7.89117	8.29395	6.06926	6.94791	6.90192	6.93494	5.72823	7.58286	8.04774	7.39849	7.2084	6.84532	7.30425	7.55889	7.52077	7.55417	8.44868
202975_s_at	RHOBTB3	22836	7.20098	7.19495	6.25788	7.46503	7.8648	6.75814	7.44494	7.64976	6.43811	6.91721	7.48969	7.49181	6.50605	7.47141	7.40675	7.77839	6.58399	7.26391	7.55112	9.81569	8.59073	8.60586	7.80718	6.68926	7.11304	6.31407	8.6186	8.26934	9.22325	8.19434	8.21224	5.61493	8.25979	6.2821	8.81534	7.71475	8.58221	5.60331	8.2087	8.1094	8.54335	8.26435	8.04699	6.33753	7.26329	6.41818	8.59302
202976_s_at	RHOBTB3	22836	8.40716	8.43252	7.50985	8.61041	8.98392	8.09454	8.47316	8.60521	7.6218	8.18032	8.72377	8.64915	8.3281	8.53768	8.50722	8.74769	8.09167	8.00449	8.23647	10.7459	9.60676	9.79707	8.86784	8.2617	8.28154	7.15768	9.55157	9.23271	10.4571	9.41672	7.6255	6.96411	9.08867	8.12091	9.61609	9.08237	9.44136	8.08028	6.30401	9.36778	9.11665	8.65017	8.65038	8.22706	8.22699	7.97177	9.05446
202979_s_at	CREBZF	58487	6.35066	6.16755	6.28661	6.25799	6.27537	6.61685	5.87634	6.2434	6.30144	6.55271	6.25292	6.27419	6.15427	5.9862	6.19041	6.15113	6.35528	5.80939	5.99668	8.02054	7.27799	7.80704	7.23845	7.60728	7.12477	7.03041	7.47254	7.02493	7.49258	7.98186	6.79733	6.94648	7.37967	7.38751	7.18858	6.94573	6.78504	7.33124	7.7015	7.39644	7.57876	7.03848	7.47665	6.94291	7.78084	7.82218	7.39792
202983_at	HLTF	6596	6.62104	6.98234	5.92009	7.93297	6.53756	6.59664	6.93136	6.60133	6.23165	6.67468	6.93884	6.55616	6.52475	5.93831	6.55917	6.79658	6.61375	6.07363	6.19933	7.7802	8.11517	7.68719	8.04114	7.83675	8.42268	7.02038	5.81437	7.64314	8.87325	7.32422	8.83587	7.6401	7.0652	8.49345	7.67335	7.83633	7.79517	7.74177	8.74334	8.40526	6.73207	5.83394	7.81652	6.25232	8.30732	7.83771	8.7429
202984_s_at	BAG5	9529	7.1031	6.75978	6.93159	6.7921	7.77477	7.07519	6.95048	7.44758	6.67922	7.0521	7.02737	6.6846	6.78093	7.38687	7.03136	7.43953	6.56809	7.28838	7.56618	7.75956	6.55125	6.59812	6.85378	6.12382	6.35116	6.34365	6.56606	6.78042	5.66872	7.48208	7.26641	7.3152	6.98341	7.11665	6.6039	7.03383	6.87052	7.37874	6.72477	6.38055	6.33394	7.02529	7.21258	6.02627	6.47273	6.40836	6.26507
202988_s_at	RGS1	5996	6.95618	7.17065	5.5862	8.45515	5.894	7.40742	6.84267	6.93536	5.28474	5.98654	4.25998	4.97278	4.748	6.77468	5.98623	6.27265	4.3268	6.35004	6.93286	7.74563	7.23335	7.40242	6.90112	8.38793	8.30481	8.16605	8.03667	6.9851	7.06242	5.79758	6.04726	7.77884	6.08122	6.69452	7.38633	3.74187	6.81615	6.93884	6.5173	7.53973	8.19885	7.2035	8.89319	7.52307	8.32132	8.52883	8.33384
202990_at	PYGL	5836	7.48179	7.18321	7.74965	6.92878	6.64084	6.86817	6.94633	7.48252	7.81546	7.65406	7.20153	7.2956	7.17561	7.79055	5.26887	7.51821	8.063	7.68285	7.11649	9.24054	6.94413	6.51665	6.74648	7.93155	6.99829	6.91565	5.66951	8.19022	7.07453	6.84946	7.99333	6.72571	5.72758	6.46816	6.98128	8.40713	7.21749	7.4956	5.49333	6.54904	6.23546	7.66089	7.85948	7.58398	8.39747	7.82628	6.40726
202992_at	C7	730	7.58734	8.46437	5.62355	9.94602	6.49012	7.76317	8.49383	7.4434	5.99852	6.36772	6.98289	5.30837	6.19304	6.68413	6.38842	6.06994	6.27226	6.23671	6.89386	4.76694	9.39034	4.24169	4.86979	8.49325	7.97779	6.96919	4.61119	5.84179	7.62909	4.66767	6.12036	4.03579	4.0531	4.29731	3.54743	3.69651	4.09745	4.10332	3.51819	6.12899	4.83933	3.7497	4.43765	4.11597	4.30865	6.22268	4.25794
202994_s_at	FBLN1	2192	8.71657	9.01288	7.63137	10.0147	8.62351	9.5452	9.08885	8.15723	8.46505	8.0528	8.34319	7.97767	7.70388	8.37048	8.32223	8.68502	7.90511	7.59874	7.91226	7.29133	9.8418	5.22608	6.84874	9.92478	9.84002	7.8798	6.72547	8.66413	8.29638	6.47822	8.85807	7.1213	6.1112	7.68672	7.52236	5.34419	8.09092	6.93222	6.72192	8.11033	7.56259	6.16464	6.12381	7.05965	7.06903	7.92446	7.93565
202995_s_at	FBLN1	2192	8.31298	8.21138	6.92583	9.30211	8.1036	8.7474	8.69431	7.68635	7.77238	7.84173	7.84286	7.61037	7.04522	7.72529	7.65087	8.18146	7.14147	6.97587	7.70632	7.19957	9.66637	4.24288	6.81261	9.98193	10.0015	8.01881	6.21088	8.83575	7.64235	6.05556	8.32972	6.91009	6.20469	7.45714	7.68999	5.0226	8.45551	6.59804	6.22605	7.90237	7.31802	5.76008	5.63505	6.82755	6.91723	7.77592	7.69897
202998_s_at	LOXL2	4017	6.01889	6.75762	6.08718	7.03022	6.61291	6.203	7.55745	7.20963	6.09897	6.10289	6.3634	6.31805	6.22187	6.05258	6.35478	6.55742	5.70167	6.10395	6.20851	9.50746	9.04902	9.09012	7.36236	8.97988	10.2688	9.0581	9.0433	9.00096	8.30253	9.15461	9.05876	8.16134	8.39105	8.15025	9.6676	8.40924	9.88738	9.15256	8.82672	9.65417	8.10038	10.204	9.12365	9.21459	9.84801	9.35617	9.36361
203000_at	STMN2	11075	7.69496	7.64905	6.59367	8.5055	7.67008	7.11565	8.2252	7.87911	7.06385	7.32166	7.13067	7.54337	6.20461	7.04828	7.07594	7.08225	6.86617	6.65002	6.93704	4.68458	7.41626	3.64319	6.39542	5.81026	5.91162	4.67051	5.69053	5.99596	3.90127	3.3462	6.45974	4.99691	3.92788	5.48914	4.42061	4.0599	6.20753	3.98426	4.54676	5.57876	4.46266	3.56914	6.12973	3.78296	4.41192	4.75836	4.89599
203001_s_at	STMN2	11075	7.7149	7.72893	6.23586	8.41266	7.54003	7.35041	7.9274	8.09808	6.87685	6.91205	7.54493	7.41156	6.17521	7.01859	7.0923	7.51775	7.05576	7.34264	7.12961	3.74102	7.15773	3.45192	5.87839	5.52896	5.88405	4.48266	5.91061	5.68663	3.70695	3.31928	5.86542	4.62658	3.33279	5.00952	3.836	3.55577	5.73891	3.66514	3.75966	5.46213	3.97114	3.34922	5.91136	3.46197	3.83456	4.05662	4.15892
203021_at	SLPI	6590	9.37813	9.28274	10.6236	9.09412	8.29377	9.50309	8.14027	8.53273	9.62486	10.5617	9.26357	8.1863	8.29779	9.73782	8.38215	8.959	10.7329	8.62158	9.19939	7.6238	8.73802	8.09266	9.85019	10.1014	7.52937	9.03574	10.032	8.93078	8.98232	8.33778	9.09333	9.89965	9.8967	7.53108	6.52238	8.24421	9.52557	9.40914	7.11946	8.90268	6.96697	9.38568	10.3937	9.51055	10.7917	8.83817	6.91402
203029_s_at	PTPRN2	5799	7.12467	7.22322	7.09136	7.39686	6.9399	7.72914	6.81508	6.68897	7.22761	7.11644	6.75053	7.03445	6.91602	7.01977	6.8328	6.41051	7.71382	6.68912	6.56534	6.41353	6.381	7.55792	6.72278	6.62041	5.81871	6.95026	6.14882	7.70731	7.39682	8.13651	9.84904	5.86504	6.25775	6.25381	4.64584	7.49993	8.11236	6.01715	5.40454	6.72961	5.85709	7.10739	6.64063	4.91934	6.23745	7.08691	4.93608
203030_s_at	PTPRN2	5799	5.90353	5.64025	5.76879	5.46114	5.57128	6.12451	5.7235	5.40821	5.82521	5.91804	5.57549	5.98004	6.07139	6.19673	5.50798	5.781	5.97579	5.9117	5.74212	5.53104	5.75505	6.55357	5.6832	5.92989	5.05213	6.24805	5.42156	6.84483	6.45508	6.87819	8.49683	5.20033	5.40361	5.40521	4.65116	6.06999	6.19245	5.27232	5.10891	5.72917	5.2822	6.14074	5.15167	4.66188	5.74847	6.1427	4.68478
203032_s_at	FH	2271	6.96803	6.09726	7.17574	7.08398	7.38653	7.2684	6.69353	7.29175	6.87665	7.62013	8.10701	7.6007	7.29055	7.65404	7.25024	8.02213	7.62482	7.53469	8.00697	7.26015	6.70796	7.24083	7.0814	6.1467	6.63192	6.45156	6.34469	6.93565	6.50861	6.88353	6.85443	8.05151	7.26267	7.561	7.35913	7.74012	5.80916	6.49544	5.81694	6.57321	6.97557	6.5792	6.2567	6.657	6.53229	7.01707	7.49515
203037_s_at	MTSS1	9788	8.68124	9.10437	8.51354	9.15103	9.08149	8.87696	9.12178	8.64334	9.08087	8.88144	8.44954	9.53366	8.86762	8.55869	9.13727	8.34871	8.70495	8.72913	8.47056	10.1498	9.34658	6.26807	9.62266	8.73929	8.49352	7.82541	7.72638	8.58788	9.25855	9.41872	8.74496	7.18158	7.99736	8.60524	8.9786	8.61145	9.59947	8.29944	10.7591	9.46914	7.68788	8.68095	8.51446	8.03614	8.66944	8.86642	7.32318
203052_at	C2	717	5.89114	5.38517	5.66518	5.61799	5.32653	5.91655	6.34545	6.28102	6.45543	5.83033	6.05362	5.26176	5.26035	5.46614	6.44095	5.78724	5.45567	5.53482	5.5077	6.88488	7.69609	6.89718	6.98603	8.0815	7.74161	8.92925	7.25528	6.79837	8.3993	6.07869	7.66176	8.54745	6.64456	7.09477	6.84347	6.31944	7.94521	8.18348	6.38257	6.96015	7.54286	5.85806	6.59597	8.10591	7.1838	7.56173	8.06782
203058_s_at	PAPSS2	9060	10.5891	10.2102	10.8527	9.51433	11.0549	10.4038	10.7813	11.0228	10.51	10.3802	10.9365	10.9278	10.9059	11.0224	10.94	11.2169	10.3325	11.0938	11.1553	9.25821	7.94482	8.87663	9.28767	8.17389	8.38465	7.71082	9.83184	9.00932	8.19497	9.22072	8.67884	7.49319	8.88996	10.0367	8.78011	8.02127	9.73569	8.14149	9.00659	9.63981	9.34733	9.55636	9.74896	8.7576	8.83093	9.16143	8.41199
203060_s_at	PAPSS2	9060	12.0499	11.7897	12.3097	11.1018	12.3902	11.9763	12.2186	12.3919	12.0333	11.8926	12.3459	12.3008	12.3311	12.4834	12.3745	12.5101	11.7672	12.498	12.4547	10.8809	9.58732	10.4714	10.7697	9.75076	9.92751	9.19783	11.1208	10.5606	9.68008	10.6106	10.102	9.27993	10.4561	11.6351	10.3213	9.53766	11.094	9.61528	10.5502	11.3065	10.8475	10.9489	11.3933	10.4754	10.6214	10.7667	10.0962
203065_s_at	CAV1	857	8.86892	10.2175	7.42844	11.476	7.7446	9.4764	9.76365	8.05781	7.28875	8.03057	7.83363	7.73871	7.12294	7.87038	8.04323	8.00016	8.25237	7.68232	7.74844	8.05498	9.41995	8.20879	7.40988	7.69981	9.59788	8.27092	8.43694	8.03838	7.75634	8.19751	8.89544	7.73633	7.82051	7.77594	8.32935	6.94417	8.39797	8.09355	7.93044	8.02568	7.6238	9.24582	9.17111	7.68797	8.55145	8.0213	7.68954
203066_at	CHST15	51363	7.36135	7.32366	5.88845	9.06725	6.6266	7.38523	7.98062	7.56372	6.04523	7.27104	6.46084	6.44829	5.87412	6.07502	6.48431	6.22417	6.98838	6.23157	6.61103	7.2516	7.98048	6.37882	6.7498	8.30062	8.55169	8.17104	7.41451	6.79521	8.36805	6.4008	7.74987	6.84033	6.0658	7.09593	6.76815	8.77387	6.65587	7.52056	7.07631	7.64801	7.01315	7.87985	8.4688	7.63109	8.02802	7.90865	7.17069
203083_at	THBS2	7058	5.7436	6.49158	4.83794	7.44606	5.58611	6.32779	7.26621	6.4507	5.26506	4.59069	5.51082	4.81346	4.26962	5.09992	5.0572	5.79934	5.03153	5.21951	4.56706	9.06726	9.6692	5.18363	4.58456	11.0012	10.2218	8.748	5.48811	8.89404	10.058	6.51063	10.3526	6.58664	7.04032	7.90152	8.73677	8.69232	9.88179	6.73521	7.0278	10.0226	8.8767	8.4535	7.47048	10.6501	10.0539	9.7859	10.0013
203085_s_at	TGFB1	7040	6.67569	6.30812	5.48921	6.48705	5.93718	6.29874	7.16751	6.8758	6.19441	6.88288	6.28337	5.90278	5.78801	6.04019	6.3171	6.11476	5.94518	6.72469	6.18194	7.96709	8.91067	6.60206	7.50887	9.17369	9.20799	9.21832	6.8353	7.96957	6.78433	6.20614	8.89558	7.89334	8.19153	7.37147	8.86648	7.41879	7.70089	6.96588	6.72158	8.50892	7.62349	7.38066	7.69108	7.63278	8.88409	8.79517	8.69299
203088_at	FBLN5	10516	7.18473	7.27133	6.24427	8.30663	6.6097	7.39883	8.01136	7.54538	6.12207	6.34998	6.49506	6.24234	5.63514	7.26443	6.7113	6.37232	6.89883	6.52637	6.43079	7.12191	8.33051	5.44286	6.61361	8.13164	8.35363	7.69554	6.57167	7.31479	7.07167	6.04725	7.07054	7.24976	6.25362	6.80156	7.2859	6.46072	6.90749	6.32713	5.51229	6.95032	6.72816	5.99094	6.7772	6.84136	6.15777	7.22926	7.2638
203096_s_at	RAPGEF2	9693	8.00482	7.65106	6.4193	8.17427	8.18953	7.60702	7.57248	8.15862	6.21819	7.46954	7.62145	6.49136	8.7867	6.5338	6.64052	7.61129	7.17931	8.40166	8.1448	5.97075	6.31596	6.72704	6.52795	6.64729	6.90272	6.9425	7.29694	6.64355	6.12565	6.84184	6.84949	6.01746	6.57905	6.62832	6.29166	6.3429	7.02395	6.56741	8.01463	6.95842	6.52997	6.1129	6.52098	6.73208	6.96417	6.56708	6.564
203104_at	CSF1R	1436	7.76131	7.39288	6.71213	7.4213	6.80034	7.53296	8.50586	8.25303	7.28937	7.4723	7.65034	6.91911	6.54981	7.44364	7.39185	7.32661	7.36668	7.04739	7.39435	7.49873	8.00185	7.0581	7.31906	9.34079	8.96441	9.49013	7.40746	7.93147	7.4528	6.94618	8.60991	8.43723	7.06238	8.22894	7.52056	7.08776	7.38036	7.32937	6.5781	8.43684	7.86438	7.57699	7.63045	8.57558	8.1312	8.28184	8.03734
203108_at	GPRC5A	9052	10.8956	10.7905	11.4435	9.33367	10.7985	11.2691	11.029	11.5313	9.73142	11.2141	9.74024	10.146	10.4416	10.2812	10.122	10.1805	10.6228	10.852	11.1703	8.12792	8.66602	11.0269	10.7302	9.81536	9.29659	10.275	10.4405	10.2887	10.0416	11.2779	9.13679	9.36597	10.277	10.8342	10.6964	10.2627	10.9302	10.6212	10.6262	9.5551	10.1381	11.193	11.25	9.46148	11.7492	10.5374	10.5702
203123_s_at	SLC11A2	4891	7.05812	8.4657	7.12107	7.58916	7.32262	6.87676	6.80127	6.55315	7.11697	6.98565	7.20901	8.03376	7.43521	6.75335	7.99408	6.96553	7.06345	6.83763	7.36201	7.7928	7.45907	7.80481	9.11438	8.68522	7.29327	7.24558	7.84158	7.89788	7.78791	7.73615	8.89147	7.17191	9.04474	8.2518	8.75256	7.55039	9.3258	9.65711	9.08273	7.42358	8.77267	6.7048	7.53611	7.7893	7.70322	7.99295	8.77541
203124_s_at	SLC11A2	4891	7.5068	9.25918	8.08539	8.34689	7.93687	7.53464	7.14728	7.25643	7.67876	7.60148	7.82439	8.40799	7.8963	7.09944	8.58564	7.423	7.66818	7.0863	7.72992	8.05322	7.82709	8.27447	9.20471	8.82094	7.5413	7.23396	8.34077	7.9185	8.06668	8.01847	9.39857	7.48879	9.08969	8.58644	9.07871	8.05124	9.28698	10.3423	9.86136	7.93119	9.2724	7.33375	7.98635	8.18339	8.3975	8.38529	9.24102
203131_at	PDGFRA	5156	9.4795	9.16519	8.3601	10.1752	8.96943	9.2912	9.75489	9.40969	8.57441	9.16587	8.43089	8.54945	7.7911	9.46338	8.8864	9.1712	8.80683	8.23503	9.08571	8.61518	10.583	8.17385	9.22255	10.4867	10.248	8.96175	9.58416	9.41919	8.85511	9.39442	9.14639	9.16718	7.36106	8.47278	9.41952	6.32037	9.29564	9.25911	8.6868	8.7623	8.34235	8.6459	10.0565	8.70966	8.34282	9.30706	8.93406
203139_at	DAPK1	1612	7.65411	7.65144	6.4117	8.57882	6.75102	7.18461	7.72267	7.38265	6.62881	7.21634	6.35725	6.75848	6.28404	7.03791	6.62636	6.80036	6.75469	6.55337	6.58428	6.39932	8.1196	6.55073	8.42215	8.33971	7.87789	8.54298	6.66528	6.53825	7.33577	6.01807	8.49406	7.80617	6.04788	7.8618	7.35588	7.41957	7.50781	5.81299	6.73435	8.02821	7.47234	7.54426	8.66796	8.9302	8.57563	7.95607	7.02165
203140_at	BCL6	604	6.5283	7.32103	7.24621	8.1461	6.89906	7.74232	8.32332	7.60539	6.69464	6.8808	7.00901	6.35189	6.6806	7.21617	7.0141	6.57594	7.31795	6.65258	6.63047	7.46102	8.27005	7.30603	6.21638	8.68762	8.36746	7.87019	7.12481	7.20381	8.28157	7.73734	8.16004	6.97607	6.90757	6.94349	6.5987	8.39464	7.80736	7.81128	7.12668	8.41615	7.7677	8.71779	9.03036	8.18991	9.13331	8.78848	7.65981
203153_at	IFIT1	3434	8.04439	6.81457	7.5254	8.0319	7.6027	7.08748	7.28862	5.76684	6.84683	11.2031	8.70603	7.16047	7.90774	5.66713	8.06048	8.62955	6.4196	6.56001	6.47604	6.13335	8.06894	4.54902	5.74264	6.77869	7.53714	8.09622	4.87545	6.03025	7.80302	4.47442	8.56509	9.73046	5.10148	8.12271	5.3443	6.57878	5.4257	4.01442	5.45618	7.11255	6.62534	6.72236	10.4797	7.0081	9.07914	7.76694	6.08403
203167_at	TIMP2	7077	7.38398	7.07617	7.00427	7.20173	7.21581	7.59071	7.16428	7.42495	7.2279	7.31977	6.48151	6.81185	6.29744	6.45967	6.89137	6.98912	6.62309	6.27204	7.34151	7.13534	7.64945	6.81698	6.0809	8.47607	8.08293	8.23158	6.52149	7.24061	7.25034	5.84229	8.54783	7.62297	6.81062	7.07668	7.18489	7.69124	7.35483	6.98443	6.65448	7.69423	7.05243	7.44833	7.43473	7.75486	8.60172	7.95492	7.68965
203177_x_at	TFAM	7019	7.44579	6.98936	7.90229	7.62858	7.91977	7.8351	7.65072	8.17876	7.81633	8.35624	8.39083	8.11973	7.80519	7.71762	7.78267	8.41944	7.98301	7.97299	8.28018	7.43675	9.295	8.69772	8.512	7.2642	8.05232	8.05774	9.12366	7.49925	8.34871	8.43313	8.12185	8.11756	8.46903	8.15196	8.23104	9.05371	7.78167	8.28915	8.87684	7.48416	8.5771	8.03795	7.54627	8.19893	8.59682	7.8111	8.10719
203178_at	GATM	2628	6.37397	6.08951	5.60954	6.45343	5.54741	5.87295	6.67538	5.68168	5.57814	6.16836	6.2372	6.28944	4.62146	5.26767	5.57316	6.0723	5.23963	4.87497	4.87693	6.38797	5.32292	5.87231	4.94234	5.8499	6.05733	5.31924	6.33745	5.498	3.85463	3.63498	7.89132	5.06686	5.22883	5.12028	6.75143	7.89393	5.5874	4.78681	3.74121	6.15783	4.8923	4.38241	5.91762	6.12805	5.28022	6.15337	5.05887
203180_at	ALDH1A3	220	5.89057	6.33765	5.67753	7.02955	6.21788	6.46122	6.57034	6.97964	5.7036	6.27043	6.10991	6.12881	5.25965	6.12211	5.81932	5.9922	5.98837	5.14942	6.29029	7.44913	8.88953	6.57084	6.54858	9.26826	9.89859	8.81681	7.53257	7.86835	8.2998	6.91349	9.27487	7.01289	5.76913	7.80188	6.8667	7.53299	7.55367	6.32363	7.45183	8.73431	6.72801	5.06281	8.36384	7.71435	7.37697	7.89068	6.50026
203184_at	FBN2	2201	4.51438	3.82179	4.22151	4.01594	4.78018	4.71682	4.44973	5.42934	4.30374	4.09008	3.81672	4.39873	4.15544	4.28875	4.2165	4.52801	4.44822	3.63588	4.00122	4.10049	6.28059	3.81198	4.49098	4.12917	6.89344	4.29446	5.54622	5.30962	4.06536	5.69995	5.10006	6.49947	6.24408	5.24504	6.1741	4.45782	4.66396	4.74595	5.72642	5.02092	5.24835	5.50521	4.98418	4.11309	4.76641	5.34985	4.9974
203185_at	RASSF2	9770	7.11305	6.89104	6.39539	6.58253	6.50063	6.74021	7.24994	6.40354	5.73838	7.1894	6.51529	5.58637	4.68272	5.98584	5.51816	6.4961	6.20186	6.81894	6.03338	6.52751	7.42988	5.43993	6.72107	7.34908	7.71879	8.04637	6.56334	6.39824	5.84088	5.81854	7.05095	7.59819	5.58658	7.23595	6.21348	5.35124	5.69684	6.01266	5.50576	7.65391	6.51511	6.93544	6.70799	7.215	6.704	7.63381	6.76388
203186_s_at	S100A4	6275	9.80503	9.81771	9.09221	10.4525	9.41274	10.4316	9.9246	9.96759	9.45026	9.9683	9.49577	9.23541	8.74787	9.09184	9.46787	10.0313	9.47883	9.44	9.04432	11.5325	10.4757	8.83869	8.5355	10.7843	10.0543	10.6268	8.55423	8.86351	9.85245	7.98938	13.1407	9.6514	8.93542	9.68608	9.39168	9.68898	9.81388	10.3666	7.97649	10.1371	9.17398	10.5955	9.79124	9.87334	10.2135	10.0171	10.0247
203196_at	ABCC4	10257	6.62374	6.30005	6.24474	6.53902	7.085	6.62102	7.18799	7.17705	6.05769	6.75622	6.45776	7.11617	6.93526	7.1126	7.24106	7.16316	6.34776	6.61001	6.32942	7.88043	7.83394	6.23061	8.19265	7.26395	7.11143	7.2446	7.68263	7.66652	8.12076	6.42563	7.29662	6.97577	6.85324	7.1172	7.35815	5.07457	5.9491	7.26162	8.37002	7.27128	7.5378	6.90068	7.42382	6.78183	6.84271	6.98336	8.11087
203213_at	CDK1	983	7.00862	6.46663	7.89338	6.70597	7.85378	7.42566	6.83896	7.75737	7.13906	8.28517	8.57419	7.21085	7.50462	7.1097	7.29913	8.76996	8.32615	7.45738	8.05385	10.0586	9.89402	9.94151	9.01875	8.12762	8.43745	8.86465	10.1667	9.12456	9.87547	9.55095	9.7622	8.88703	9.56075	9.6399	9.61659	9.83803	8.8002	10.146	10.8977	9.19094	10.7045	9.50147	8.83479	9.49123	9.44075	9.7636	10.2605
203214_x_at	CDK1	983	6.17182	4.87636	6.99593	5.35701	6.85831	6.18073	5.88615	6.80816	5.33238	7.27581	7.49194	5.72003	6.14081	6.04767	5.96692	7.80606	7.34115	5.87126	7.23764	8.29456	8.32772	8.96847	7.95466	6.71231	7.4008	7.54037	8.7112	7.63922	8.71393	8.55826	8.24828	8.03205	8.63993	8.75397	8.44332	8.47641	7.20567	8.37033	8.77499	7.9964	8.96066	8.42219	7.54507	8.33295	8.46705	8.87299	8.94127
203215_s_at	MYO6	4646	6.41433	6.41222	6.93172	5.73997	6.87743	6.57047	6.84323	7.29413	6.62209	7.14492	7.17893	7.26612	7.5078	7.3187	7.29859	7.4458	6.95852	7.48962	7.56727	6.74614	7.01389	7.254	7.31791	7.05054	6.67341	6.91347	6.92101	7.35404	7.16313	7.97981	8.22951	6.84653	6.98662	7.44523	7.1891	5.24047	7.56796	6.14637	6.9458	6.38561	7.15666	7.07956	7.50231	6.86984	7.15387	7.76492	7.22936
203231_s_at	ATXN1	6310	6.12634	7.18771	6.82593	7.52579	7.17619	6.50283	5.88501	6.96911	6.25069	5.15171	6.48245	5.51076	6.46154	5.29212	6.75377	5.46214	5.45915	6.84694	5.36802	5.58168	5.82337	6.0511	6.73851	8.17937	8.12688	5.69085	6.36017	6.83686	5.70596	4.7263	8.03587	4.95767	4.49588	5.28823	6.63802	6.03769	6.83312	6.11825	6.75963	6.68615	6.75374	7.03638	7.0971	5.3348	6.50183	7.21346	5.06654
203238_s_at	NOTCH3	4854	5.01617	4.90147	4.84651	5.66784	5.15871	5.24083	5.3113	4.80307	4.59827	4.73768	4.85932	4.7901	4.86942	4.7832	4.70491	5.0033	5.12393	4.93292	4.55417	7.53227	8.09673	6.66136	6.56758	7.77909	9.05253	7.96515	6.87132	7.554	7.54496	6.59918	7.89122	6.16957	6.97019	6.36697	7.97225	7.00899	7.63349	6.5416	7.54155	8.01005	7.08258	7.88475	6.89239	7.38937	7.88352	7.61943	6.68425
203240_at	FCGBP	8857	11.686	11.893	11.6344	10.7071	11.6908	11.2997	11.0823	12.0691	11.2501	11.3821	11.7611	11.8449	12.0576	11.7886	11.6127	12.0238	11.9284	11.6615	12.0313	5.283	7.63154	10.8913	8.9511	5.16564	8.82786	9.00754	9.21712	11.3992	4.52671	12.4542	8.43973	8.95621	9.65054	10.2453	10.5264	5.23221	12.0169	9.37936	5.55858	10.2072	8.45766	10.8364	10.0265	6.1726	7.1893	8.80619	4.03419
203256_at	CDH3	1001	5.28317	4.82008	5.31739	4.87943	5.32386	5.06093	5.04211	5.28424	5.23653	5.70705	5.22847	5.46088	4.95781	5.46813	5.61966	5.34896	6.17133	5.18527	5.46457	9.01265	9.00475	7.3315	8.03953	8.29702	7.40714	7.82153	8.6981	7.60812	8.46784	6.97327	9.1008	7.12852	8.53003	7.3739	7.40398	9.51261	8.36522	8.62524	8.64351	7.93398	8.84991	8.66388	9.52922	8.41321	10.0337	8.34794	8.1816
203290_at	HLA-DQA1	3117	4.42208	4.50338	8.66977	4.70249	4.09086	4.70626	8.9106	8.24346	8.31	9.24529	4.33681	4.07007	6.52581	4.70679	9.2891	4.37996	4.17454	4.02318	8.60941	3.98355	9.17165	7.47383	8.62273	9.89558	4.69286	5.63084	7.92237	8.31495	4.76787	7.30009	4.72609	10.0194	4.57489	4.93085	8.41997	4.08779	4.36009	7.79141	6.64051	4.37038	9.02675	4.53311	4.63397	4.84679	4.58857	4.69929	9.68481
203293_s_at	LMAN1	3998	6.18906	6.03632	5.74935	6.7184	5.98376	6.62146	6.42631	6.06477	6.27267	6.73417	6.40679	6.66541	5.87915	6.58618	6.38509	6.48532	6.84546	6.01067	6.19477	6.47309	6.08281	6.11683	7.33667	6.51473	7.0238	7.22384	5.39987	6.72755	6.38287	7.47125	6.33877	6.29043	6.72989	7.83072	6.06723	7.12406	6.14795	6.10958	5.36576	5.96505	6.22631	7.23893	7.14458	6.86417	5.78781	6.44159	8.27983
203294_s_at	LMAN1	3998	6.03348	6.39866	5.69406	6.34878	5.71934	6.29581	6.27829	5.9221	6.02845	6.55196	5.93736	6.65794	5.69092	6.42163	5.95509	6.4724	6.578	5.66731	6.12821	6.40225	6.13915	6.25382	7.48455	6.53564	6.91932	6.90393	5.15777	6.86512	6.59749	7.7481	6.15997	6.26113	6.48414	8.10532	5.98114	7.15909	6.36153	5.7726	4.77851	6.03869	6.09553	6.94076	6.69811	6.46483	5.85591	6.69107	8.4363
203296_s_at	ATP1A2	477	5.06468	6.53431	3.57778	9.15327	4.35433	5.17977	6.46409	3.36719	3.39359	3.8895	4.20663	3.72597	3.89801	3.77235	3.97392	4.21388	4.12599	4.01306	3.62453	3.98242	6.46383	2.85542	3.50676	2.88166	5.82314	3.67953	2.86139	3.2504	3.36124	2.81992	3.25876	3.02813	3.01264	3.12969	2.77441	2.7933	2.93026	2.9087	2.87996	3.14613	3.12701	3.04294	3.46585	3.06166	2.9046	3.2146	2.96398
203300_x_at	AP1S2	8905	7.3572	7.61346	6.55189	8.68587	6.92241	7.93052	8.40734	7.40722	6.39094	7.06724	6.89789	6.4738	6.00541	6.51874	6.51801	6.75148	6.42594	6.7221	6.80037	6.85081	8.14319	6.89206	6.62058	8.47734	7.62896	7.92686	6.9569	6.82738	8.09539	6.007	8.70865	6.53184	6.35845	6.7339	6.57587	5.9214	6.42693	5.5983	6.59647	7.71273	7.22265	7.30242	6.64909	7.45778	7.55798	7.3381	7.40721
203304_at	BAMBI	25805	7.57322	8.46902	8.95826	6.63973	4.59282	8.05165	7.18337	5.01744	8.46329	7.08808	5.40061	5.46903	5.28513	5.75166	5.18807	4.84538	7.03474	4.80139	5.52486	7.15009	10.5409	6.10847	6.07497	7.6511	6.3845	7.13433	5.45924	7.60065	11.2067	6.4046	8.76363	5.46718	7.66053	6.73674	6.14118	11.0569	6.67321	7.77979	7.52324	5.84208	7.9568	7.62094	7.69823	6.80101	7.98415	7.03239	4.95784
203305_at	F13A1	2162	8.02599	7.63197	7.33948	7.77059	7.06203	8.59667	8.10542	9.05541	7.04408	8.36946	7.71329	7.4691	6.88833	7.62608	7.73141	8.02622	7.36526	6.79237	7.28234	7.16524	6.66925	5.06334	5.19288	9.58724	8.82632	8.7286	5.94476	7.11819	6.41931	5.49773	8.16444	7.07594	5.20144	7.61376	5.54134	7.04574	6.73753	5.59725	4.93842	8.28926	6.62451	6.30969	7.50125	8.17913	7.44868	8.00974	8.49679
203319_s_at	ZNF148	7707	7.76833	7.14923	6.78648	7.73462	7.55619	6.9617	7.47508	7.64778	7.40008	7.26858	7.2638	7.18596	7.04662	7.48242	6.98516	7.8811	6.96796	7.5117	7.63646	6.12793	7.21768	6.24339	6.68665	7.09336	7.22205	7.13592	7.56138	7.47189	7.40564	7.78516	7.44006	6.19171	5.87031	6.43629	6.28781	6.00879	6.89696	6.5482	7.66067	6.48062	6.5098	6.56232	7.17572	6.45814	6.58355	6.46242	6.27864
203323_at	CAV2	858	6.96792	7.94291	5.69934	9.43658	6.31763	7.96873	7.69614	6.66915	5.74025	6.47934	6.70912	6.17493	5.94773	6.19226	7.20785	6.20943	6.90673	6.17874	6.14642	7.23539	7.98231	6.53451	6.65341	6.85332	8.02001	6.31002	6.80762	7.10728	8.23796	7.09336	8.70046	6.34618	6.36266	6.78614	6.90881	6.87802	7.44112	6.60512	6.57977	7.05714	6.59016	7.57007	8.89539	7.9646	7.26679	7.21641	6.91019
203324_s_at	CAV2	858	7.17407	8.04716	6.07909	9.55684	6.62554	8.18912	7.969	7.16594	5.3637	6.88172	6.97728	6.23484	5.80578	6.51362	7.13651	6.56465	7.07613	6.02016	6.34286	7.73403	8.48655	7.40517	6.72126	7.53526	9.05051	7.00272	7.26061	7.54858	8.34529	7.51337	9.35411	6.81258	7.43873	7.09802	7.5	8.5668	7.73319	6.77922	6.66798	7.26429	7.33706	8.51559	9.94563	8.55371	7.89273	8.09358	7.26873
203325_s_at	COL5A1	1289	6.69569	6.98444	6.10497	7.56264	6.46586	6.79222	6.64527	6.76703	5.56537	5.83207	5.99961	5.99798	5.40066	5.92384	6.05675	6.66817	5.78585	6.29448	6.05842	8.3055	8.84349	7.43016	7.17107	9.65662	9.52325	8.08557	7.99731	8.42882	8.52159	7.79364	8.91347	7.86403	8.20165	7.29155	9.34109	8.41793	8.70783	8.08413	7.7554	9.02745	7.97117	8.52344	7.49622	8.88114	8.98104	8.92714	8.94261
203349_s_at	ETV5	2119	6.13122	5.70984	5.49215	5.99625	5.91515	5.45136	6.48646	6.31194	5.51611	5.73682	5.36257	5.30589	5.32438	5.41403	5.84824	5.82914	6.07249	5.92195	5.6391	7.90716	7.17287	6.3388	5.86759	6.814	7.0669	8.00516	5.95837	5.91574	7.67918	6.26528	7.82352	6.67701	5.80707	6.97786	7.44524	6.88645	6.22108	6.04027	6.37998	7.40952	7.19655	8.05402	7.06238	8.15388	7.92235	7.86208	7.47546
203354_s_at	PSD3	23362	7.15685	6.51737	7.27411	6.14532	7.58306	6.47103	6.23904	7.17778	6.63402	6.45765	6.7826	7.23294	5.81728	7.26685	6.59333	7.01944	6.37622	5.87236	6.77373	5.37943	5.23046	5.46303	5.29662	5.49279	6.24669	5.15497	6.42027	5.76921	4.12375	6.3638	7.07565	4.68748	5.047	5.19467	6.15133	5.20903	5.87947	5.44956	6.44742	5.0508	4.68828	5.45683	6.50148	5.40284	5.00518	4.69964	5.42317
203355_s_at	PSD3	23362	8.3717	7.54187	8.59546	7.8313	8.53504	7.92862	7.36631	8.10143	8.15143	8.29505	8.48885	8.59998	8.15459	8.34639	8.40892	8.7088	7.9989	7.60602	8.12664	6.88748	6.75091	7.08707	6.05836	7.40095	7.50126	6.03133	7.66345	7.47493	6.48491	7.65767	8.13908	6.53183	6.4058	6.91486	7.59368	6.48463	6.9834	7.13741	7.26601	7.69158	7.06511	7.86576	8.33227	7.21616	7.37391	6.69315	7.58196
203362_s_at	MAD2L1	4085	6.04315	5.44397	7.44019	6.19251	7.81228	7.18331	5.95999	7.08342	6.45503	7.8719	7.85947	6.44008	6.74236	6.44477	6.92982	8.46222	7.57972	6.93002	7.81438	8.67952	8.57511	9.71683	8.32212	7.3573	8.04482	8.26283	9.47325	8.51843	9.04539	8.92593	8.21957	8.96442	9.62223	9.33186	9.31773	9.79653	7.74192	9.41011	9.7577	8.67867	9.67695	9.23297	8.14621	9.06803	9.16743	8.91645	9.58744
203370_s_at	PDLIM7	9260	6.26322	7.7538	5.26735	8.3372	5.40096	6.02314	6.60483	5.48386	5.16173	5.64276	5.33431	4.94855	5.31093	5.23529	5.61363	5.10909	5.56606	5.84287	5.532	7.16305	7.50756	6.0723	5.94653	7.23957	8.60118	7.43701	6.15282	7.46902	6.53888	5.81559	7.11477	6.64373	6.9979	6.46352	7.22445	7.04647	7.21175	5.90919	6.23393	7.49728	6.54043	7.23049	6.62941	7.06572	7.58461	6.95728	6.59908
203372_s_at	SOCS2	8835	6.52487	6.21235	5.9741	6.87955	6.26104	6.58974	6.03633	6.32529	5.65032	6.50261	6.88804	6.50683	6.31483	5.79126	5.99608	6.89751	6.39016	5.75876	6.50689	5.9928	6.38158	5.19587	6.81056	4.82548	5.9509	4.97319	5.49683	5.95953	4.72122	5.61967	4.98997	6.0537	6.69458	6.30957	6.22913	4.12404	4.43407	5.11923	4.94916	5.65738	4.74534	5.87198	4.78854	5.98015	5.08736	5.9715	7.40498
203373_at	SOCS2	8835	8.80464	8.74735	8.55266	9.1295	8.86954	9.04901	8.17498	8.72277	8.12774	8.6277	8.85194	8.66706	8.65805	8.16847	8.33955	8.90818	8.91513	8.08705	8.43872	7.84856	8.2953	7.33045	8.76831	7.21128	7.90435	7.05515	8.09127	8.02237	6.83329	7.83656	7.57605	7.89225	8.57951	8.11722	7.94028	6.35728	7.09975	7.75707	7.98466	7.68259	6.73368	8.01011	7.73933	8.17707	7.55173	7.77035	9.19224
203381_s_at	APOE	348	8.08436	6.73844	7.55556	7.2213	7.28693	7.78226	8.23662	8.04878	7.73203	7.4385	8.13741	7.64038	7.19201	7.4239	7.21312	7.28195	7.77573	7.23359	7.62153	9.52179	10.8552	6.87571	6.41533	10.8261	9.4943	11.1045	6.04538	7.64738	8.73623	6.27204	9.84341	9.0479	7.30627	7.69096	8.26005	7.09306	6.74054	7.24855	5.75962	10.1118	9.03384	7.56444	7.41489	10.14	9.7832	9.63923	9.44635
203382_s_at	APOE	348	7.53683	6.24546	6.59037	6.43763	6.92251	7.24951	7.77621	7.19546	7.51332	6.96659	7.39015	7.15728	6.86698	6.86067	7.19916	6.65159	6.9368	6.92364	7.24748	8.9444	10.6333	6.28882	6.00198	10.6138	8.99757	10.3701	5.74367	7.26324	8.1894	5.8285	9.51336	8.86197	6.72697	7.27215	8.04534	6.76712	6.41261	6.99339	5.8624	10.0631	8.65933	7.43257	7.52122	9.47247	9.34376	9.33251	9.02612
203400_s_at	TF	7018	3.76762	3.8142	3.58727	3.87685	3.34944	3.26821	3.88953	3.77951	3.36685	3.90269	3.3568	3.37466	3.38234	3.76112	3.58405	3.03988	3.76742	3.50349	3.41	3.20281	6.26934	3.42501	3.3208	3.30959	3.70651	3.2773	3.31451	3.36377	5.18866	3.26915	3.16958	3.40484	3.48217	3.23061	3.57896	3.89845	3.54271	2.91766	3.16427	3.15646	3.52374	3.50943	3.42267	3.20962	3.21741	3.19339	3.3438
203404_at	ARMCX2	9823	6.36716	7.24091	4.99178	8.37676	5.91617	6.77593	7.34102	6.14471	5.9557	6.19916	6.3339	5.56566	4.96654	5.76982	5.76009	5.90289	5.78951	5.56332	5.73301	6.73128	7.98659	5.04838	5.80406	8.25764	8.60155	6.92016	5.91735	7.52088	8.30129	5.31538	7.9017	6.23143	6.5386	5.41057	7.20488	6.40987	6.7172	5.23901	5.49344	7.3455	6.4241	6.90884	6.98665	7.24761	7.61421	7.03791	6.81684
203405_at	PSMG1	8624	7.65023	7.4533	7.42948	7.5864	7.28674	7.70336	7.90883	7.92577	6.95054	8.12492	8.46203	8.09922	7.54096	7.65169	7.89401	8.03243	8.54473	7.60744	8.09927	9.94365	9.6939	9.57225	9.07641	8.21135	8.74942	8.89596	9.62233	8.41367	9.65105	8.42254	8.22822	9.91836	9.30964	9.63526	10.3858	9.64638	7.58913	9.73088	10.6726	8.64131	9.30725	9.105	8.4033	8.87902	8.6617	8.76233	9.51914
203407_at	PPL	5493	7.47605	7.12678	6.75287	8.31521	7.00852	7.99551	6.9621	7.20146	6.90699	6.84995	6.94986	6.93835	6.70814	6.87028	6.84273	7.30051	6.77717	6.75238	6.62933	7.40547	7.70744	6.79798	8.17931	7.48576	6.07334	6.95259	6.63918	6.31883	7.88158	5.67792	9.55963	6.10408	7.66536	6.84109	6.85226	8.0474	7.99736	7.2283	7.21223	6.66561	7.42559	7.17405	9.03703	6.80668	8.47918	8.05431	6.77777
203408_s_at	SATB1	6304	8.58136	8.92762	8.32838	9.32646	8.62532	8.22468	8.6648	7.94689	8.51437	7.99252	7.88489	8.61607	8.29164	8.25065	8.58901	8.19382	8.08979	8.33086	7.98589	6.26517	8.11208	6.74369	8.41154	7.80989	8.92808	7.79016	9.01114	9.05118	7.34624	7.73529	7.79817	7.34527	6.50214	6.31879	8.00998	5.98731	8.55124	7.36308	7.64971	7.36076	6.71962	6.34241	8.07431	8.65831	8.15331	7.92072	7.06571
203413_at	NELL2	4753	6.32055	6.49696	6.50279	6.37393	5.92041	5.72072	6.52179	5.83572	6.45009	5.92757	6.61505	6.83587	6.1151	6.19852	6.59822	6.17451	5.91648	6.76854	5.32155	5.19436	9.41599	4.67916	5.57501	5.70538	6.08886	7.01855	5.15347	5.92385	6.20452	4.5589	5.36244	5.73975	4.65994	6.837	5.78324	5.26803	4.86544	4.67032	5.78908	5.77841	5.86471	4.83061	6.52245	6.21754	5.36943	6.42554	5.55677
203416_at	CD53	963	9.00663	8.42174	8.20318	8.25534	8.24492	8.26381	9.33091	8.85371	8.17491	9.07729	8.40601	7.90559	7.06782	8.0497	8.09521	7.98853	8.65398	8.66898	7.94145	8.88442	9.27346	7.88308	8.38042	10.4524	9.49303	10.8264	8.22533	8.4973	8.58477	8.01825	10.0982	10.0779	7.72918	9.39524	8.48108	8.22861	8.24468	8.57279	7.33612	9.63105	9.09662	9.42425	9.70808	10.0726	10.0239	10.123	9.55401
203417_at	MFAP2	4237	5.97574	5.11931	4.73968	5.93839	5.78	6.2119	6.18646	6.20865	5.64414	6.06268	5.88531	4.96311	5.06601	5.58068	4.93773	5.9001	5.10217	5.53485	5.12525	7.7715	9.32439	6.20569	7.31759	9.05223	9.31816	7.4743	7.03131	8.63932	7.80972	6.63755	9.22239	8.05748	8.06462	7.11859	9.38713	7.24495	8.23409	7.40161	7.67645	8.17358	7.89265	7.55086	6.87755	7.55577	8.12074	7.88382	8.69144
203418_at	CCNA2	890	5.05181	4.12734	5.72337	4.16631	6.00502	5.30153	4.90653	5.72398	4.68875	6.5978	7.00052	4.90966	5.15747	5.07025	5.44513	7.2328	6.38869	5.23284	6.52583	7.58134	7.37745	8.3472	7.35216	5.56944	7.11368	7.37615	7.9505	7.46057	7.33576	7.65058	6.76702	7.8299	8.54657	8.44492	8.14202	8.00593	6.48601	7.85614	8.20788	7.01588	8.312	7.36234	6.71324	7.64443	7.6187	7.58382	8.25026
203423_at	RBP1	5947	5.46254	5.62601	5.11809	6.57069	5.47916	6.28662	6.50691	5.93962	5.72939	5.7172	6.24836	5.88272	5.42971	5.07785	6.10211	6.17247	6.01159	5.74305	5.92041	6.64716	10.1418	5.8901	6.33145	6.34871	7.19051	5.80022	6.47056	6.60016	10.4482	6.19272	7.02348	6.6362	5.57175	6.80539	8.24478	5.67186	5.3197	8.87387	6.31764	6.40396	7.87004	5.44947	6.35091	5.77402	6.17694	6.49155	6.10652
203431_s_at	ARHGAP32	9743	7.74418	7.96037	7.62427	7.29906	7.952	7.57488	7.78668	7.8601	8.10715	8.08488	7.95356	8.29421	8.10145	8.20614	8.09567	8.35752	8.0032	7.75834	7.78014	8.32535	7.84124	8.71074	7.95203	7.90738	6.90659	7.94517	7.81618	8.15501	8.12946	9.22424	7.56712	9.35238	8.99117	9.87168	8.96918	8.10982	8.83626	8.45288	8.34298	8.32186	9.47126	10.3021	8.73305	6.93919	9.17899	8.90715	8.51876
203434_s_at	MME	4311	3.6211	3.52354	3.49393	3.16831	2.99174	3.68098	4.10399	3.24269	3.20415	3.57418	2.90665	3.47211	2.57578	3.58802	3.44815	3.1992	3.83271	3.37499	2.68681	4.73159	7.52217	3.57383	3.98148	4.4238	4.00795	3.29025	4.39859	3.80722	8.03049	4.60422	3.96444	3.89654	4.21345	3.18269	5.54924	10.4366	3.89683	5.62324	6.76809	4.19545	3.25268	5.99758	5.8111	3.73168	6.23771	4.72767	4.64264
203435_s_at	MME	4311	5.69742	5.50535	5.48545	5.26962	5.25602	5.50135	5.49506	5.31471	5.01878	5.58309	5.20943	5.40999	5.21868	5.12565	5.52084	5.2603	5.90537	5.37808	4.95144	6.32308	8.11827	5.42353	5.47565	5.80855	5.57302	5.38232	5.9758	5.04078	9.46372	5.70881	5.53772	5.47892	5.68983	5.61126	6.35063	10.112	5.96221	6.5857	7.69279	5.77033	5.44417	7.03638	6.55983	5.60956	6.61859	5.8727	6.04957
203438_at	STC2	8614	3.71107	4.18124	4.07061	4.41322	4.55037	4.59727	3.90775	4.47988	3.81514	4.36161	4.0287	3.75387	4.23155	3.93352	4.30276	4.03863	4.59727	4.37809	4.47885	8.12757	5.02114	6.13406	5.47666	6.32173	5.48257	5.04737	7.84753	5.62096	7.56488	7.34772	5.35443	4.79636	6.65479	6.16554	6.64962	5.79612	5.1532	8.49123	7.32201	7.08824	7.28533	5.91478	4.99057	4.87072	5.72409	5.92785	5.09414
203453_at	SCNN1A	6337	11.0808	11.0645	10.9966	9.83748	10.7563	10.8675	10.4934	10.9578	10.6121	10.7873	10.3031	10.5047	10.7976	10.959	10.8456	10.4558	10.6642	10.8203	10.7489	7.1153	7.58583	10.1285	9.47472	9.28402	9.28361	7.34968	9.82422	10.3538	9.35755	10.5446	10.8962	8.77518	10.2812	9.69901	9.7038	9.49583	10.9427	9.96973	5.90415	9.82244	8.86825	9.79721	10.3102	7.30478	8.62392	8.86819	9.14537
203471_s_at	PLEK	5341	5.70426	5.7627	5.45541	5.68511	5.13651	5.44722	6.49592	5.99689	5.4488	6.00378	6.19775	5.11458	3.93965	5.16725	5.16245	5.17416	8.57226	5.64339	5.29629	7.19453	6.11738	6.55029	5.6681	7.93188	7.51488	8.59545	5.53342	5.53766	6.45789	6.91597	7.32516	6.93752	5.59936	7.47113	5.52217	6.11416	4.58121	6.45428	4.57632	8.209	6.72876	8.72099	7.0756	7.42876	7.63664	8.09822	6.8789
203474_at	IQGAP2	10788	9.01568	8.83588	9.41582	8.26493	9.32029	8.64664	9.19021	9.41081	8.81244	9.17871	9.41057	9.3437	9.37888	9.60076	9.33183	9.60006	8.89562	9.36788	9.26475	8.57921	6.72644	7.31174	7.6213	7.18819	7.95578	7.86768	7.89221	7.41171	5.4072	6.96345	7.94094	8.09911	6.14967	8.22689	7.38933	8.38559	7.56936	7.67484	7.92428	8.3087	8.28901	6.94137	8.54877	8.33616	8.20301	8.59909	7.9726
203476_at	TPBG	7162	8.12493	8.76045	8.81501	7.60303	7.97034	8.28473	8.78066	8.33068	8.40938	8.42519	7.93366	8.11064	8.12142	8.48679	8.68056	8.19522	8.10223	8.2107	8.2989	7.62255	8.16309	7.28137	6.97461	9.31215	9.17789	7.30935	8.32022	8.67787	8.98654	10.0251	9.37974	7.82695	7.7739	8.39971	7.95621	8.68442	9.08424	8.10662	6.66176	9.01339	7.97486	9.08794	9.53352	9.45908	9.54439	9.41376	8.89256
203477_at	COL15A1	1306	7.63453	8.45666	5.7516	9.36381	7.58528	7.86127	7.87181	6.97187	6.15577	6.85711	7.46595	6.07315	6.10359	5.80626	6.46539	7.11535	7.37691	6.65958	6.56399	9.65737	10.0858	8.98042	7.67896	9.63635	10.7611	9.73392	9.11248	9.11707	9.80321	8.44575	9.66336	8.37957	8.99706	8.28378	8.90085	8.60835	9.18913	8.60406	9.13542	10.5837	8.65338	10.8678	8.14365	9.7511	9.67827	9.8795	9.57514
203485_at	RTN1	6252	5.49143	7.49845	4.91164	7.89268	5.38423	5.80909	6.45252	4.53637	4.14319	5.84279	5.58146	4.66511	4.876	5.36424	5.12173	4.90243	5.02748	4.99016	4.7382	4.59778	7.35388	3.96627	4.30948	7.33936	6.14039	6.4514	3.90096	4.74212	4.27336	3.57038	7.11941	5.0009	3.24367	4.93943	5.07212	4.02454	3.70015	3.30385	3.79921	5.90428	4.90047	5.10176	4.09076	5.04737	4.85612	5.4495	4.62697
203498_at	RCAN2	10231	7.93695	7.31406	7.05627	8.31204	7.75036	8.45942	7.9209	7.06417	6.90266	7.69363	7.41836	7.24353	6.57285	7.45829	7.01051	7.48932	7.1171	6.52117	7.28931	5.99588	7.5543	5.20757	6.75124	4.9513	7.55554	6.36931	6.03761	7.10394	5.96252	5.60957	7.1941	6.32748	5.45456	6.26969	6.56762	4.48932	5.73994	5.30787	5.80529	6.71758	5.89314	5.72733	6.05525	5.76513	6.33862	6.61397	5.73699
203501_at	CPQ	10404	7.59798	7.72971	7.32336	8.49286	6.80141	7.94952	7.89589	7.23646	7.24387	7.64341	7.06563	7.20582	6.57897	7.09944	7.08628	6.70484	6.82499	6.83263	6.73556	6.81292	7.8189	5.70367	6.39024	7.31504	7.55207	6.79502	6.27218	6.83975	7.28397	6.39683	7.21678	7.49459	5.59724	6.18227	6.26093	5.9225	6.00945	6.35307	6.03031	6.70628	6.11815	6.55913	7.15119	7.45326	6.59955	6.79458	6.30665
203504_s_at	ABCA1	19	7.54328	7.34588	6.17717	7.73575	7.44658	7.03615	7.64295	7.29415	6.7941	6.23965	6.54545	7.50187	6.74503	6.5338	7.08161	6.53568	6.27029	6.61132	6.75539	7.13531	7.80805	5.92471	6.55772	8.68287	8.00337	8.18228	6.49371	7.21063	7.06481	6.43849	7.76489	6.751	4.93236	7.00429	6.27204	6.81156	5.93255	7.77857	6.44121	7.751	6.70631	6.77204	7.42093	8.22208	8.16555	7.78661	7.02745
203510_at	MET	4233	8.01975	7.90886	8.39717	8.1192	8.38085	8.3077	8.16519	8.39552	8.25743	8.83317	8.45166	8.71768	8.36056	8.44834	8.52632	8.13911	8.4703	8.2669	8.32878	9.95446	9.07819	9.58687	10.2612	10.1337	8.49551	10.0118	10.0487	10.3266	9.53567	8.78294	10.4779	8.33255	8.14889	9.94731	10.0899	8.85608	9.74725	10.6772	10.3058	9.46832	10.1202	9.04329	10.8004	9.05493	10.9605	9.43806	9.60769
203518_at	LYST	1130	6.57954	6.21446	6.20885	7.23191	6.21874	6.66526	6.30162	6.82896	6.20466	6.82952	6.60103	6.26901	6.2463	6.49343	6.03555	6.47047	6.44447	6.33798	6.98992	6.23346	6.59542	5.00959	5.96904	7.31242	7.43197	7.66793	6.0585	6.16679	6.90389	6.10133	8.0928	5.57751	4.54014	6.28042	5.03669	5.47308	5.97837	5.81853	5.58258	6.8116	6.59382	7.09198	7.78362	6.36605	7.32643	7.17933	6.93086
203525_s_at	APC	324	7.62246	7.4125	7.14702	7.56729	7.03119	7.30597	7.37208	7.63233	7.22975	7.55674	7.42495	7.41172	7.20195	7.39484	7.57907	7.74634	6.89221	7.46245	7.53115	6.54159	6.96416	6.00408	6.00366	6.2588	7.12451	7.06707	7.17608	6.73659	6.80492	7.40721	6.9509	5.94159	6.42741	6.69563	6.04833	6.7353	6.23705	4.60635	7.16586	7.32793	6.99891	6.9447	7.18872	7.14869	7.3713	7.21753	5.9076
203535_at	S100A9	6280	6.57425	6.70046	6.50333	6.98068	6.39756	6.60749	8.79823	7.66545	6.59416	6.22276	7.50537	6.24921	6.48212	6.97077	6.37861	6.56225	8.8463	6.08234	6.44671	8.11551	9.24526	8.19177	6.64721	9.24539	8.16506	8.03221	7.05904	7.50378	7.91717	7.11538	8.67332	8.44014	7.47775	8.10377	6.92136	7.79187	7.09146	11.4429	7.68102	9.04255	7.34199	9.65933	7.79862	8.49166	9.46352	9.14291	8.01108
203542_s_at	KLF9	687	7.80033	7.4867	7.1982	7.5696	7.53748	7.8922	7.55001	7.5843	6.94669	7.39425	7.21136	7.09349	7.14724	7.81893	7.01051	7.30744	7.64734	7.53427	7.67729	5.97838	7.62869	6.12465	5.37873	6.65931	7.39646	6.47738	6.91659	6.95546	6.5103	7.17006	6.31247	5.99223	6.74146	5.62037	7.33208	4.60323	7.03264	5.61001	6.23063	5.9358	5.71924	7.40419	7.73116	5.60412	6.40979	6.68529	6.16913
203543_s_at	KLF9	687	7.68635	6.96054	6.84359	7.73758	6.94216	7.88689	7.06863	7.04863	6.7506	7.23893	6.79324	6.40169	6.45166	7.71403	6.6506	7.13451	7.21693	6.78317	6.63833	6.34883	7.88142	6.21094	4.73504	6.63167	7.20392	6.12325	6.59375	6.63644	6.42166	7.42968	5.93802	5.93105	6.28764	5.8404	7.17732	4.29378	6.27164	5.91226	5.58257	6.22992	5.9784	6.76244	7.40593	5.77922	6.59229	7.15759	5.97767
203548_s_at	LPL	4023	6.34232	5.94746	4.52719	6.95253	4.27273	4.541	7.74019	7.25977	4.08466	4.20021	5.92996	4.01253	3.62521	5.19722	7.59802	4.58366	8.37689	4.6251	3.68043	4.28177	8.0834	7.12732	4.20485	9.35195	6.73324	5.88657	4.8118	8.27116	8.05439	8.52177	9.54687	5.22173	4.30784	5.85865	6.03706	4.76671	4.96652	4.73704	5.82118	6.94067	4.26755	6.51447	6.04327	4.35354	3.94688	5.84565	4.27542
203549_s_at	LPL	4023	6.58327	6.46809	5.11402	6.97138	5.09642	5.13589	7.82093	7.53643	4.82919	5.23937	6.43331	4.81467	4.93707	6.03668	7.79574	5.42025	7.79662	4.10154	4.75487	5.3477	8.54428	7.65209	5.06661	9.65417	7.20939	6.47711	5.63404	8.38114	7.59813	8.4136	9.29866	6.1447	5.41746	6.54483	6.46054	5.34855	5.4702	5.74934	6.5433	7.59796	4.80526	6.40699	6.35812	5.08977	4.71912	6.28982	5.18097
203559_s_at	AOC1	26	11.6673	11.6019	11.8806	10.3596	11.4526	11.0636	11.4497	11.1914	11.5132	11.3186	11.445	11.707	11.702	11.1499	11.4991	11.2574	11.1445	11.2791	11.1347	8.41821	9.41291	9.54648	10.4152	9.8032	8.8318	8.34304	9.88776	10.0946	9.72499	9.9169	8.96375	9.50987	7.40269	9.49452	8.93066	8.32094	10.1246	9.40632	9.10079	8.96053	8.87348	7.93441	10.1678	6.59711	6.80743	9.3143	8.14388
203560_at	GGH	8836	9.41304	8.6404	9.04294	8.40268	9.88058	9.11486	8.05825	8.52127	9.30297	9.20696	9.31883	9.2855	8.96314	8.79335	9.13514	9.14438	9.80415	8.36733	9.10123	10.4842	10.8793	8.40514	10.3417	8.57491	8.0106	8.71787	9.46262	10.2051	10.4978	8.81965	8.37965	9.01959	8.83301	9.69897	10.3018	9.61579	8.81925	10.9655	9.28719	8.34857	10.0591	8.50051	7.90073	9.1977	8.31801	8.37789	9.49193
203561_at	FCGR2A	2212	6.1402	5.62018	5.39556	5.42756	4.95398	6.15963	7.07845	6.84301	6.2041	6.62901	6.33576	6.02236	5.02337	6.27523	5.17491	6.05742	7.17852	5.13682	6.07839	7.67621	7.06168	7.09863	6.09336	9.13198	8.32039	8.54394	6.95738	6.55966	7.77971	6.71007	8.52204	7.92357	6.53337	7.43164	6.62662	7.68505	6.38737	7.20804	5.70192	7.91785	7.48681	8.70065	8.57803	9.13001	9.27689	8.37695	8.79028
203562_at	FEZ1	9638	6.46724	7.17262	5.68748	8.10898	6.04989	7.09278	7.13011	6.08974	5.63961	6.03273	6.32768	5.71151	5.25912	5.89712	5.94403	6.21762	5.79782	5.72524	5.67042	6.2436	7.48491	5.36097	5.68864	7.31141	7.85406	6.32209	5.60038	6.04748	5.94857	5.52106	6.98878	6.37184	5.6206	5.46784	6.22204	6.08307	5.60513	5.39172	5.39106	6.64584	5.7236	6.60482	5.95434	6.24413	6.30748	6.39319	6.06606
203566_s_at	AGL	178	8.91678	8.82565	9.23167	9.26177	9.14992	9.12259	8.52666	8.84626	9.06404	8.80031	9.22578	9.04329	9.13352	8.9031	8.63824	9.00375	8.8936	8.9558	8.84038	7.94098	8.8581	7.71804	8.49166	7.57392	8.79544	8.76213	8.337	7.62981	8.33485	8.53983	8.53624	8.42861	8.05687	9.08898	8.40692	8.57627	7.91022	7.6516	8.83634	8.40343	8.43865	8.34958	8.67823	8.69425	8.92067	8.29486	8.38664
203570_at	LOXL1	4016	6.16732	6.50581	4.66518	6.95459	4.99938	6.22597	6.70113	6.38888	4.62046	6.02097	5.91443	5.43241	4.48032	4.36468	5.31487	6.32079	5.54407	4.95427	5.76686	7.38389	8.13993	6.36512	5.9444	9.21696	9.32141	7.53645	6.55512	7.81818	7.26932	5.17809	8.15769	7.35533	8.04351	7.04115	8.06138	8.39146	7.7918	5.43736	6.37466	8.12273	7.39	7.90023	6.80355	8.24412	7.66923	7.17755	7.41266
203571_s_at	ADIRF	10974	9.5011	9.75478	9.26568	9.38819	10.4039	9.35517	9.91734	9.69916	8.99151	8.92048	9.21781	10.4254	10.3506	9.03927	9.98284	9.41863	8.65593	10.3561	9.35775	9.98654	8.23706	6.63634	6.96497	7.80753	7.50754	7.5423	6.90963	7.61444	9.471	7.60207	5.92324	11.3645	8.6223	7.7028	6.51829	9.03802	6.46305	9.7643	9.61795	7.07376	8.09459	6.27278	9.38478	7.48927	7.42793	8.84002	7.26593
203585_at	ZNF185	7739	6.27097	6.45357	6.14726	6.42296	5.77755	6.59463	6.24202	5.53748	6.61421	5.87535	6.39454	5.73446	6.05168	6.03829	6.10532	6.29878	6.19438	5.85832	6.01729	7.09228	6.40061	5.79976	7.53443	6.94257	7.92801	6.55184	6.01442	7.45211	8.05459	5.61897	7.94486	7.93105	7.49334	8.47316	7.99863	6.66104	7.34302	5.28401	6.30401	6.81118	6.53157	7.29934	7.53736	6.97643	7.17436	7.13821	6.44957
203590_at	DYNC1LI2	1783	9.54135	9.72743	9.56606	10.0486	9.42652	9.18965	9.59002	9.61125	9.09126	9.14557	9.38336	9.30834	9.37208	9.57531	9.49514	9.48431	9.34411	9.58131	9.67875	9.11956	8.99409	8.60225	8.41159	8.62899	8.75354	8.20491	9.18579	8.87526	8.90338	8.55486	9.97121	7.75208	6.88594	7.6643	8.11721	8.86985	8.40718	8.584	9.18982	8.11251	7.27669	8.73542	8.90238	7.54291	7.92684	8.11835	7.58666
203603_s_at	ZEB2	9839	5.46484	5.44098	5.40814	6.79801	5.92455	6.87413	5.7224	5.50545	4.58492	5.86794	4.39996	5.01634	4.33493	5.04642	5.0913	5.56758	4.67009	3.71904	4.32774	5.182	5.99209	3.15966	4.13762	6.60232	6.32285	6.40993	4.04922	4.34861	5.07233	3.96481	6.4479	4.37875	3.37684	4.91776	4.30498	4.45496	4.15589	4.66624	4.0698	5.75239	5.04981	5.32379	5.18301	5.6959	6.48974	5.89595	4.89539
203608_at	ALDH5A1	7915	6.94217	7.03755	6.73544	7.37409	7.39253	7.66968	7.22823	7.05021	7.83933	7.30689	7.34759	7.80902	6.69779	6.63708	7.09861	6.63718	6.94958	6.55634	6.83078	8.37103	7.08373	7.21642	8.28756	8.03215	7.02475	8.60151	7.87361	7.36962	6.34261	7.96642	7.96318	8.10773	8.23352	7.82467	7.9487	8.05529	7.04314	7.44534	9.02471	8.73118	7.45166	6.92307	6.70062	8.24176	7.2606	7.96888	6.63269
203619_s_at	FAIM2	23017	4.4326	4.69554	4.03433	5.46523	4.06456	4.64164	4.72416	4.4285	4.12311	4.45333	4.12318	3.93577	4.00434	4.09892	4.44832	3.96003	4.26373	4.45057	3.84904	4.07974	4.28062	4.69049	4.97824	4.81246	4.87678	4.4396	4.86382	6.77376	4.08585	6.32881	6.32499	4.14308	7.03691	4.25696	4.91429	5.42542	5.48615	5.97714	4.6787	4.19059	4.02967	5.8652	4.64606	3.59919	3.83765	3.96206	4.16552
203626_s_at	SKP2	6502	4.79369	4.08137	4.42872	4.70119	4.63326	4.66029	4.58286	4.88842	5.01925	5.39766	5.64077	4.86893	4.94201	4.72772	4.74865	5.53296	4.83742	5.0567	5.23727	6.71555	6.63878	6.76499	6.25879	5.16388	5.15145	5.42122	5.19087	5.68278	5.62901	5.68652	4.39677	6.29795	6.17354	7.03402	6.46705	6.83068	4.78645	5.97778	4.92659	5.38953	6.78426	5.29324	4.44701	6.59602	6.13612	6.03125	6.70571
203628_at	IGF1R	3480	7.20015	6.8304	5.61773	7.83224	8.00497	7.35988	6.4566	7.02744	6.29998	6.14417	7.07276	7.00381	6.17785	7.17892	6.39734	6.18111	6.81545	6.36267	6.44938	7.92466	6.99082	5.71857	6.50944	7.06959	6.53725	6.35611	7.84859	6.5499	7.77751	7.38739	7.63959	4.75829	5.36392	3.72437	6.14578	4.63857	7.44759	6.05749	8.66838	6.57916	4.86157	5.41544	6.21246	4.65247	5.17459	5.02371	4.41137
203634_s_at	CPT1A	1374	6.03448	5.80186	6.51074	5.62163	7.01607	6.45984	6.1184	6.67462	6.67232	6.5409	6.97235	7.37105	7.52053	6.97495	6.9674	7.4076	5.86279	7.0124	6.90691	5.48656	4.18768	5.44184	5.70208	4.60916	4.72303	4.96935	4.98702	5.51919	4.31226	4.77894	4.3603	6.68405	6.04609	5.09473	5.45599	4.98583	3.98737	5.31747	5.34206	4.05294	5.6795	4.40217	5.59729	5.75952	5.19916	5.30988	5.29587
203638_s_at	FGFR2	2263	8.53091	8.84378	8.00067	9.86877	9.50908	8.26979	8.81054	8.62246	7.75851	7.92256	8.67765	8.89096	9.72662	7.71576	8.92618	8.74673	7.53815	8.16615	8.44787	5.79285	6.4687	6.77132	6.65394	5.59569	8.52377	6.14728	6.3631	6.59808	5.29513	7.95468	7.65582	5.97569	6.89669	6.92265	7.21835	5.3922	8.01597	6.70313	5.46894	7.25032	7.01141	6.88648	8.00862	6.99318	6.75441	8.75146	4.94715
203639_s_at	FGFR2	2263	6.77047	7.10431	5.94189	7.75948	7.21655	6.36393	6.90632	6.68743	5.57257	6.26315	7.18348	6.85429	7.86715	5.87724	7.48652	6.83662	5.71416	6.48212	6.69818	3.81474	4.60581	5.87851	5.43153	3.67343	6.88105	4.47288	4.31744	5.36302	3.61973	6.3784	5.49731	4.37798	5.55894	5.51889	5.73247	3.61622	6.45234	4.70089	3.94512	5.29159	5.25837	4.98272	5.85363	5.11351	5.05222	7.24276	3.69319
203645_s_at	CD163	9332	7.09732	6.7728	6.44041	6.70084	6.2907	7.35945	8.3201	8.873	6.81744	7.05831	7.47913	6.79468	5.44866	9.09943	7.10725	6.8977	7.20938	6.78793	7.17666	8.05258	9.50557	7.26733	6.62157	10.909	9.07185	10.4633	7.288	8.40064	9.03322	8.0465	8.77392	9.05244	7.64901	8.24962	8.11344	7.3169	7.20626	8.00143	6.34365	9.00894	8.75932	7.88431	9.34844	9.49298	9.46973	9.31066	8.82371
203649_s_at	PLA2G2A	5320	9.66111	11.1223	12.2487	10.2353	8.42416	11.471	10.3879	12.2873	11.333	13.2256	10.7409	9.63312	8.42631	11.6951	9.26468	10.7144	12.3054	10.0527	10.7534	11.5205	9.31675	9.73816	11.7892	5.77436	9.68768	12.125	11.8469	8.48353	7.65611	5.21688	6.23233	11.8701	9.03519	11.7695	8.0076	4.01277	9.74244	9.69217	7.86109	7.20936	8.0837	11.2869	10.7508	12.8438	11.2948	8.95303	12.5277
203650_at	PROCR	10544	6.43818	5.6601	5.65124	6.62327	6.70486	7.10162	6.49575	7.28484	5.97927	6.36856	6.52936	6.50932	5.85925	5.97822	5.89765	6.80891	5.86588	5.88033	6.07329	7.78927	7.07605	7.40512	7.69213	7.66936	7.47526	6.68815	8.25199	6.60907	7.98776	7.50062	7.71074	7.73532	7.45026	7.67007	6.76249	6.26781	7.24918	9.26812	8.6384	6.70377	9.13804	7.31029	8.45695	7.11118	8.33132	8.43598	9.85747
203665_at	HMOX1	3162	9.35544	8.91662	8.70673	8.07622	8.89509	8.87397	8.63122	8.66639	8.95829	8.4153	8.87416	9.10791	10.0636	8.55777	9.34357	8.45941	8.19381	9.01296	9.22594	7.67766	7.25122	7.40376	7.34759	8.33244	8.26397	8.11166	7.15227	6.93958	7.25774	7.38916	7.62961	8.02633	6.8317	7.99429	8.40621	7.56517	6.92688	9.39084	6.97837	7.83641	7.61199	7.98691	8.12232	7.41434	8.71093	7.89243	7.63455
203675_at	NUCB2	4925	7.48858	7.15105	7.52852	8.10127	6.91475	8.01868	7.4875	7.9666	7.21025	8.26682	7.80495	7.34936	6.53504	7.79645	6.91432	7.98312	8.82906	7.30749	7.82332	7.37694	7.71657	7.88758	7.41291	7.19417	8.12219	8.08705	7.344	6.87287	7.72958	7.83973	8.46078	7.24728	7.40079	7.58331	6.97064	7.5011	7.19833	6.78093	7.46716	7.95022	7.98931	8.71677	7.99243	8.9779	8.52253	8.29743	8.9134
203680_at	PRKAR2B	5577	7.78082	7.23897	7.35779	8.33888	7.17844	7.93427	7.92803	7.98774	7.28054	7.93228	7.70991	6.68693	6.04599	7.21421	7.48051	7.36594	8.26527	6.85953	7.49349	6.2964	7.64283	6.67721	6.24661	6.37258	7.61795	6.87589	6.77029	6.50062	6.87393	6.35943	6.69821	7.21719	8.68741	6.26817	5.56736	5.55433	5.73771	6.3658	5.11132	6.91251	6.17403	8.02727	7.45495	8.74665	7.54536	6.91884	5.47919
203685_at	BCL2	596	6.68974	6.54573	5.6791	6.88066	7.08056	6.73947	6.90244	6.3185	6.67119	6.6941	6.58472	6.31413	6.18469	6.01447	6.54313	6.49549	6.24382	6.42198	6.18924	4.99481	5.69507	3.92056	5.84861	5.31927	6.109	6.36269	5.25561	5.53337	4.54033	4.64581	6.35626	6.67578	4.94967	6.12864	6.47127	3.56496	5.27798	4.36569	3.87183	6.02653	5.14342	5.08481	5.6783	6.58276	5.2811	5.43077	5.11907
203688_at	PKD2	5311	6.20542	6.91184	5.08956	8.12917	5.80838	6.41893	6.77059	5.6327	5.70164	5.83802	5.52655	5.24954	4.24485	5.45237	5.27775	5.54609	5.15002	5.00843	5.33449	7.19956	7.84917	5.99485	6.47457	8.44977	8.78014	7.82357	6.15348	7.22421	7.20486	6.12131	7.68705	6.45573	6.39516	6.54177	6.42776	7.10902	7.02851	5.9348	6.43573	7.67729	6.85051	7.07438	6.89358	7.85879	7.34458	7.48753	7.17135
203691_at	PI3	5266	8.50978	8.05362	9.39073	8.4686	8.11843	9.1306	8.87967	8.85332	9.57715	11.1725	9.23634	8.98017	7.10155	9.28868	9.04513	9.35756	9.39483	7.50687	8.69139	4.93202	8.53901	6.36221	8.73505	10.063	8.00529	9.39572	10.941	8.40091	5.51617	10.3019	4.7651	9.33738	9.0167	7.75675	6.43044	5.00153	10.5722	10.653	6.4236	7.55765	6.67496	7.91586	11.4048	11.3431	11.802	9.84222	6.69043
203695_s_at	DFNA5	1687	5.78194	5.92849	4.8743	6.18542	5.34859	6.27815	6.39836	5.85527	4.8939	5.6184	5.4629	5.17454	4.2942	5.38675	4.99397	5.53662	4.93347	5.368	5.09805	6.41205	7.71101	4.72197	6.72413	8.30557	7.71302	5.91138	4.96316	5.87716	6.74744	5.22282	7.9995	6.47804	5.57891	5.34312	6.04092	6.99462	5.55194	5.73295	6.1077	7.38047	6.11876	7.00092	6.30831	7.43197	7.84881	6.72455	6.43513
203697_at	FRZB	2487	7.35835	6.73414	7.13456	7.67817	7.49046	7.77489	6.82997	6.94864	7.75433	7.43968	6.98159	7.28155	6.26583	6.78291	6.77169	6.66455	7.29681	6.2506	6.22707	5.74824	7.61104	5.20757	7.36413	6.28282	8.6613	6.34586	6.21143	7.67907	5.32707	5.08468	8.34453	5.48679	6.0177	6.54959	6.77531	3.30199	8.73196	4.53577	6.62923	7.24528	5.10334	4.41872	6.14306	4.50531	4.61143	6.13312	6.06443
203698_s_at	FRZB	2487	7.24096	6.87846	7.22897	7.63251	7.24599	7.91208	6.91326	6.72151	7.84672	8.04324	6.98249	7.25884	6.41382	6.60382	6.72421	6.56422	7.97951	6.26159	6.46871	6.36677	7.86215	6.33506	7.41967	6.79902	9.36854	6.76955	6.3343	8.26718	5.47611	5.95579	8.8515	6.06331	6.60012	7.04202	7.2393	4.41702	8.69014	5.28339	6.9847	7.79456	5.90425	4.80494	6.39264	5.25646	5.62466	7.02331	6.62653
203705_s_at	FZD7	8324	6.17978	6.73239	5.05597	8.5855	5.98083	5.96008	6.22323	5.28702	5.2433	6.19108	5.17864	6.23607	5.14166	5.57293	5.84499	5.77141	4.79888	5.45237	5.57007	8.73033	7.57785	4.56885	8.25311	6.80105	8.08373	6.92947	5.90315	6.06046	6.10294	5.20443	6.94834	6.74744	6.14416	6.72526	6.98701	8.8624	6.71414	7.0211	7.90973	6.32304	7.31248	4.76918	4.86529	6.11893	6.06057	7.02836	6.4578
203706_s_at	FZD7	8324	7.2562	7.81323	5.96655	9.65097	6.58531	6.88827	7.31034	5.90162	6.11371	6.92427	5.86923	6.70683	6.10553	5.40173	5.88174	6.38548	5.76559	6.45139	6.51815	9.25049	8.76924	4.6361	9.27265	7.79182	8.81951	7.53373	6.54373	6.51097	7.14758	5.70783	7.61872	7.28711	6.12797	7.24855	7.80307	9.08766	6.90296	7.73513	8.52785	7.10305	8.01789	5.00714	5.9419	7.03797	7.00868	7.53329	7.24246
203708_at	PDE4B	5142	6.27515	6.32047	5.73966	6.52679	5.79555	7.25668	7.00661	6.84681	5.70859	6.87432	5.63505	5.31072	4.88829	5.27754	5.36299	6.18431	8.1635	6.27321	6.07662	7.40365	7.10145	7.0724	6.66364	6.83864	7.94484	8.08875	7.67952	5.62342	7.01042	7.13006	6.78161	6.60344	6.19527	6.62686	6.60748	7.11663	6.68143	7.05571	6.21868	8.40428	7.16441	8.50678	7.29885	7.18292	7.32385	8.17957	7.00023
203716_s_at	DPP4	1803	8.2386	7.32512	7.75875	6.55806	7.37123	6.89358	7.05317	6.79214	7.27223	7.2364	6.73194	7.59026	6.49569	7.6588	6.93654	7.14426	6.86095	6.67954	6.8344	7.97636	6.931	8.54199	8.45765	5.68492	5.2945	5.5624	5.68089	4.99123	6.9951	5.52106	6.48925	5.99791	4.09615	7.28631	5.67669	6.65714	6.50704	5.25196	6.30371	5.77078	9.23591	6.23031	7.81306	5.50041	7.74385	5.35821	9.40087
203717_at	DPP4	1803	8.18984	7.2279	7.95416	6.6118	7.47786	7.12059	6.94887	7.04854	7.35978	7.00464	7.04005	7.75576	6.24663	7.84703	7.05042	7.15087	6.69762	6.82922	6.89045	8.44805	7.16504	8.60343	8.32238	5.93355	5.45936	5.98311	5.85517	4.80927	7.06266	5.1883	6.70201	5.89684	4.57614	7.12044	5.80819	6.98948	6.86004	5.3285	7.37814	5.86383	9.539	6.54889	8.18762	5.81438	8.05136	5.53376	9.49392
203722_at	ALDH4A1	8659	4.55111	4.77041	4.97449	4.82763	4.88726	4.89119	4.73579	5.27671	4.89883	5.04862	5.4486	4.6299	5.33972	4.5039	4.96335	5.83044	5.0362	5.39465	5.59995	5.83884	6.33777	5.33342	5.51943	6.4579	5.42032	6.2392	6.46387	5.43768	5.80987	5.16139	6.91665	5.04932	6.29193	5.95331	7.01283	5.95261	6.31731	7.39089	7.51205	6.32482	6.68637	5.40791	4.97045	5.75651	5.50456	5.61182	6.76051
203726_s_at	LAMA3	3909	8.58706	8.31576	10.2682	7.16037	8.55594	8.49831	8.99269	8.94652	8.08128	9.01728	8.2839	7.86415	8.80832	8.73784	8.37936	8.15592	7.59199	8.91347	8.93177	7.54706	6.70229	5.2937	7.54699	7.62285	7.19344	8.71092	8.06651	8.11736	7.86394	8.66621	9.55863	6.3619	7.41227	7.44718	8.84645	6.67285	7.32235	7.79054	6.48445	8.70185	8.17999	8.16772	10.1224	7.58467	10.834	8.08122	8.15431
203729_at	EMP3	2014	8.16631	8.34691	7.21878	9.31564	7.31538	7.94403	8.58147	7.92268	7.50671	8.11416	7.6654	7.1907	6.68428	7.18326	7.40111	7.69694	7.63354	7.73975	7.42774	8.20283	8.50087	7.09338	7.40007	9.45564	9.03973	8.87087	7.25688	7.50745	7.36498	6.48349	9.01928	8.29802	7.38697	7.83393	7.99109	7.71732	7.6175	7.42488	7.05135	9.03517	7.71588	8.42577	8.08741	8.45038	9.09963	8.47861	8.83719
203741_s_at	ADCY7	113	6.06607	5.13989	4.96129	5.54314	5.44953	5.62937	5.95598	5.57027	5.2838	5.72842	5.02605	5.00008	4.52535	5.21829	4.94588	5.15298	5.12094	5.48251	5.31295	5.32791	6.39131	3.85809	5.07138	6.7167	6.33621	7.27609	5.73206	4.83796	5.86294	5.13569	6.65404	6.17337	6.13164	5.40719	6.44455	5.37286	4.89125	4.84687	5.56334	6.50319	5.80712	6.04535	6.36135	6.36166	6.86944	6.42123	5.79523
203748_x_at	RBMS1	5937	7.71885	7.92604	6.40497	8.84681	7.00652	7.85382	8.32304	7.78827	6.68118	7.29697	7.05731	6.66964	6.36339	6.718	6.73839	6.97047	6.99374	7.12902	6.76343	8.12774	9.11826	6.86945	7.4769	9.21232	9.41115	8.89856	7.42716	8.60332	8.41374	7.09472	9.37717	7.54742	6.72702	7.79143	7.84341	7.98563	7.73929	7.74905	8.82391	8.45916	7.71934	8.12348	8.80574	8.39054	8.62762	8.33741	7.92648
203753_at	TCF4	6925	8.20111	8.37907	7.18878	9.43926	8.42136	8.41246	8.66273	7.72425	7.10778	8.35872	7.75487	7.29576	7.03642	7.3264	7.55121	7.80466	7.58716	7.55619	7.838	8.55766	9.16866	7.21439	7.87632	8.77423	10.0522	8.73372	8.62031	8.24698	8.14309	7.81854	9.62402	7.88614	7.04014	7.97588	8.63742	7.05554	8.79485	7.8386	8.41432	8.63628	7.92252	8.92512	8.4858	8.39234	8.56344	8.67247	8.21251
203757_s_at	CEACAM6	4680	12.4192	12.6657	12.4972	11.0681	12.5062	12.2999	12.3439	12.9178	11.6051	12.6723	11.8672	11.66	12.1704	12.9046	11.8167	12.5877	11.8539	12.2566	12.3171	10.8388	10.3429	11.8379	11.181	13.022	9.82557	8.02503	12.6403	12.8172	12.5895	12.3202	12.199	9.55043	11.5871	11.9357	11.7461	12.0101	12.4889	12.9876	12.3001	11.0827	11.237	12.1686	12.365	9.34259	12.0437	11.4533	11.6889
203758_at	CTSO	1519	7.49113	7.47747	7.17228	7.38326	7.6628	7.29507	7.67644	6.63822	6.93937	7.31238	7.08175	7.33835	7.51412	6.53163	7.51978	7.48474	6.94328	6.81247	6.7549	6.30553	7.31456	4.93588	6.93302	7.54228	8.15175	8.22815	6.35183	7.16746	6.81497	7.07241	7.54524	6.9196	5.71464	7.09292	6.66657	6.52439	6.96143	4.75273	6.80146	6.82177	6.39199	5.89649	7.17935	7.58365	7.01851	6.8681	6.56629
203759_at	ST3GAL4	6484	7.8578	8.44887	8.49299	6.97948	7.07087	8.1035	6.29991	8.19738	7.96501	8.45904	7.04156	7.3937	6.8442	8.58354	6.77381	6.26173	8.14499	7.09557	7.01624	5.06996	5.70324	4.90504	6.11942	6.28533	5.27003	4.92506	6.88363	6.71583	5.53509	7.55365	5.16688	6.46913	7.4087	5.45516	5.59143	5.55142	7.16369	5.88204	5.41713	5.95116	5.06084	6.70765	6.72563	5.61349	5.95526	5.50018	5.17828
203761_at	SLA	6503	7.3852	6.87441	6.17466	7.02215	7.0482	7.18127	7.51153	7.49676	6.81825	7.23098	6.96059	6.56679	6.06487	7.38659	6.91881	6.98066	7.30254	7.57571	6.62665	7.56036	8.76692	6.23648	7.46043	8.61666	8.80457	10.124	7.33539	8.12608	8.33755	7.3207	9.04835	9.08735	7.26208	8.59264	8.01683	6.58494	7.53692	7.40008	6.80438	8.25022	7.77382	7.33516	8.7545	8.35748	8.36139	8.65694	8.29028
203764_at	DLGAP5	9787	4.59118	4.03673	5.80367	4.51812	6.54386	5.39373	4.79646	5.84585	4.90457	6.97768	7.45666	4.54422	5.4877	5.17145	5.65338	7.50956	6.83586	5.16958	6.95427	8.21102	8.0439	7.61401	6.62099	5.48235	6.89409	7.54067	7.32647	7.61644	6.75395	7.82358	7.51279	7.54634	7.79928	7.96114	8.12889	8.13851	6.7927	7.12761	7.43378	6.94227	8.01938	8.16579	7.35319	7.80468	7.79434	7.98119	8.26233
203766_s_at	LMOD1	25802	7.89266	9.89088	5.7012	10.7917	6.72076	7.41468	8.53368	6.19212	6.18813	6.11776	6.10566	6.33372	5.96861	6.74191	5.99266	6.26469	6.27753	6.95302	6.32228	8.00647	8.84817	4.2738	5.84856	7.00391	9.8476	7.84908	5.76224	7.57041	6.43836	5.54344	7.74365	6.15481	5.78031	5.82857	5.62836	4.81375	6.58188	5.60948	5.62619	7.2299	5.61389	5.89585	6.33541	6.37139	6.7083	6.59058	6.26465
203767_s_at	STS	412	6.99998	7.47059	7.64683	6.55104	6.15334	7.03551	7.18798	6.34616	7.42901	7.79516	6.82335	7.29451	6.1447	7.65203	6.18901	6.91837	6.91436	6.2921	6.18394	5.26313	6.34077	7.80235	6.29447	7.21913	5.07597	5.8982	7.16519	6.45435	7.8086	6.33183	6.8424	6.18935	7.10238	7.42205	5.93981	7.31216	6.07992	6.29911	5.20472	6.52779	5.68311	6.80526	7.78231	6.31578	6.8019	6.06081	4.98867
203773_x_at	BLVRA	644	7.38561	7.59273	6.27384	8.68747	6.56399	7.17225	7.72253	7.54659	6.24587	6.99551	6.8681	6.26159	5.75919	6.53108	6.55751	6.66122	6.56773	6.62789	6.57227	8.01849	7.82912	8.01978	7.46901	8.00941	8.20409	8.89647	6.98034	7.381	8.3895	6.5534	8.73692	8.70695	7.40134	7.83658	7.98226	8.61842	6.70711	6.83783	8.53527	8.05212	8.43862	7.40497	8.10797	8.30108	8.29585	8.78485	8.59793
203780_at	MPZL2	10205	9.26914	8.50458	9.03758	8.24571	9.11752	9.06073	8.18403	8.14034	8.17282	9.17735	7.95622	8.04335	8.6564	8.34484	8.26843	8.15674	8.66166	8.37803	8.08032	7.79747	6.88157	7.4718	7.61858	7.97142	6.42398	7.07997	8.53242	8.24841	7.44648	7.82053	5.88594	6.74389	7.27042	8.03328	8.55691	6.75949	7.53597	7.86505	7.55545	7.93854	8.09785	7.60158	9.5793	7.44663	8.4	7.58059	7.52074
203786_s_at	TPD52L1	7164	7.51236	8.53508	6.17724	8.97235	7.19789	7.8589	7.81789	6.76388	6.60945	7.32959	7.35908	7.10179	6.95612	7.09066	7.02284	7.19371	6.72395	7.08568	7.51585	9.33881	8.9013	6.70965	8.5899	8.66111	8.7616	6.43608	8.80214	8.61478	9.58169	4.98162	7.57165	8.36979	8.80376	6.15934	8.77171	10.513	7.04727	9.28886	9.96979	6.83055	8.43222	5.85113	8.73158	9.60619	8.52195	9.14784	5.0319
203787_at	SSBP2	23635	6.11373	6.14888	5.59867	7.64104	6.07763	6.36091	6.44912	6.34595	5.32361	6.12916	6.19989	5.83998	6.01437	5.71674	6.30954	6.30413	5.25422	5.18389	6.11776	5.10938	6.13192	5.75098	4.60609	5.68997	6.73624	5.07111	5.88485	5.34517	4.54798	4.87779	6.57247	6.56279	5.86235	4.87234	3.96562	4.68619	5.01176	4.27123	5.07114	5.89299	4.66156	5.51646	6.81997	5.81685	5.45642	5.32789	4.71125
203788_s_at	SEMA3C	10512	6.91563	7.28123	6.1217	7.97927	6.24798	6.58257	6.50546	5.5438	6.75098	6.75297	6.22809	6.47317	6.39883	6.20507	6.41538	6.82469	6.42896	5.65799	5.90835	6.25541	6.51658	4.69049	7.19471	7.42902	5.2975	5.14695	5.29105	6.49137	6.02622	5.87009	5.24227	6.12115	5.79502	5.90403	5.52296	4.52004	5.92655	4.43039	5.28913	4.54935	5.15152	4.46835	5.39713	5.51726	5.71488	4.69929	4.69442
203789_s_at	SEMA3C	10512	9.50315	10.0858	9.23097	10.5614	9.43424	9.52286	9.40239	8.43412	9.83897	9.47931	9.09017	9.3675	9.30037	8.94574	9.41965	9.52004	9.10914	8.40811	8.58987	9.09302	9.24096	7.05377	9.65969	9.87364	8.30693	8.29085	8.37097	9.24717	8.57964	8.30706	8.35616	8.49252	8.45517	8.51501	8.52744	7.19518	9.18888	8.00908	9.27956	7.49136	8.09226	6.12689	8.75223	8.53832	8.78305	7.5644	7.03724
203790_s_at	HRSP12	10247	7.80616	7.51225	8.07111	7.5996	8.25285	8.15584	8.11819	8.33381	8.48489	8.26617	8.67311	8.61956	8.31367	8.36103	8.25808	8.48125	8.1751	8.22426	8.2395	8.99678	9.91018	8.12484	8.46405	7.88636	7.58177	8.04635	8.71226	7.93169	9.28876	8.8261	8.19147	8.07044	7.53286	8.3948	7.24128	8.56251	7.38711	8.67837	9.99648	8.0757	9.21821	8.03649	8.18504	8.74316	7.8229	8.4219	9.5858
203797_at	VSNL1	7447	5.15105	5.12769	5.57841	5.17302	5.83383	5.66376	5.72797	5.57835	5.33684	5.89824	6.36504	5.57054	5.85843	4.92756	5.76927	6.4414	6.03733	5.22716	5.67564	8.69598	9.03699	9.44561	5.76648	8.40123	7.16691	9.03418	7.94563	7.73934	9.24466	8.03953	6.14587	7.84489	7.68729	6.88507	7.50109	9.48862	7.95979	8.19349	6.92358	7.71993	8.77363	8.22172	6.92784	9.12436	9.12173	7.19181	7.70257
203798_s_at	VSNL1	7447	3.12943	3.37534	4.20847	3.41366	4.24523	3.92489	3.4426	4.09607	3.45214	4.0843	5.03203	3.84529	4.47824	3.67509	3.88042	4.69049	4.25637	3.74797	4.29345	7.25377	7.9033	8.6389	4.57997	6.96954	6.23219	7.98308	6.45125	6.47224	8.09722	6.97448	4.11159	6.79205	6.80796	5.5021	6.19452	8.16786	6.11715	6.54873	3.90526	6.40338	7.56634	7.13521	5.50901	8.09906	7.79238	5.7796	6.38149
203799_at	CD302 /// LY75 /// LY75-CD302	4065 /// 9936 /// 100526664	8.29488	8.01833	8.00315	8.75917	7.63332	8.6483	8.1964	8.09019	8.08356	8.01608	7.80458	7.98916	6.83693	7.83511	7.81752	7.73704	8.08671	7.17101	7.25781	6.97527	8.58092	7.33274	8.01817	9.09347	8.55822	7.92994	7.21843	7.6817	7.98873	7.62525	8.07456	8.29788	6.47033	6.7683	6.42368	7.13418	8.05806	6.04276	8.17599	7.24443	7.13106	6.44831	7.377	7.80262	7.69213	9.20473	7.98175
203803_at	PCYOX1	51449	6.99262	6.27323	6.39683	7.41803	6.86792	6.91267	6.82516	6.62248	6.77494	6.92536	6.91748	7.26294	6.43197	6.80812	6.72132	7.09606	6.57694	6.56638	7.01448	6.32377	6.78775	5.48276	6.50561	5.86727	6.32254	5.84815	6.54026	5.99857	6.62407	6.6085	5.92252	5.81962	6.59581	5.98489	6.61551	7.03698	5.37897	5.48224	5.1205	5.17401	5.95691	5.65137	5.94238	5.31458	6.38895	5.7555	5.71726
203810_at	DNAJB4	11080	6.85273	7.21215	7.19687	7.91997	7.27767	8.12241	7.68312	7.55653	6.57849	7.13792	6.9512	7.04959	6.78246	6.65089	7.12604	7.35478	6.45783	7.4745	7.0834	6.56443	7.29027	5.71757	6.0576	7.03721	7.31692	6.75218	6.04514	6.29068	6.74496	5.60328	6.59658	5.557	5.75375	5.93071	5.98173	6.25438	7.49128	5.7015	6.09178	7.36457	6.5319	6.51866	7.71735	6.80605	7.38712	7.27709	7.32116
203815_at	GSTT1	2952	8.64632	4.00833	3.36297	8.57892	8.82679	7.68343	8.43534	7.56828	3.94694	7.62641	7.90025	9.01783	7.92968	7.68696	8.00597	8.62273	7.4733	7.77985	7.77479	5.99847	7.24587	8.17569	7.92208	7.07382	7.93598	7.03815	7.79403	7.14939	7.02199	8.40828	7.16231	7.50882	4.1061	6.91914	7.28637	8.57874	6.96847	7.48136	3.29867	3.60949	3.58628	7.84638	7.40715	6.72157	3.45246	3.55913	7.88351
203817_at	GUCY1B3	2983	6.72687	7.5453	5.44123	9.14092	5.89406	6.68662	7.44117	5.36997	5.4178	6.12536	5.8216	5.6392	4.64101	5.48981	4.91738	5.8871	5.44256	5.69589	5.55019	8.03415	8.39107	6.66589	6.23988	7.88064	9.37318	7.81035	6.75405	7.40112	7.13413	6.556	8.62905	7.41335	6.35933	7.3585	7.14512	7.67527	7.21057	6.93116	7.33595	8.10796	6.8967	8.05987	6.55109	7.45351	7.73449	7.95546	7.54975
203819_s_at	IGF2BP3	10643	2.9223	3.23211	3.32625	2.85458	2.90016	3.17759	3.2341	3.58927	3.20839	3.09385	3.14929	2.86892	2.56621	2.59038	3.47444	2.6828	3.00479	3.11273	3.26283	3.2468	3.42184	6.40537	4.29373	3.25812	4.63519	3.91572	2.89009	3.03374	5.8089	7.50053	9.10975	6.82912	6.75646	3.22767	2.94241	6.52487	4.15633	3.10063	3.27825	3.33378	6.81872	5.6611	5.73676	3.4024	4.73025	7.07689	7.58596
203820_s_at	IGF2BP3	10643	3.24719	3.11578	3.29981	3.3239	3.3883	3.26315	3.19749	3.67729	3.07485	3.4408	3.64567	3.21219	3.27478	3.14069	3.12614	3.40447	3.47481	3.48795	3.20556	3.66932	3.91418	7.01426	5.33159	3.53585	5.32495	4.60536	3.09956	3.03374	6.66804	8.10823	9.33903	7.70625	7.43676	4.04008	3.19633	7.2465	4.84514	2.94368	3.07649	3.47796	7.48066	6.64242	6.7095	4.02833	6.21354	7.67871	8.33927
203821_at	HBEGF	1839	8.72221	9.97342	9.8377	7.4922	8.99316	9.72137	10.2376	9.73693	7.27524	7.30799	7.01444	7.07481	8.00331	9.22978	6.92902	9.45196	6.4386	9.04157	9.43432	7.79917	6.43458	9.23485	6.9759	8.46281	7.16143	6.39098	10.3795	7.75566	6.40191	8.76331	7.83701	6.44412	6.3617	7.70781	7.08705	6.3147	8.34225	10.0753	7.39836	8.28083	7.82921	9.27522	8.54757	6.49744	7.85345	8.33364	7.53822
203824_at	TSPAN8	7103	13.5102	13.398	13.502	12.7321	13.6106	13.3916	13.535	13.6595	13.3659	13.5668	13.6748	13.5089	13.6907	13.7077	13.5168	13.6836	13.291	13.5899	13.5147	12.8114	12.0872	12.8652	13.3653	11.4366	12.3134	12.8377	12.9733	13.5786	12.6423	13.418	11.1919	12.4575	12.9452	12.2948	12.7599	13.3491	13.2003	12.5376	12.829	12.9063	13.1428	12.4484	13.5031	12.751	13.3209	12.8058	11.2939
203845_at	KAT2B	8850	8.04439	7.79956	7.66234	8.0935	7.72549	7.4862	7.66854	7.74908	8.0003	7.9009	7.48066	7.8177	7.77954	7.58004	8.21863	7.78073	7.15724	7.5013	7.12117	6.17204	6.62441	6.04162	6.46267	6.63103	7.27024	7.4968	6.45467	6.25953	5.40047	6.37196	6.84635	6.7143	6.53274	6.50028	5.58157	5.18199	5.37043	6.11438	6.05986	7.24735	6.1931	6.2273	8.06123	6.79642	6.97135	7.38771	6.39706
203851_at	IGFBP6	3489	8.76331	8.83255	6.68181	9.30762	7.30438	8.96403	8.39006	7.69978	7.64865	7.67308	7.5347	6.91438	6.54437	8.06859	7.32684	8.47594	6.90611	6.55829	7.19172	6.65616	7.85569	6.14362	6.27651	7.36184	8.48748	6.62555	6.23099	6.52027	6.69967	6.43842	7.22409	6.23647	6.21533	6.24144	6.67921	7.07848	7.23327	6.58895	5.6197	6.49011	6.70168	6.11169	7.79965	6.47866	6.77793	7.0207	7.13604
203854_at	CFI	3426	5.04725	5.17492	4.57755	6.36077	5.59561	6.18937	6.17774	5.94432	4.53418	5.89281	6.34167	5.61107	5.3632	5.62102	5.90246	5.767	5.05263	4.73978	5.62115	6.53956	8.65154	5.94234	5.26441	8.08581	8.24244	7.08963	7.53659	6.32674	8.36645	6.80099	7.68138	7.05341	4.92341	7.39348	6.48139	7.91532	6.11359	7.24387	6.00084	6.62151	6.2416	6.9798	7.16845	7.18967	7.46087	7.25119	6.94673
203860_at	PCCA	5095	7.77366	7.41308	8.08691	7.85862	8.33087	7.5994	7.99558	8.19205	7.84081	7.96076	8.83133	8.48592	8.47433	7.94113	8.14159	8.37227	7.72577	8.26844	8.36984	6.86289	7.56616	10.677	7.50364	8.0967	9.74929	7.51582	7.23539	7.20609	9.01946	10.7586	5.69437	7.44457	10.0871	9.49146	7.13841	11.4073	9.7245	7.22403	6.22087	11.2375	6.68171	9.60297	7.35577	9.84972	6.78582	7.13996	7.07359
203868_s_at	VCAM1	7412	7.55763	7.229	6.76388	7.67118	7.36085	8.14483	8.46561	7.29951	6.55095	8.48776	7.50569	6.89798	6.05848	4.93864	6.70895	7.14179	7.15334	7.13422	6.87054	7.08599	7.73178	6.60946	7.35926	7.50631	8.7677	8.92303	7.60821	6.08998	6.29204	6.83979	8.25562	7.85657	6.19928	7.79473	7.33808	6.64726	7.74657	6.50887	7.21674	8.02592	7.82397	7.36342	7.42706	7.90562	8.42137	8.41153	8.06387
203874_s_at	SMARCA1	6594	5.17831	5.78528	4.30869	7.47718	4.58859	5.70512	5.78382	4.57214	4.76136	4.46716	4.47873	4.4957	3.80151	3.71324	4.16382	4.7118	4.37289	4.38177	4.32535	5.3759	6.89291	4.66617	4.62277	6.77507	6.75437	5.28973	5.16242	4.91835	6.2479	4.85529	6.10538	4.78191	4.40559	6.33397	5.54469	6.12152	4.92694	4.01765	6.55372	5.80624	4.82021	5.83344	5.32841	5.68176	6.22063	6.3466	5.49955
203875_at	SMARCA1	6594	5.20615	6.11909	5.01824	7.10268	5.30024	5.9998	6.08671	5.51871	5.11025	5.39766	5.09349	5.11282	5.06504	5.31426	5.40784	5.36991	5.30406	5.4387	5.29294	5.81905	7.02918	5.71852	5.38957	6.81911	6.95707	5.53809	5.56719	5.74832	6.61443	5.30217	6.01251	5.54948	5.27714	6.60437	5.90194	6.25415	5.60561	4.89358	6.52461	6.12866	5.45204	5.98937	5.77407	6.10438	6.40462	6.16568	6.14553
203876_s_at	MMP11	4320	4.67806	4.71734	4.68099	4.10182	4.66544	4.13755	4.69356	4.7781	4.65903	4.42743	4.86566	4.42063	5.20123	4.61416	5.22435	4.93164	5.01137	5.04207	5.09012	8.14021	5.77027	5.48909	5.829	6.35235	8.85355	6.4252	5.46029	8.58061	6.18854	5.70671	8.44371	6.06942	6.54137	5.30871	9.38783	5.57644	8.38137	5.57921	5.67757	7.5488	6.48391	5.31699	5.32012	7.08459	7.96073	6.49774	6.53198
203878_s_at	MMP11	4320	6.96876	6.21389	6.89727	6.76793	7.0846	7.13737	6.94548	7.1071	6.61863	6.53841	6.23775	6.79444	7.24724	6.83714	7.02025	6.50449	7.10147	6.63376	6.71909	9.02353	7.54853	7.31364	7.46224	8.06741	9.88615	7.59057	6.9117	9.66528	8.10196	7.34103	10.0565	7.68179	7.63426	6.98819	10.3602	7.47487	9.54285	6.44643	7.7634	9.218	8.07361	7.00694	7.62879	8.80375	9.41638	7.94032	7.94336
203881_s_at	DMD	1756	6.98687	8.39765	5.38899	9.6155	6.31996	6.55101	7.26512	5.71267	5.21951	5.98591	5.94458	5.84066	5.39496	5.2797	5.85173	6.19055	5.9458	6.14153	5.47566	5.70019	7.23878	5.17222	8.07371	4.86136	8.27235	5.8672	6.48514	6.37274	6.9584	4.82251	5.92938	5.01709	3.86841	5.6363	6.48241	5.35639	3.9773	6.03227	6.65626	6.20513	4.3513	4.85583	5.23443	4.47947	4.90404	5.72305	4.50977
203886_s_at	FBLN2	2199	6.36877	6.38519	5.59374	6.96337	6.36047	7.23645	6.71033	6.37031	6.09058	5.77585	6.39706	5.62673	6.11544	6.46409	6.41765	6.05028	6.16366	5.71112	6.03213	5.62372	7.25439	4.63072	5.10285	8.33648	7.45628	6.36407	4.87482	5.98473	7.21711	4.48124	6.97028	4.97804	5.28263	5.60683	6.34404	6.30693	6.77802	5.60512	4.57805	6.46212	6.65795	5.98578	5.41503	6.68898	6.75804	6.95992	6.95627
203887_s_at	THBD	7056	5.75065	5.85765	5.50657	6.99267	5.7988	7.56762	6.92198	7.5623	5.05999	6.00935	5.68352	5.06088	5.08095	6.92959	4.95716	6.02194	5.99232	5.81892	6.16075	6.8931	7.17695	6.49847	6.16426	7.56272	7.65795	6.10933	6.87957	6.84519	6.45862	6.88777	6.97619	7.22734	6.26264	6.06036	7.6163	7.63204	5.76886	6.65184	6.32881	7.18528	6.50922	8.0713	6.98524	6.69249	7.33734	7.51476	6.58329
203889_at	SCG5	6447	5.69167	6.27664	6.15769	6.94619	6.07399	7.21858	6.11076	5.91533	6.75631	6.1012	6.52987	4.91003	5.72841	5.53263	5.53562	5.76004	7.22328	5.11935	5.45065	5.78004	6.45265	7.81509	6.9278	7.233	7.59668	5.04293	4.55338	5.5531	7.48813	3.38424	7.03601	5.47266	7.66857	4.36641	6.33923	5.08661	7.11033	3.65576	3.61439	7.04499	5.27511	8.30409	7.23781	5.82298	7.08405	5.80943	4.99913
203892_at	WFDC2	10406	8.50668	8.57478	9.00196	8.36969	7.67753	9.47497	7.09401	6.926	9.85263	9.46306	6.47808	7.90399	7.2737	8.51457	6.72192	7.55917	10.0721	7.04318	7.97824	6.85749	6.89643	5.7472	8.19861	6.57699	7.00904	4.82555	7.61054	8.58996	8.84025	5.23512	10.2718	7.60777	6.00466	5.01485	8.31706	6.04909	9.68028	7.02821	6.23996	6.35258	5.41533	8.29151	6.65489	4.99851	6.38958	7.98213	5.44784
203895_at	PLCB4	5332	8.13654	7.90001	7.87516	8.02675	8.84267	8.18746	8.33395	8.54687	8.06509	8.44134	8.09067	9.02848	8.32818	8.45629	8.25256	8.31442	8.16833	8.34671	8.65945	3.93614	8.2947	8.17358	10.9445	11.119	8.0273	6.02545	9.39531	11.6071	7.25481	9.78911	8.72391	6.16879	8.11338	8.55118	8.39405	5.83306	9.6476	8.34823	10.1209	9.60746	7.6721	8.16397	8.87205	7.95998	7.62187	9.32667	8.22603
203896_s_at	PLCB4	5332	6.96818	6.35246	6.23676	6.78435	7.37102	7.16773	6.94183	7.35877	7.12671	7.17926	6.7961	8.00608	7.17594	7.41085	7.14262	7.23834	6.88773	7.19532	7.54723	3.63782	7.14369	7.26092	10.1487	10.0638	7.0848	5.19265	7.88043	10.7492	5.91677	8.78679	7.66096	4.74965	6.87336	7.47767	7.01741	4.66773	8.32925	6.65325	8.26414	8.20995	6.46431	6.50498	7.58503	6.72395	6.24104	7.96449	7.17428
203903_s_at	HEPH	9843	10.8613	11.2809	11.3709	10.7417	10.9356	10.7871	11.0921	10.843	11.343	11.0415	10.6158	11.1906	10.9124	11.1041	10.8837	10.7867	10.8644	11.0696	10.7395	9.7655	9.74125	10.4507	11.1391	10.1553	10.1355	9.28486	10.2541	10.7528	9.7553	10.7027	9.03943	10.0388	9.83009	11.0666	10.1921	7.66314	10.5843	9.5211	9.62786	11.1293	10.1759	11.0802	10.1522	9.70229	10.1802	9.92193	10.4112
203908_at	SLC4A4	8671	11.6211	11.1483	11.4742	10.6037	11.413	11.3372	10.0076	10.9198	11.2509	10.868	11.0036	10.9805	11.3471	10.8327	11.0723	11.0726	11.2287	11.0933	10.7659	5.41451	5.46576	6.06484	7.2262	3.54933	6.2127	8.07726	8.4051	6.60273	3.50709	8.15376	3.29485	7.88953	4.25996	8.22482	7.8846	5.55241	4.52376	3.41494	7.61162	7.7504	6.89923	6.79554	9.32609	7.49951	6.68351	8.1227	3.86862
203910_at	ARHGAP29	9411	6.47531	6.73559	5.14039	7.71976	6.1842	7.56761	7.19712	6.63595	5.58953	6.46362	6.80275	6.42538	5.66172	6.18136	5.82585	5.95801	6.06082	5.84873	6.07982	6.89689	7.51866	7.5275	6.9444	7.01275	7.80232	7.84616	7.69981	7.15337	6.59124	6.71586	7.90788	5.21892	5.47409	7.08746	6.04402	5.76359	6.89615	6.35795	7.86588	7.79846	7.94608	8.50385	8.5359	7.57921	8.47236	7.37519	6.64654
203911_at	RAP1GAP	5909	7.27919	7.10566	6.74978	7.00944	7.26115	7.48733	7.19271	7.24129	7.45832	7.15437	7.11611	7.48533	7.56838	7.52426	6.99004	7.46465	7.78682	7.22536	7.60505	6.29745	6.74477	7.55542	8.00226	6.03517	6.26214	6.31541	6.90424	7.82061	6.33992	8.75229	10.6543	6.89137	8.95272	8.1905	7.36195	6.73715	9.17745	7.42604	6.67701	9.96763	6.54718	9.91091	7.34604	6.42185	7.37672	7.5155	6.9303
203913_s_at	HPGD	3248	10.361	9.63593	10.5063	9.92676	10.8536	10.7476	10.4214	10.8759	10.7435	10.0966	10.8037	10.2642	11.1492	10.1864	10.8475	10.9158	9.98378	10.6727	10.5169	6.98983	7.05575	6.30034	6.92473	6.36634	6.22842	7.1336	6.39951	6.81464	5.87072	6.99009	7.51951	8.45832	4.34524	6.46143	4.87075	7.91648	6.54061	6.23168	7.57596	5.9824	6.85855	5.04919	8.79507	8.43402	8.18804	6.71539	7.57883
203914_x_at	HPGD	3248	11.5634	10.56	11.2944	11.1581	11.9165	11.477	11.4912	11.7779	11.659	10.8119	11.7361	11.4493	11.8904	11.1254	11.4971	11.8061	10.8641	11.4927	11.2565	7.12514	7.93223	6.94543	7.57944	7.25613	7.01593	8.07428	7.36205	7.62867	6.66369	8.00399	8.50893	9.13309	4.77178	6.96944	5.07151	8.71329	7.94564	6.72096	8.21626	7.20053	7.45034	5.47398	9.69998	9.297	9.29049	7.73809	8.50584
203915_at	CXCL9	4283	8.20631	6.11628	4.9163	5.42533	6.30243	6.12394	7.49457	7.66188	5.60618	6.91525	6.73117	5.1584	4.69309	5.24962	7.26326	6.91605	5.71149	8.33917	5.3685	8.29207	6.30609	5.55205	5.03308	5.14989	8.45312	12.1494	5.09703	6.36942	6.71759	5.38278	7.09084	10.024	6.92196	10.2297	9.1424	7.66681	5.41243	6.06769	6.85979	9.35492	10.3295	6.73881	9.12859	10.5909	10.2307	10.0608	11.0139
203917_at	CXADR	1525	11.385	11.2639	11.0335	10.3932	11.2999	11.2449	10.838	10.7232	10.9716	11.2465	10.7813	11.1022	11.1415	11.0948	11.0449	11.0094	11.2164	10.8399	10.8299	10.4921	10.488	9.70157	11.0978	10.8368	8.93378	9.78861	10.5926	11.0558	10.5378	9.98288	10.0727	9.24517	10.8469	10.775	10.7739	10.0746	10.9277	10.4055	12.2446	10.398	10.1315	10.505	11.0506	10.5064	11.0442	9.36899	10.1489
203922_s_at	CYBB	1536	5.8353	5.57755	4.98342	4.94612	5.21777	5.56921	6.689	6.2598	5.65538	5.97698	5.94343	5.21248	4.83734	5.73701	5.3865	5.59463	5.55271	5.72359	5.36783	6.54781	6.17413	5.93859	5.96097	8.48121	6.88114	8.69899	5.2659	6.08809	5.89821	5.34754	8.07196	8.07331	5.01797	7.60115	6.23138	5.55271	5.21907	5.65407	4.71258	7.21236	6.81329	6.03498	5.82828	7.76269	7.60881	8.05835	7.3241
203923_s_at	CYBB	1536	7.32962	6.60215	6.30169	6.643	6.58939	6.71735	8.22973	7.44265	6.83162	7.84773	7.35694	6.88901	6.06702	7.17652	6.74621	7.12206	6.64358	7.07212	7.07866	7.81648	8.05276	7.0282	7.07832	10.232	8.52777	10.3999	6.75578	7.39693	7.49906	6.56142	9.96192	8.79104	6.23915	8.68862	7.75486	6.57036	6.78439	6.88472	6.64409	9.11071	8.37282	7.03683	7.19981	9.4415	9.24725	9.63182	8.85117
203924_at	GSTA1	2938	4.34449	4.29827	5.35689	4.12082	4.63241	4.43883	4.42205	4.08217	4.78089	3.59591	3.58189	5.2018	5.47101	5.37675	3.76214	3.51656	5.10201	5.23454	4.59603	3.52772	3.41982	3.41924	4.80775	3.811	3.62231	3.53682	4.90146	4.47866	3.86374	3.17644	5.18822	4.54777	3.33803	3.84039	3.24235	3.23271	3.93078	3.18908	3.58035	5.93722	3.82112	4.14352	4.13641	3.68478	3.54307	4.3431	3.50338
203932_at	HLA-DMB	3109	8.89865	8.38392	8.36399	7.87391	8.08411	8.57307	8.8898	9.14762	9.48035	8.64901	8.42073	8.13326	7.03997	7.79597	9.27994	7.88105	8.22323	8.26148	8.03117	8.53131	8.44345	7.88897	8.23861	9.65079	9.41215	11.1218	8.16377	8.09972	8.30721	7.7845	10.1192	9.98656	7.34711	9.77266	8.19869	7.82089	7.75971	8.9625	7.54758	9.60737	9.66077	7.59078	9.00098	9.86407	9.13794	9.7286	9.48243
203936_s_at	MMP9	4318	6.6927	6.80492	6.28656	6.64636	6.43141	6.46549	7.247	7.44053	6.26443	7.9038	7.18909	5.97838	5.46958	5.95262	6.66626	6.45624	6.14184	7.0457	6.2039	8.89711	10.713	6.75183	7.66352	11.7653	10.449	10.507	7.60885	8.72464	7.43342	7.85699	7.66086	9.66189	7.60817	9.27618	7.46393	8.58726	7.67968	9.11643	6.53272	8.7564	7.67221	11.0593	7.91754	7.68366	9.59438	10.1252	9.10635
203939_at	NT5E	4907	7.78153	8.37094	8.42345	8.36217	8.0231	8.13396	8.38188	7.65583	8.10549	7.53587	6.80889	7.80233	8.23666	8.49316	8.70495	8.3606	7.86287	7.69947	8.24097	7.49549	7.45484	7.79868	8.64957	6.9742	7.54017	7.1142	6.84393	8.47209	7.47814	7.18311	9.52612	7.29494	5.69913	7.54258	5.83559	8.50605	8.16889	4.20439	7.92593	7.39528	8.08471	8.84673	8.89101	7.99852	9.95365	8.75786	7.94204
203946_s_at	ARG2	384	3.56518	3.86304	5.18319	3.86821	6.9183	3.54974	4.98047	8.19156	3.51057	5.27583	6.47737	4.05726	5.23603	4.08344	3.79596	5.09725	3.65578	5.51277	6.61464	7.76331	5.15036	6.72391	5.37561	4.96923	5.48321	4.73516	4.91061	5.17857	5.42668	6.6886	7.80445	5.27984	6.74747	7.14994	7.12521	5.7579	5.89323	5.26589	5.28848	6.16434	6.89018	7.11495	5.2301	4.34821	5.64117	6.42097	9.03074
203951_at	CNN1	1264	9.77838	11.6865	6.63549	12.361	7.15564	8.84953	10.4348	6.77215	6.25343	7.25565	6.66987	6.20318	6.28994	6.89982	6.43466	7.94836	7.83411	8.22317	7.02399	9.91942	9.90992	5.94213	6.47731	6.96412	10.9637	8.70117	6.59217	8.00797	6.50287	5.66665	8.20496	6.76375	6.78429	6.52439	6.31338	6.06381	7.34302	5.22576	6.26644	8.34507	6.38795	6.65048	6.15744	7.23113	7.59863	7.29605	7.09958
203953_s_at	CLDN3	1365	11.4877	11.2042	11.2642	10.0471	11.0893	11.2849	11.2147	11.5911	11.1834	11.7132	11.6804	11.2529	11.3497	11.9443	11.3508	11.3116	11.3861	11.5303	11.3367	9.99259	9.06371	11.2027	11.4854	9.26622	8.72468	7.44086	10.9391	10.9837	9.39887	10.1659	10.0477	9.08426	10.4253	8.90114	11.1692	7.9657	10.6787	10.5472	9.41144	7.78994	9.93876	9.57924	9.08548	9.75783	8.6181	9.796	8.31899
203954_x_at	CLDN3	1365	11.1944	11.0553	11.2159	10.0595	10.9601	11.1233	11.0422	11.3837	11.091	11.4506	11.5046	11.1671	11.1813	11.6182	11.2585	11.2522	11.1537	11.3694	11.2224	10.0031	9.27185	11.1512	11.299	9.5449	8.60987	7.75593	10.8107	10.7282	9.49398	10.1731	10.5836	9.26763	10.0753	8.96975	11.0077	8.14271	10.6273	10.6664	10.0249	8.13878	10.2479	9.65593	9.60636	9.938	8.86206	9.75813	8.32198
203961_at	NEBL	10529	7.05975	7.36806	6.84368	6.65134	7.1344	7.67239	6.37827	6.92188	7.38268	7.2698	6.29607	7.00415	6.11317	7.28337	6.68667	6.46861	7.45134	6.20489	6.66565	8.025	8.54173	7.85765	9.16314	8.10765	7.18193	7.7342	9.06491	9.22683	9.62134	9.38187	9.22967	5.34062	8.13252	8.93554	6.8892	8.54537	9.32486	8.38326	9.86812	8.77983	8.13003	8.35995	7.74499	9.25123	9.21821	7.92325	8.80635
203962_s_at	NEBL	10529	6.72747	6.90277	6.32235	6.32663	6.80466	7.41935	6.0072	6.53918	6.986	7.13081	6.08378	6.82222	5.63039	7.16342	6.15803	6.31075	7.20214	5.81448	6.39987	8.02848	8.53046	7.63641	9.0765	8.10326	7.15843	7.64885	9.01167	9.29465	9.59242	9.30612	9.18146	4.89841	8.32457	8.84336	6.93897	8.56406	9.056	8.28563	9.50398	8.46488	8.09579	8.26794	7.65982	9.00524	8.95433	7.77954	8.69959
203963_at	CA12	771	11.9794	11.5119	11.7778	10.8305	12.3542	11.5386	11.3312	12.3219	11.3477	11.3414	11.6386	11.8715	11.8941	11.8442	11.6785	11.8915	11.036	12.4011	12.3181	10.0348	7.57528	9.26349	9.51013	9.15549	7.86377	8.08756	9.72754	9.14081	7.36962	9.79352	5.03445	7.36052	9.81711	9.00774	9.13466	7.31561	10.0711	8.83888	6.70462	10.2965	9.50758	10.1817	11.1309	7.68996	8.93128	8.81065	8.35123
203967_at	CDC6	990	4.52531	4.03604	6.76136	3.89619	5.48937	4.81027	4.45987	5.37599	4.39716	5.47396	5.80291	4.96526	5.39104	4.52698	4.42947	6.14703	5.10237	5.27179	6.06741	8.36957	6.38435	8.09583	7.80846	5.58485	6.12997	6.41335	7.11559	5.7487	7.97062	6.53823	3.69469	7.11342	7.47057	7.77032	7.33478	8.10746	5.15118	8.60084	6.73347	6.556	8.16611	7.44151	4.93032	6.96365	6.97532	7.79994	8.06339
203968_s_at	CDC6	990	4.31889	4.26863	5.98521	3.54937	5.23092	4.53296	4.45546	5.39707	4.02514	5.40633	5.22615	4.36431	5.06727	4.53582	4.33316	5.86037	5.34109	5.15037	5.80541	8.11571	5.86638	7.72905	7.1742	5.25992	5.96805	6.2459	6.51442	5.44335	7.55394	6.59089	4.88736	6.71306	7.23415	7.24434	6.97693	7.5457	5.23036	7.22936	6.62353	5.99725	7.84575	7.01052	5.39237	6.69049	6.76812	7.23388	7.67216
203980_at	FABP4	2167	8.92312	9.22975	6.58661	9.00815	5.62621	7.83074	9.82378	10.7965	6.11686	6.41952	8.45615	5.69874	5.14342	6.86501	9.85571	7.00679	10.6662	5.16269	5.83051	4.31998	8.10945	3.63832	4.01208	9.82569	6.74777	6.34207	3.86912	4.39068	10.714	3.47767	6.52735	4.28931	4.10993	4.49808	4.1601	3.93098	3.75334	3.61092	3.73977	5.93445	4.81887	3.88476	4.96746	4.6999	5.42354	6.16101	4.55013
203987_at	FZD6	8323	6.4609	6.5096	6.74374	6.96726	6.77026	7.17102	6.649	6.58781	6.11988	6.37015	6.61189	6.87387	6.43261	6.04053	6.57493	6.66907	6.33452	6.32855	6.43925	8.39622	8.41467	7.69632	7.94364	7.71474	7.81285	5.96171	7.75533	7.82295	8.33832	8.29209	8.05428	6.81528	7.45596	6.79593	7.99665	7.15146	7.74436	8.56888	8.19641	7.00825	7.74021	7.43666	8.11041	7.67302	7.92619	7.29593	7.42198
203988_s_at	FUT8	2530	6.47775	6.41462	6.37378	7.18824	6.78681	6.74957	6.89808	6.83094	6.45392	6.93733	6.94895	6.74239	6.5334	6.41355	6.31749	6.91571	6.73188	6.42806	7.14486	7.9484	7.61022	8.52177	8.83949	7.28284	7.96517	8.64478	6.86781	8.00706	6.83895	8.52809	8.21703	8.94701	8.2052	8.73819	8.50395	6.42586	9.05926	8.18549	6.80975	8.57446	8.12936	8.25941	8.14377	8.30892	8.67223	8.76912	8.38957
203999_at	SYT1	6857	4.86599	6.96711	4.44824	7.44616	4.87601	5.29702	5.9528	4.09658	4.35446	5.2214	4.18863	4.28547	4.50027	4.66002	4.66327	4.28132	4.89864	4.42009	4.31404	6.60569	6.28159	4.08281	6.89911	4.84059	4.88911	4.10842	4.77529	5.7983	4.28362	3.74376	6.12535	5.13769	4.9752	4.08414	5.16797	8.31577	4.27777	4.30558	6.47747	4.11377	4.88316	3.68681	4.11777	3.53942	5.93727	3.7905	3.76945
204006_s_at	FCGR3A /// FCGR3B	2214 /// 2215	4.43886	4.69468	5.04113	4.20226	3.60889	4.50899	6.48968	6.19159	3.9259	4.09226	5.67618	3.99387	3.89057	4.06808	5.16177	4.37966	6.99673	4.18616	5.30924	8.52372	7.05935	6.18503	5.44633	9.34759	8.05271	9.88635	5.37268	5.9836	7.8189	6.37156	8.19235	8.26307	6.42919	7.61667	6.73638	6.83895	5.52653	5.31744	4.30965	8.4778	7.27484	6.97973	7.01115	9.57584	9.33348	8.97391	8.54169
204007_at	FCGR3B	2215	4.12517	5.44397	5.64732	5.36702	4.43852	4.37933	6.76471	5.87962	5.07862	4.15153	5.45328	3.78365	4.72198	4.38783	4.72625	4.36632	7.18421	4.59455	5.26311	7.3114	7.31055	5.79585	5.19392	7.28414	7.27988	9.3553	5.54739	5.15141	7.24702	5.87245	6.61763	6.96382	5.94665	6.05765	5.74902	6.62376	5.8705	5.79829	5.69575	8.26183	7.08379	7.15714	7.15239	9.12448	8.81455	8.86179	5.92193
204014_at	DUSP4	1846	4.04243	4.23024	4.28826	3.62461	3.12253	4.46779	4.02865	4.15945	4.44183	4.11552	3.45014	3.61235	3.66298	3.83396	3.8323	3.74498	3.87467	3.9505	3.53407	5.11795	5.23196	7.03014	4.0215	4.596	6.73036	7.42474	6.64964	6.20675	5.99019	8.41628	7.67144	5.06992	4.58851	6.84748	5.4684	6.6979	6.40995	5.87376	3.90065	8.35357	6.79464	8.27512	7.24944	7.65519	8.19187	8.13614	8.01656
204015_s_at	DUSP4	1846	4.9202	5.28352	5.52225	4.75827	4.79551	5.44906	5.09823	5.49867	4.82978	5.21395	4.62755	5.09386	4.95168	5.11701	4.74422	4.75663	5.19751	5.44183	4.52715	6.20713	5.80426	8.41733	5.34919	5.50166	7.22676	8.20117	7.1109	6.87688	6.37223	8.33266	7.87586	6.08096	5.67844	7.34661	6.0931	7.10023	7.15303	6.55879	5.1393	8.24027	8.09976	8.34393	7.98563	7.66617	8.65716	8.56815	8.94911
204017_at	KDELR3	11015	7.82115	7.49434	8.51151	7.48256	7.33474	8.35791	7.26079	8.65123	8.47354	8.87358	8.1839	7.22347	6.72111	8.91907	6.61903	8.48167	9.00214	7.6639	8.58557	8.65399	8.79863	9.80449	8.66087	9.27136	9.46014	8.8373	8.84583	9.07266	8.89349	10.4534	8.93771	8.62633	9.23433	9.55107	9.56953	10.2604	9.71614	8.83758	8.72098	9.50676	9.67928	10.7512	9.57775	9.29591	9.502	9.78101	9.10263
204018_x_at	HBA1 /// HBA2	3039 /// 3040	10.8233	11.7794	12.8051	12.9938	11.4708	12.5136	13.6797	12.2927	13.1483	11.4775	9.92713	9.66286	12.4244	10.0202	11.0594	11.5489	13.3839	11.3803	13.9526	10.7548	9.24086	9.7225	8.12006	7.21237	10.2148	7.62075	9.99225	7.68628	8.24554	9.48632	8.52204	9.77077	8.69619	8.22051	8.18435	8.86106	9.37427	9.17305	10.7049	8.78331	8.5123	9.34598	9.91215	10.5208	8.65176	9.20002	8.59261
204030_s_at	IQCJ-SCHIP1 /// SCHIP1	29970 /// 100505385	4.00164	5.97577	4.62386	6.95863	4.34866	5.40882	5.14388	4.16663	3.44634	4.01423	3.74124	3.63238	3.59022	4.17753	4.01046	4.20404	3.36844	4.84059	3.42278	5.85273	5.28318	4.71348	4.17839	4.70194	6.35862	4.28106	4.91061	4.50207	4.73181	3.92015	5.51023	4.19195	3.83648	4.06068	4.05665	4.80134	4.37417	4.91066	4.77993	5.71083	4.27237	5.62086	5.53363	4.83383	6.24396	5.38154	4.46928
204033_at	TRIP13	9319	5.22162	5.19547	6.08816	4.83875	5.86282	5.40284	5.11768	6.19689	5.10725	6.42836	6.86055	5.30717	5.35929	5.78532	5.69975	7.13227	6.37676	5.90599	6.63799	8.2438	8.37559	8.98879	7.63309	6.22953	7.72372	7.31572	8.90815	7.20397	8.75424	7.74396	7.28037	7.91998	8.82307	8.22759	8.53588	8.79843	6.86688	8.92721	8.88928	8.04948	9.53782	8.72591	7.39875	8.8385	8.45234	8.17546	9.23091
204035_at	SCG2	7857	6.13918	7.62113	6.07492	7.40307	6.46458	7.25499	7.01557	5.9741	6.59925	7.31078	7.03591	4.27139	6.26644	5.89599	5.11253	5.55875	7.3606	5.32316	6.14787	5.08263	6.84413	5.44857	4.04115	5.80216	6.382	5.05995	4.22325	5.19739	5.44046	4.16491	5.08614	4.22279	3.55898	4.66539	4.32155	3.70348	4.3401	3.55321	3.86925	5.4028	4.25117	4.43745	5.72957	3.83998	6.39299	3.96957	4.23526
204036_at	LPAR1	1902	8.22868	8.04145	7.82598	8.7422	8.37088	8.25256	8.57186	8.12202	7.63036	8.30715	8.17248	7.85971	7.99856	8.36508	8.03385	8.12897	7.45282	7.98496	7.65916	5.68972	7.10621	5.8233	6.12665	7.731	7.23348	6.58753	6.13799	6.64599	6.49317	7.09679	6.34508	5.9281	6.07126	6.40616	6.4306	5.6862	5.63379	6.34727	4.3852	6.769	5.2355	6.62153	7.46705	6.66133	6.11648	6.09328	6.81198
204039_at	CEBPA	1050	8.8554	8.25219	9.16631	7.94037	9.05278	8.35018	8.5897	9.00713	8.93714	8.58224	9.17235	9.14988	9.70214	8.62482	9.4141	9.20651	8.45265	8.83314	9.31908	8.84926	9.11568	7.75124	9.49336	8.31332	8.09316	8.51531	8.42756	9.30684	7.28459	7.54737	7.00331	8.88667	9.18961	8.7206	9.62999	7.39664	8.79033	9.83401	8.02732	8.27674	8.60723	7.92387	7.68589	8.28623	7.6795	8.11115	7.73423
204040_at	RNF144A	9781	7.97302	8.16695	7.97291	7.41772	7.90494	7.88838	7.11001	8.17685	7.59568	7.9696	7.68242	7.6358	7.27267	7.03626	7.02025	7.32778	7.45366	7.08706	7.38451	6.48846	7.21641	6.52818	5.81167	8.96196	8.10313	6.95995	6.1621	7.19418	6.9413	6.00181	7.82553	7.09216	6.21097	6.77213	7.45778	5.65679	6.25057	5.91819	5.76715	7.54919	6.43147	7.4165	7.40271	7.58173	7.20961	6.86559	6.29969
204041_at	MAOB	4129	7.3584	8.61709	6.43766	9.33233	7.38484	7.49614	8.16962	6.71955	6.53804	6.93269	6.77736	7.36347	6.56032	7.43663	6.72671	6.99939	6.81928	6.83305	7.60892	5.76441	7.60627	5.70703	5.12468	6.69696	7.48588	6.30885	5.31997	5.69846	7.00037	5.09143	7.15257	6.62881	5.00861	5.50517	7.40408	9.46472	5.11572	5.50462	5.21696	6.19491	6.06783	5.2264	7.12319	4.99052	8.1388	6.54868	5.56871
204042_at	WASF3	10810	6.19277	6.50642	5.44846	7.55833	4.61801	6.02847	6.14975	5.00298	4.70288	5.68041	4.84934	4.71212	4.17503	5.96908	4.62839	5.05704	5.6683	4.25512	4.2708	4.60681	6.40055	4.07817	5.24321	5.875	6.41121	4.55518	5.82003	4.79954	4.76176	3.77463	5.36745	4.13901	4.16839	4.50931	4.43266	8.36203	5.10865	5.15013	8.76419	5.38614	4.14223	5.0497	4.80485	4.60271	5.09392	4.73099	4.28655
204044_at	QPRT	23475	7.391	7.33739	7.67177	6.96485	6.77754	8.15457	6.62162	6.926	7.74113	8.16477	7.05065	7.26508	7.2842	7.84106	6.78494	7.11016	7.9159	7.50976	6.55979	6.29405	8.30353	6.52096	9.16032	7.00332	5.43622	5.11807	8.49893	5.99371	7.40871	4.20778	7.26863	6.47235	6.03314	7.51619	8.09758	6.49527	6.81312	7.57621	8.70571	6.57288	5.73932	5.9138	5.48666	5.12498	4.86467	5.27763	7.34036
204048_s_at	PHACTR2	9749	8.94468	8.75287	8.71708	8.27335	9.07995	8.88858	8.62532	8.85807	8.45367	8.86248	8.73215	8.75513	8.5972	8.77919	8.61365	8.98982	8.36324	8.86797	8.86073	8.19398	8.62863	7.49778	8.32026	8.52562	8.40812	8.25816	9.09191	8.59684	8.58929	8.05134	8.90285	7.02578	6.40309	7.70409	8.68168	7.9232	8.10629	8.0814	9.89118	7.54458	7.31367	8.24939	8.15571	7.50797	7.92157	7.97516	7.74416
204051_s_at	SFRP4	6424	3.59177	4.59647	3.98805	4.82851	3.7096	4.41434	4.17428	3.99046	3.53516	4.12042	3.64996	3.44547	3.30366	4.26116	3.47106	4.21618	4.69687	3.83083	3.71222	8.60806	9.23899	3.93969	3.25269	10.0399	10.2625	7.75077	3.32551	8.65032	8.81437	3.90689	10.2189	3.85796	4.2401	6.24082	6.50742	6.0362	7.99723	3.52993	4.17065	8.6143	7.93513	3.97666	3.0766	8.65555	7.34773	7.99421	9.75701
204052_s_at	SFRP4	6424	3.29411	3.46148	3.41091	3.91496	3.08649	3.61999	3.31522	3.5461	2.90572	2.99903	3.42807	3.29812	3.31298	3.71554	3.21561	3.75759	3.5394	3.25475	3.08703	6.41814	7.7993	3.46473	3.2318	8.0362	7.5619	5.43121	3.25309	6.36719	6.80904	3.25647	8.81218	3.00646	3.56171	4.03237	4.80863	4.0469	5.13649	3.2065	3.15743	6.51416	6.60294	3.31331	3.02885	7.36614	5.72797	4.95799	7.38084
204058_at	ME1	4199	5.62059	5.74559	5.65124	6.39791	5.46097	6.01963	5.93262	6.27493	5.28767	7.50571	5.68577	5.25923	5.22456	7.91518	5.21611	7.06891	7.10148	6.05109	6.96453	7.09801	6.36366	7.3584	6.55131	5.86355	6.22005	5.21471	6.22405	6.35089	7.55771	8.57429	7.49894	6.55384	6.62479	7.37969	6.85375	6.04909	6.30913	5.91015	7.53253	7.31853	7.2713	7.93343	7.2379	6.60397	8.10591	7.20896	7.9101
204059_s_at	ME1	4199	6.89848	6.75593	6.78528	7.41319	6.4431	6.98803	7.04233	7.41101	6.77917	8.59558	6.86392	6.16471	6.55449	9.09493	6.4882	8.18206	8.48318	7.58096	8.49439	8.05428	8.15103	8.93952	8.1738	7.25482	7.98544	6.63803	7.95433	8.0904	8.77084	9.99037	8.63418	8.25325	8.05499	8.95816	8.35524	7.41368	8.11517	7.29519	8.81689	8.84482	9.17406	9.84378	8.7545	8.25975	9.07363	8.51563	9.34633
204061_at	PRKX	5613	5.86102	6.14421	6.71428	5.98859	5.37545	5.89717	6.02411	5.54986	6.68688	5.45009	6.14037	6.4648	5.89293	5.47355	5.7639	6.04698	5.64317	6.23147	5.57747	5.64511	6.52723	6.93756	6.81244	6.91518	6.06455	6.8106	6.92349	7.14017	6.91804	6.34592	6.18202	6.81261	7.59666	6.89506	6.06723	4.6091	5.40015	7.20404	6.0476	7.14274	7.36361	6.91585	5.97076	6.77115	6.42822	5.90998	7.3539
204069_at	MEIS1	4211	7.04218	7.63926	5.8847	9.16917	6.39623	6.76458	7.63604	6.0902	5.74306	6.2188	6.13713	5.9105	5.7559	6.29557	6.07892	6.42741	5.1662	5.81289	5.98755	6.51086	8.19749	4.92559	4.577	7.27596	8.93644	6.56264	5.3968	6.30515	5.97649	4.91059	7.46385	5.20101	4.94799	5.52578	5.79529	5.59889	6.08884	5.06682	5.76611	6.88624	5.34455	6.00622	5.54191	5.91882	6.6489	6.51393	6.78051
204070_at	RARRES3	5920	9.82218	9.27359	8.49977	8.97047	9.08957	9.40539	8.56385	9.10784	9.81377	8.85451	8.53087	7.54032	8.81881	7.54238	9.42651	8.3994	7.66863	8.18581	7.33484	8.48505	7.4952	7.88245	6.31585	7.37728	8.67447	11.0896	6.72247	6.47838	7.71922	5.8814	7.55212	9.39516	7.11206	9.13719	6.99612	6.86903	7.14275	5.91458	5.80482	8.0136	9.42871	5.91558	10.6702	9.184	9.31091	8.30447	9.18784
204072_s_at	FRY	10129	5.56877	6.66127	4.54858	7.32158	5.16286	6.05274	6.60703	5.15828	4.94387	5.58477	4.75467	4.98877	4.8106	5.29206	4.99283	5.25372	6.1133	4.80123	4.78947	6.39643	6.89631	4.31356	5.07136	6.87431	8.19866	6.38836	6.12498	7.08334	6.50299	7.50542	8.68799	5.70078	5.10353	5.89243	6.4373	5.15923	7.42348	4.79269	5.64181	6.95471	5.82398	5.84172	6.75922	5.67024	6.14103	6.3663	5.85906
204073_s_at	MYRF	745	6.32847	6.21496	5.9917	5.81011	5.32204	6.26432	5.87451	5.75407	6.8219	6.19041	5.67813	6.03063	6.14504	6.51589	5.89918	5.1833	5.53727	5.63165	6.2992	6.4712	6.77746	7.742	6.48079	5.74047	6.56519	7.01331	6.05868	5.68013	6.8042	7.77	6.73315	7.4508	7.33877	6.88667	6.23112	8.12718	7.59921	4.91547	5.14804	8.12119	7.03435	7.75219	7.84121	7.47268	8.54822	7.61722	6.14403
204083_s_at	TPM2	7169	9.51704	11.4371	6.82487	12.3129	7.56287	8.82627	10.2993	7.14599	6.99602	7.4203	7.31304	6.77697	7.09511	7.53286	6.97361	8.08888	7.88019	8.58605	7.46329	10.5225	11.0307	7.2188	7.41249	9.50446	11.4641	9.81821	7.96425	8.89474	9.33034	7.49466	9.59691	8.43286	8.83317	7.85672	9.13263	7.83156	8.908	7.16214	8.68159	9.65101	9.61502	8.71783	8.69767	9.00291	9.84223	8.83628	8.82367
204085_s_at	CLN5	1203	7.21	7.23369	6.72017	7.05373	6.92268	7.1733	7.03468	6.69836	7.26682	7.12855	6.92257	7.20582	7.07571	6.86285	6.80887	6.69701	6.34998	6.58822	6.12737	6.50293	6.87379	4.58682	6.9696	7.69437	6.64057	6.37094	6.30084	6.79934	8.14701	7.05436	6.92895	6.11465	6.00555	6.29393	5.59571	7.33044	6.51618	6.48047	7.05618	6.53904	6.2084	5.98568	6.79096	6.03144	6.4893	6.26203	6.59091
204103_at	CCL4	6351	6.90726	6.67815	6.89303	6.06396	6.49889	6.28047	7.67281	7.88315	7.20003	6.30445	5.79494	6.28284	6.38761	5.84826	6.76198	6.07092	9.5152	6.9832	6.68473	8.86748	7.25705	9.24826	6.11293	8.52142	7.94931	9.91279	6.64287	6.34724	7.25299	7.91972	7.88461	8.18662	6.55445	9.14277	6.79044	7.60162	6.36223	7.80096	6.06523	8.2623	8.3467	10.2263	8.11868	9.00787	8.9218	8.85173	8.49555
204105_s_at	NRCAM	4897	4.0526	4.55438	4.21751	4.41429	3.99797	4.27923	3.96369	3.89971	4.02045	3.71205	4.41673	3.75861	4.1575	3.82954	4.45381	4.03538	3.64174	4.37622	3.99234	3.9914	5.89099	4.66179	4.99066	4.60223	3.46063	3.80022	3.82847	4.02395	7.02325	4.19966	4.90664	3.80731	3.82586	6.56522	4.20812	4.09855	6.03208	5.26931	4.87791	4.04032	9.65888	5.75242	3.9005	4.09611	4.11126	4.32171	6.98977
204114_at	NID2	22795	6.78709	6.60945	6.32056	7.10917	6.89385	7.38999	6.58773	4.97636	7.13988	5.94546	6.82913	6.90307	5.60157	6.61478	6.31846	6.82294	7.5254	5.69592	6.21173	7.75215	7.94953	7.85351	5.81283	8.8116	8.74496	7.48316	7.81039	7.67558	7.62989	7.37029	8.69382	7.6387	7.43741	7.44677	9.20462	6.47454	7.35604	7.26931	7.81201	8.21092	7.41796	8.72151	7.67493	8.17139	8.47294	8.39201	8.18266
204115_at	GNG11	2791	7.31931	7.68051	6.8954	9.27885	7.0882	8.68936	8.6418	7.65618	7.05102	7.45102	7.30708	7.06311	6.58641	6.98347	6.96658	6.74127	7.40446	6.59402	7.04049	7.19604	8.61759	6.78461	6.62932	7.43712	8.02132	6.72896	7.72986	6.78806	7.23187	6.68384	7.48585	7.40724	6.55493	6.83523	6.17437	6.33368	6.43223	6.13172	7.15902	7.68963	6.90696	8.22906	7.26061	7.11998	7.61053	7.61488	7.21206
204116_at	IL2RG	3561	10.3616	10.5968	10.3436	9.22461	9.43335	10.0212	10.2236	9.15818	10.6968	10.4286	9.11816	9.88109	10.0318	9.87541	9.90107	8.89229	9.9381	9.78463	8.74258	8.03327	9.61657	7.36992	9.84983	8.97289	9.36264	10.848	9.56967	9.31908	7.69366	7.24784	8.98937	9.03206	8.34361	8.98043	8.55232	6.31466	9.69302	8.14166	8.66989	9.39768	8.38427	7.9323	9.86808	8.80921	9.11972	9.86446	9.58558
204118_at	CD48	962	8.38165	8.09266	7.63868	7.72121	8.01366	8.07061	9.06013	8.41336	7.95962	8.75279	8.34938	7.76976	7.24631	7.08628	7.91595	7.61094	8.47484	9.04412	7.58321	6.94718	7.20492	6.69856	7.74482	8.41102	7.85555	9.33682	7.13426	7.01509	6.36377	6.249	8.25788	8.92002	5.6084	8.16066	6.48735	6.05739	6.99718	7.09615	6.0025	8.28639	7.66829	7.32103	8.11385	8.08296	8.06549	8.50781	7.68779
204122_at	TYROBP	7305	7.78361	7.22479	7.6868	6.90639	6.73593	7.72514	8.54231	8.40498	7.98105	8.18955	8.02555	7.34027	6.27508	7.25924	7.54465	7.46717	7.96771	6.9757	7.43128	8.47171	9.03062	7.43856	7.82537	10.4789	9.49016	10.202	7.53867	7.85807	7.99519	7.06634	10.2347	9.39379	7.18302	9.16531	7.80276	7.79641	7.629	7.34595	6.85108	9.27222	8.56555	8.81181	8.46009	9.44219	9.52469	9.58248	9.05241
204127_at	RFC3	5983	6.15636	5.64938	6.4951	6.56347	7.20833	7.02947	6.07817	6.57998	5.85579	7.16752	7.13194	5.75454	6.54126	5.96408	5.8491	7.48556	6.94726	6.42573	6.90985	8.96445	8.4037	8.89291	8.24997	8.21601	7.57823	8.18126	9.11909	8.03167	9.53433	8.03684	7.93088	8.6635	8.88768	7.94255	8.75939	9.78152	8.20599	9.79544	9.42787	7.90124	9.69849	8.63509	7.59162	7.74256	7.81832	8.05114	9.31318
204128_s_at	RFC3	5983	4.53186	3.72476	4.51733	4.48836	4.95081	5.42134	4.68897	4.85074	4.47681	5.9837	5.7041	4.59461	5.16065	4.09199	4.08803	6.04056	5.6539	4.55841	5.70846	7.84729	7.19578	7.89537	7.22947	7.01331	6.52669	6.98786	7.59358	6.85192	8.2709	6.86784	6.32595	7.69339	7.88452	6.94254	7.63238	8.60542	6.74183	8.27197	7.3026	6.35831	8.49902	6.9625	5.93955	6.40349	6.41325	6.71263	8.21768
204130_at	HSD11B2	3291	10.7673	10.0212	10.5898	9.4496	10.8082	10.3295	10.0842	10.8833	10.3091	10.5942	10.9937	10.8023	10.3813	11.1714	10.6293	10.4308	10.5123	10.8744	10.8575	6.74735	6.9137	7.84016	9.24499	6.85744	7.85486	7.53611	8.55697	9.6853	6.71977	8.88434	7.79925	9.78426	8.91022	8.86944	9.90834	7.67655	6.79941	8.60849	9.54567	8.01377	8.23521	6.78655	9.91033	6.94371	6.06582	7.6966	5.91502
204135_at	FILIP1L	11259	7.43951	8.07346	6.58939	8.53754	7.34294	8.85407	8.4935	8.38618	5.98507	7.73941	7.35262	6.67046	6.58723	6.38197	6.51843	7.86907	7.16155	7.90145	7.06339	8.68109	9.3241	7.81727	7.56216	8.324	10.0896	8.39238	8.47191	8.82562	7.86069	8.30781	9.46768	8.34794	7.11897	8.52649	8.23031	9.46942	8.8214	7.59483	7.89693	9.55141	8.86252	8.66293	8.27685	8.49029	8.88036	9.03237	8.93543
204136_at	COL7A1	1294	5.65939	5.71249	5.32287	5.37979	5.44842	5.4004	5.578	5.37557	5.96214	5.43999	5.57937	5.62618	5.03891	5.56363	5.36622	5.56381	5.32997	5.22612	5.33449	6.70175	6.55312	6.23502	5.83147	6.95764	7.11682	5.33517	6.06768	5.88248	5.84343	6.31208	6.05595	5.55985	6.55038	5.86417	7.06945	5.70162	6.40677	6.69243	6.3771	6.77771	6.02897	8.0873	7.22112	5.9441	6.60136	6.11005	6.66254
204141_at	TUBB2A	7280	9.30496	10.6039	10.2759	10.3793	9.22618	9.28506	9.69618	10.2542	8.61747	10.2665	8.70945	8.35957	8.6107	9.49694	8.75874	9.30967	8.49209	8.33633	9.4081	8.5239	9.29839	9.87748	7.82945	8.32239	8.72071	8.56244	8.7566	8.63119	7.93581	9.70237	9.45472	9.1714	8.20068	9.01469	8.90211	9.16941	8.56742	8.93714	7.77908	8.59578	8.48005	9.90006	9.78796	8.95657	10.0627	10.4331	8.26946
204146_at	RAD51AP1	10635	5.50084	4.6764	5.79919	4.77658	6.37123	5.86076	4.84801	5.96896	5.3133	6.72439	6.63977	5.12848	6.13404	5.51299	5.5303	7.01717	6.4174	5.50319	6.3323	7.86407	6.8136	8.01534	7.34807	6.02649	6.7959	7.21317	7.94494	6.85645	7.33077	7.40195	7.69859	7.69063	8.3699	7.64859	7.28177	7.45839	6.71629	7.80263	8.21215	7.05813	8.25828	7.03236	6.88177	7.12396	7.74573	7.92895	8.18581
204148_s_at	POMZP3 /// ZP3	7784 /// 22932	5.74255	4.29556	5.707	6.03078	6.44897	5.37079	5.84944	6.5623	6.1857	6.7781	4.94537	4.81275	4.56277	5.89288	6.00584	6.16852	4.67009	6.17798	4.69747	5.88142	6.06281	6.81363	7.61751	5.93703	7.02983	7.16162	6.48279	6.42387	6.49631	6.55646	8.06481	6.09244	6.8953	6.82075	7.32264	6.46461	6.53085	7.25557	7.27747	7.20294	7.44918	6.3283	5.37652	7.10301	6.52198	7.02522	7.00867
204149_s_at	GSTM4	2948	7.398	7.37674	7.42304	7.31107	8.01459	7.06372	6.71751	7.24133	7.83513	7.7766	8.3377	7.97937	7.87031	7.45033	7.81836	8.33234	7.32156	7.63026	8.29004	6.74451	7.05746	8.30782	7.77199	6.23208	7.1868	7.503	7.6177	5.59119	6.21298	7.24229	5.61389	9.8181	7.23097	7.99381	7.73725	7.74707	6.63745	6.67958	7.27972	6.39931	7.99523	5.84482	6.32227	8.31794	6.26312	8.12895	9.11842
204151_x_at	AKR1C1	1645	9.22321	8.69267	8.78567	9.83972	9.61721	10.0664	8.79941	9.52879	9.25464	9.00542	9.934	8.81452	9.08867	9.88753	9.09069	10.1145	9.56977	9.35402	9.11843	7.31513	8.8714	8.25162	7.33084	7.0884	7.95845	7.60761	7.40695	7.62917	8.50448	7.36426	8.43789	9.53667	7.03609	7.00044	8.78505	7.8845	7.09616	6.56233	6.54873	7.55553	7.69012	7.55609	8.01912	8.08068	6.50574	7.70327	7.89789
204160_s_at	ENPP4	22875	8.26256	8.38324	8.39778	7.8954	8.09655	8.32621	8.0271	8.37931	8.15233	8.44818	8.0727	8.27719	8.06431	8.54887	8.18033	8.24142	8.18892	7.89466	7.87762	7.28806	6.88142	7.06381	7.62537	8.00541	7.47844	7.25598	7.76961	7.7177	7.66739	8.07723	8.21745	6.90615	7.97428	8.19716	6.79352	5.75274	7.16006	7.36803	7.65051	8.19372	7.31329	7.16393	7.30545	7.57896	7.86802	7.0375	7.33119
204162_at	NDC80	10403	4.2706	3.43908	5.12384	4.36572	6.21061	4.77657	4.44708	5.29894	4.44152	6.41353	6.69773	4.23344	5.47196	5.12759	5.65583	6.85564	6.16537	4.7101	6.20364	6.92687	7.19832	6.95284	6.136	5.20722	6.52994	6.61623	6.34322	5.98437	6.34017	7.38097	7.43351	7.07614	7.01017	7.19383	7.34835	7.68315	5.64606	6.2805	6.89124	6.55736	7.59703	7.15608	6.61367	6.92565	7.3608	7.07197	7.32605
204163_at	EMILIN1	11117	6.2568	6.49491	5.40806	7.58019	6.04501	5.5032	6.52174	6.41915	5.72089	5.56785	5.89456	5.43722	5.48863	4.36005	5.80773	5.81185	5.45427	5.46571	5.84652	7.46042	7.96015	5.94194	6.40234	8.32901	9.04298	7.813	6.90319	7.51242	6.61755	6.20893	7.01013	6.79099	6.718	6.68156	7.22375	5.52071	7.083	6.28115	6.30436	7.70068	6.35741	6.2247	5.81549	6.82014	7.11303	7.22516	7.20687
204165_at	WASF1	8936	4.3808	5.16766	4.30974	6.24812	4.45217	4.73158	5.11649	4.40927	4.19178	4.51335	4.50848	3.88227	4.27227	4.60339	4.27369	4.2888	4.12653	4.88773	3.77983	5.66256	5.71194	5.83336	4.55372	5.81651	6.39279	5.06732	5.22241	4.47909	6.74044	6.34216	5.52356	3.70634	5.15639	4.5034	5.95322	5.86418	4.7188	4.87351	4.25161	5.00431	4.37854	5.68819	6.22329	6.02139	5.98086	6.17417	6.81953
204174_at	ALOX5AP	241	8.25337	7.86728	7.27832	7.34865	7.81944	7.84046	8.64215	8.5235	7.70104	8.32931	7.93062	7.67438	7.56696	7.66533	8.03102	8.16148	8.96607	7.96634	7.82502	8.41828	8.54347	7.25706	7.71143	11.3226	9.40206	10.1479	7.75401	9.07043	8.99863	8.47986	11.0964	9.80109	7.94557	8.60761	8.37714	7.65252	8.73014	8.29413	6.85749	9.62885	8.35252	9.93237	10.1003	9.04871	10.3791	10.3269	8.77543
204179_at	MB	4151	5.99814	6.17147	6.55506	5.79989	5.72803	6.54313	7.6451	7.3823	6.07407	5.68882	7.64611	6.22697	8.23682	6.30892	7.26323	6.75915	6.20549	7.13652	6.83033	4.50991	4.69279	4.51497	5.84527	5.39303	4.95088	5.03194	4.7058	7.28517	4.41832	6.72839	7.26138	5.87167	6.56025	6.04675	6.32481	4.58982	7.33853	6.60785	4.41301	5.3541	4.94791	5.0403	6.36004	4.82872	4.50011	5.22499	5.12102
204187_at	GMPR	2766	4.52577	4.57895	4.1776	4.56582	4.71563	4.2783	4.93941	4.67685	4.22255	4.79142	4.78699	3.82527	4.16469	4.54025	4.5364	4.22353	4.61239	4.3815	4.85255	4.35465	4.59865	4.93042	5.1228	5.16324	5.57434	6.91388	4.07735	4.99994	5.76737	5.05889	4.8406	6.61365	6.73876	4.2012	5.7213	7.4633	4.82112	4.30047	5.0917	4.75837	5.82288	6.03742	6.27139	4.86669	5.08709	6.60316	4.93279
204192_at	CD37	951	6.46094	6.53654	5.82403	6.35233	7.01696	6.30783	7.22274	6.25546	5.86448	7.38269	6.72976	5.55825	4.19297	5.33701	5.87141	5.99568	5.89162	7.49555	5.70738	5.41654	6.38056	4.68727	5.90104	8.45474	6.93558	8.26702	5.12377	5.74215	5.09282	4.61767	7.0956	7.35585	4.99855	5.90564	5.30422	5.02542	5.17737	5.20948	4.40578	6.65011	6.1303	5.73744	6.18245	7.04325	6.51001	7.03267	6.38851
204198_s_at	RUNX3	864	5.97533	5.83418	5.08562	5.27076	5.83383	5.32283	6.4566	6.25157	5.78331	6.63842	5.56706	5.13145	4.81695	5.1406	6.05242	5.55683	5.57107	6.2864	5.72221	6.10139	6.65804	7.55669	6.55284	6.71152	7.12881	8.75032	6.22252	5.39707	7.71387	4.63128	6.4482	6.66175	5.41269	6.87926	5.91036	8.33089	6.33224	6.08539	5.05059	6.67724	7.26385	5.64503	6.4413	6.08278	6.37586	6.84007	6.56117
204201_s_at	PTPN13	5783	4.08351	3.8284	3.97254	5.41431	3.6329	4.48841	4.62353	3.90124	3.52517	4.07461	4.14756	4.05662	3.74853	4.16693	4.13801	3.89661	3.77313	3.96175	3.83692	7.38012	6.36906	5.12393	4.13476	6.08113	5.95448	6.06965	4.79328	5.5185	5.57005	4.59494	5.64308	5.21648	6.14991	5.64137	3.93427	5.53892	5.50732	3.96771	4.43077	5.23302	5.07521	4.53017	6.66678	7.13987	7.17644	4.56906	3.91606
204205_at	APOBEC3G	60489	6.56801	6.33064	5.75818	6.98762	5.91976	6.70141	7.11326	6.95936	6.5591	7.1453	6.77722	5.6336	5.87561	6.05862	6.53491	6.48815	6.22338	6.83567	6.15499	6.93433	6.75476	5.23796	7.1572	6.99102	7.47999	9.84148	6.05565	6.34355	7.71943	4.93208	7.3732	8.13478	5.71501	8.4607	6.32939	5.81118	5.73425	5.98176	6.42783	7.54141	7.60693	6.18498	8.23825	7.92745	7.49468	7.76528	8.35872
204213_at	PIGR	5284	10.8468	10.6631	10.1176	11.1274	11.2111	11.2215	10.94	10.766	11.9268	12.1352	11.917	12.0463	11.384	11.6647	11.7523	11.5861	11.1822	11.2427	11.342	5.34671	7.6296	11.8476	11.9693	5.68251	10.985	10.4593	9.83172	11.2496	6.92603	11.3198	5.25161	10.9681	9.57749	11.1036	12.0014	6.36436	10.8759	11.1756	6.42328	9.4446	10.4235	9.03838	9.56912	9.62964	8.00867	11.5919	7.80556
204222_s_at	GLIPR1	11010	5.32961	5.41159	5.58007	6.26926	5.55585	5.94007	6.75415	6.68804	5.96221	6.62244	6.13861	5.09638	4.19011	5.76027	5.39637	5.72306	6.17666	6.03538	6.17722	6.16047	7.6656	5.48196	6.45824	7.66393	8.12364	7.72787	6.60289	7.25218	6.72401	5.67034	7.8462	6.77056	5.383	6.84988	6.21783	7.27049	5.81973	6.03194	5.72014	7.08607	6.27023	6.63477	6.58474	6.78944	7.36819	7.43755	7.07359
204223_at	PRELP	5549	6.81054	7.34637	5.70778	8.18373	6.40062	6.85902	7.69987	5.83239	5.85959	5.55553	5.80208	5.84618	5.31349	6.46053	6.5472	5.76185	5.75708	6.21127	5.50635	6.63256	9.08125	5.02274	5.28264	9.08823	8.64688	6.06593	4.81095	6.71588	7.4983	4.76504	6.81491	5.28576	4.85138	5.72291	5.3397	6.93678	6.80516	5.35659	5.05143	6.39425	5.8451	5.09044	5.42138	6.55329	6.1197	5.45545	6.00517
204232_at	FCER1G	2207	7.92931	7.11997	7.5324	6.65005	6.8053	7.38721	8.22541	8.12599	7.80727	7.6094	7.18246	7.50036	6.13055	7.40033	7.41025	7.13856	7.68113	7.00728	7.38626	8.77919	8.85539	7.6053	7.14505	10.4801	9.28101	10.2662	7.40563	7.67375	7.58782	7.39203	9.91252	9.62993	7.62704	8.98126	7.81503	7.92073	7.29478	8.14669	7.04588	9.44389	8.8364	9.04045	8.85008	9.62554	10.0192	9.88758	9.47942
204235_s_at	GULP1	51454	7.42961	7.56941	6.56055	8.31266	8.32472	7.76882	8.56337	7.95939	6.43967	6.1818	7.49356	6.58509	7.15341	6.32356	7.73421	7.64581	6.67527	7.50024	7.37315	7.38894	7.50291	6.12773	5.56087	6.9166	7.96697	5.73753	6.35668	6.64668	7.11644	7.64833	8.17585	5.08283	4.24572	5.1893	6.35876	8.16803	6.80172	5.5884	6.52033	7.78976	8.2041	4.76428	8.68858	6.70319	7.14791	6.38889	7.1694
204236_at	FLI1	2313	5.79635	5.42262	4.7272	6.58293	5.89942	6.47481	6.61431	6.23166	5.1497	6.50261	6.03356	5.27784	4.99487	5.31206	5.90612	5.46388	5.881	5.9728	5.12606	5.82751	6.92586	5.01034	5.94007	7.02382	7.06142	7.58137	5.81473	5.42866	5.3289	4.62525	7.21747	6.83833	5.12782	6.18205	5.39203	5.07976	4.56976	5.43095	5.03588	6.47449	6.17874	6.16778	6.73939	6.67379	6.45705	7.09992	6.26193
204237_at	GULP1	51454	7.66976	7.54318	6.68827	8.55137	8.54612	8.04725	8.76423	8.39788	6.57303	6.76841	8.0444	7.01521	7.60296	6.6881	8.27711	8.11731	7.20401	8.0155	7.71484	7.86807	7.62275	6.39034	6.03047	7.29534	8.37733	6.05295	6.35268	6.6964	7.59835	7.85725	8.67354	5.9467	4.40711	6.39472	6.545	8.56058	6.69707	6.16352	6.68971	8.12955	8.55625	5.39466	9.21683	7.20828	7.74595	7.08781	8.38614
204240_s_at	SMC2	10592	5.63254	5.12501	5.92623	5.71901	6.45622	5.97609	6.00052	5.87904	5.44625	6.72815	6.94454	5.87508	6.00554	5.52977	5.88367	7.29792	6.51514	5.5603	6.69165	7.64517	7.55904	8.14658	7.28125	6.70069	7.00121	7.31163	8.14667	7.72336	7.28133	8.73897	6.87273	7.83107	7.16788	8.04221	7.50559	8.30846	7.06875	7.03498	7.8055	7.65166	8.38236	8.0579	6.72205	7.64971	6.83331	8.22178	8.32874
204255_s_at	VDR	7421	9.58048	9.14582	9.24951	8.34866	9.0277	9.1546	8.64692	8.82801	9.13188	8.97535	9.14047	9.73106	9.23371	9.51786	9.43293	8.99006	9.48097	8.48479	9.30761	8.71343	7.07732	9.03554	8.47222	8.01882	7.52177	7.16645	7.9725	8.16451	7.7712	7.58568	7.61986	9.36751	8.89164	7.51071	7.31324	8.03962	8.43766	9.02169	7.2556	7.90331	7.85452	7.46222	8.19951	7.40038	7.65071	7.6938	8.46861
204256_at	ELOVL6	79071	8.88833	8.63605	9.64944	7.23981	9.15985	9.33277	8.8842	9.74254	8.3768	9.6612	9.54748	9.07149	8.8554	10.0131	8.72436	9.44336	9.33489	9.83262	9.56563	6.54843	7.18409	7.72732	7.11435	6.46657	7.44667	6.69814	8.8621	7.85699	8.02503	8.52691	7.64773	7.20878	7.74719	8.19827	8.06693	8.23906	7.59183	7.41401	7.43684	8.16695	8.76363	8.33875	9.10053	4.47149	7.42461	8.41534	8.07796
204259_at	MMP7	4316	5.0695	5.31788	5.59987	4.09163	4.04152	4.24664	5.71171	5.03761	5.30321	4.99554	5.09955	4.64772	5.32722	5.34834	5.5536	4.37209	5.71416	4.85052	5.09012	5.94507	7.34913	7.26314	8.78625	9.58625	7.55911	5.83966	7.77979	7.75907	10.7072	8.64915	10.1921	6.0972	6.59962	7.36957	8.92158	7.65546	10.0486	8.06829	5.07253	9.065	7.80158	6.28771	10.7007	7.53651	10.495	6.84084	6.79957
204260_at	CHGB	1114	5.58281	5.44873	4.8653	5.53058	4.535	7.71344	5.72962	4.21038	6.80278	6.40898	6.36788	4.62978	5.01875	5.07037	4.69678	6.24707	7.92706	4.59849	5.7338	3.61212	12.3562	4.53562	5.5293	3.79823	3.8032	3.9283	4.58016	4.03511	4.0725	3.91205	7.97904	5.26803	3.3478	4.46651	5.12807	3.80499	4.08612	3.63516	3.71743	4.10988	4.21171	3.55716	6.01642	3.93947	3.65962	4.99842	3.41669
204268_at	S100A2	6273	4.18319	4.60528	5.06254	4.58611	4.24025	4.36103	4.4752	5.11238	4.73764	4.68567	4.30768	4.60981	4.53766	5.2272	4.3625	4.26058	4.53442	4.7101	5.23134	5.49751	5.44253	5.73919	4.91836	7.88564	5.22549	4.65753	5.54588	7.73854	5.25196	7.97194	9.29955	5.30089	6.17746	5.85207	6.49264	4.82451	5.7255	9.07449	4.70087	6.88529	5.63894	6.25381	7.46841	5.33045	6.71465	5.96846	5.1543
204271_s_at	EDNRB	1910	6.48215	5.52934	6.38406	6.83236	6.68848	7.20204	6.58842	7.29228	5.87219	6.76216	6.28773	6.29797	5.63346	6.00189	6.31362	6.81961	6.92481	6.05792	6.69052	6.07483	7.30328	6.08011	7.51236	6.87704	6.82828	6.011	7.34207	6.74822	6.05894	6.35495	5.42364	7.12516	5.25945	6.07651	5.4259	5.17804	5.79894	6.21712	6.31869	5.51529	5.97253	6.54254	7.76415	5.55859	5.9187	6.72346	5.69321
204272_at	LGALS4	3960	13.3633	13.1306	13.6823	12.8197	13.5877	13.3423	13.0079	13.5054	13.4433	13.5824	13.7591	13.5726	13.6552	13.741	13.4426	13.6931	13.5598	13.5988	13.577	12.1965	11.1011	12.5254	12.7876	11.7129	11.9776	11.5655	12.3977	13.0614	11.0711	12.7952	12.2684	12.7945	12.6698	12.9902	12.8011	11.2452	12.6005	12.3417	12.6245	12.4076	11.9618	12.7624	12.4622	11.1713	11.2005	12.3073	11.1152
204273_at	EDNRB	1910	5.42231	4.96775	5.85562	5.92166	6.22463	6.38919	6.14111	6.78165	5.17547	6.22264	5.616	5.90203	5.21316	5.5059	5.56877	6.18979	5.73978	5.34395	5.71997	4.78034	7.16515	4.54101	7.23113	6.15324	6.21097	5.27579	7.2628	5.88338	4.87032	5.81051	4.28779	5.67906	3.96343	4.87251	4.29325	3.37123	4.71137	5.40532	5.85222	4.60844	4.9144	5.31092	6.86909	4.12844	4.34607	5.92299	4.29377
204279_at	PSMB9	5698	8.54807	8.97802	7.5799	7.75608	8.56223	8.22786	8.73839	9.06278	8.87269	8.88312	8.72232	8.29483	8.53259	7.82774	9.54733	8.77162	7.92416	8.94424	8.43018	10.1199	8.53491	7.86919	7.82919	8.32257	8.86254	11.3971	8.94827	8.00242	9.6113	9.31307	9.23627	11.0982	9.27966	9.94826	8.47654	7.68749	8.06235	8.90359	7.94687	8.51869	10.3734	8.46064	10.772	9.98877	10.2762	10.3338	9.92581
204284_at	PPP1R3C	5507	5.43917	7.36674	4.27499	8.2158	4.88816	4.71064	6.79778	4.78263	4.99996	4.85242	5.53223	5.07189	4.69063	4.26197	4.99769	4.85094	4.97908	5.0359	5.01723	5.32715	6.17398	3.53762	4.44507	6.28378	7.03756	5.20832	3.80974	5.11115	5.17253	3.88632	6.92669	4.18609	5.12033	4.32166	5.15679	6.16306	4.96598	3.7392	4.70494	4.36359	4.57888	5.35192	4.54201	5.29118	5.17923	4.58127	5.29097
204285_s_at	PMAIP1	5366	5.14076	5.22692	5.90058	5.60159	5.65127	5.69624	6.07364	5.97965	5.64656	6.7008	6.41612	5.50679	5.29224	5.39592	5.21159	6.15859	5.41752	5.83455	5.67045	7.21589	6.45134	8.93778	7.21924	6.10228	7.14638	8.45676	7.64459	6.79138	7.69525	7.92244	8.82208	7.72089	6.82764	7.59482	6.97013	8.87394	8.2695	7.9644	8.16554	7.12503	8.86419	8.88072	8.30008	8.23093	8.44739	8.29337	9.45165
204286_s_at	PMAIP1	5366	4.7353	4.3485	5.19781	4.4232	4.6095	4.87134	5.09321	5.5461	4.60639	5.91804	5.6711	4.48455	4.80511	3.81627	4.49054	5.06749	4.31656	5.0622	5.24045	6.80529	6.12486	8.10658	6.60422	5.68724	6.4137	7.41093	7.01373	5.9612	7.03239	7.35074	8.31215	7.04391	5.90789	6.67642	6.09785	8.41481	6.55573	7.52464	7.68277	6.77865	8.20129	7.6787	7.79587	7.52935	8.1968	7.81964	8.9949
204288_s_at	SORBS2	8470	8.17389	9.0303	7.08086	10.2228	7.40121	7.69882	8.1712	6.9571	6.94849	7.03363	7.01257	7.14878	6.99171	6.97564	6.66908	7.29849	7.36968	6.97153	7.10771	6.31729	8.33547	7.57118	7.60482	6.68561	8.28904	5.78155	8.72539	8.14562	7.6661	7.37649	8.25241	5.11725	7.50157	6.06194	8.16217	8.61593	7.60092	5.58043	6.48958	6.50333	5.19213	6.44961	6.64677	5.08706	5.70411	6.17126	5.10331
204291_at	ZNF518A	9849	6.78582	6.53359	7.19917	6.13641	7.35179	6.82103	7.02209	7.22904	6.63785	6.93588	7.08026	7.04939	7.1965	6.93222	6.89592	7.38803	6.38259	7.00065	7.22248	6.09767	6.24873	5.75323	6.27833	6.39234	7.10676	6.89335	7.03348	6.40137	7.00584	7.1232	7.34811	6.95274	6.85387	6.53236	6.45183	5.7771	6.64143	6.26856	7.47838	7.17911	7.3476	6.23697	7.00919	6.28722	7.02663	6.93539	6.57314
204298_s_at	LOX	4015	4.11433	3.67402	3.83203	4.21716	3.68463	4.16478	4.19586	4.99072	3.6484	4.19946	3.86913	3.97372	3.35334	4.58728	3.59128	3.84536	3.99828	3.34665	4.39696	6.4401	5.32051	4.71656	3.70491	6.91613	6.01289	6.38658	4.681	5.28082	6.08791	4.97154	5.67389	4.53116	5.94904	4.15842	6.93482	5.95261	5.10952	4.81989	3.80381	5.92319	5.52847	5.78999	6.14377	6.96386	7.23757	5.84464	6.8909
204301_at	KBTBD11	9920	7.77324	7.40594	7.67191	6.96032	8.34407	7.56666	8.18641	8.0027	7.80032	7.55749	8.10474	8.2505	8.23458	8.17671	7.97183	8.33632	7.27426	7.96682	8.0648	6.10928	4.71274	6.81707	6.95671	5.2311	6.48179	6.51861	7.74374	6.79562	4.7682	6.49421	5.22528	7.67568	6.27238	7.44915	6.81472	7.01005	5.73771	6.16698	6.53989	5.06158	7.41672	5.99732	6.94186	7.41301	7.14878	7.58584	7.34232
204304_s_at	PROM1	8842	10.3521	7.52349	9.48866	8.58181	9.97468	8.43345	10.9248	10.3372	9.921	9.7716	10.4877	10.3469	11.0134	9.91502	10.8054	10.2479	8.68885	9.66488	10.1971	5.82132	7.34342	9.98126	8.41543	8.94569	5.95795	6.55552	10.158	9.69552	11.3533	10.5156	7.05725	8.42501	9.20804	3.94635	8.19932	9.50961	11.4462	5.32319	8.52611	7.2582	9.87842	8.59372	10.1551	7.71934	9.77606	9.08352	8.17525
204318_s_at	GTSE1	51512	4.97275	4.38928	5.67891	4.45843	6.00451	4.71227	4.68812	5.1381	4.82919	5.57802	6.4082	4.88041	5.26578	5.23816	5.99547	6.23102	6.28188	4.50468	5.75155	6.26796	6.44375	6.70934	6.01329	5.56969	6.2248	6.91729	6.5839	6.64955	6.61611	6.40854	5.78849	6.72486	7.43529	6.65611	7.53696	5.70683	6.3926	6.95974	6.74032	6.2127	7.4223	7.34201	5.82243	6.33418	6.70645	6.5731	6.65243
204320_at	COL11A1	1301	4.41864	4.47106	3.91639	4.49607	4.09192	4.36565	4.06035	4.01515	3.96694	3.77208	3.79332	3.66738	4.09641	3.33267	3.59155	3.1937	3.79582	3.92357	3.93993	6.87567	7.24949	3.67712	4.52173	8.77987	8.12624	6.62828	4.18476	7.48791	8.62061	5.48349	9.21955	4.09079	6.90681	5.93282	7.90718	6.44677	8.61779	5.13936	5.91118	8.57538	6.47759	7.98196	6.28207	9.48981	8.63185	7.51763	8.71073
204324_s_at	GOLIM4	27333	6.47831	5.7056	6.17127	5.8339	6.71742	5.99047	6.32353	7.7364	6.11708	6.13152	6.1811	6.23859	6.42284	6.84764	6.72442	6.70949	5.66928	6.91471	7.92523	5.97671	7.45994	4.76783	5.74446	5.68697	8.55865	7.45992	4.89973	6.41028	5.2611	5.74308	5.43121	8.99609	7.3926	9.74251	8.83824	4.23831	6.07384	5.12362	8.26452	7.71731	6.99073	7.15689	6.52718	7.82979	7.75993	7.52371	6.23558
204326_x_at	MT1X	4501	11.3781	9.28362	10.8805	9.7328	10.8628	11.0705	10.6374	10.6927	11.3553	10.3669	10.6372	11.3172	9.81085	9.81734	10.6218	10.1794	10.797	9.53296	9.23364	8.82531	9.96516	9.00521	8.1694	9.47373	8.85356	9.98955	8.12787	8.21798	9.22299	8.56198	9.55778	10.0141	9.41462	9.03777	9.05325	11.1877	8.58688	7.32002	7.87209	9.18082	9.83196	9.62182	10.9852	10.6654	10.6382	10.0328	9.27237
204333_s_at	AGA	175	6.5665	5.78611	5.61786	5.9678	6.40281	6.38456	5.92986	6.13418	5.96221	6.20156	6.51708	5.98453	6.25424	6.31225	6.22077	5.64454	6.21273	6.3687	5.93928	5.61711	6.77533	4.82704	7.59794	6.49429	6.53803	6.87741	6.39161	6.73153	7.03802	6.80494	7.29707	5.98934	4.95378	5.39962	5.93334	6.48463	6.10272	6.15086	6.2227	5.43528	5.65434	6.70006	6.23872	6.05982	5.5937	6.39824	6.105
204337_at	RGS4	5999	4.6007	5.26277	4.45972	6.86855	3.92064	4.18946	5.11019	4.24547	4.39742	4.34965	4.31122	3.9653	3.56771	4.09967	4.07152	3.96274	4.62753	4.52368	4.12305	5.24965	6.14842	6.17813	3.73233	5.6949	6.03112	4.54725	5.0082	4.22277	4.74738	3.55479	4.51183	3.58543	4.26053	5.45961	4.53734	4.22487	4.75478	4.71494	4.70517	6.12222	4.5819	5.33946	5.05722	6.2243	5.65108	4.99582	4.66827
204341_at	TRIM16	10626	6.12235	5.91677	6.37474	6.16904	6.40317	6.14097	6.13697	6.93591	5.98489	6.48687	6.63097	6.47348	6.20777	6.61503	5.69946	6.726	6.01849	6.44255	6.77619	7.00242	6.71631	8.45796	6.02496	6.79468	7.64793	6.47284	7.01332	7.59916	6.28709	8.40566	4.50865	7.79609	7.659	8.20929	8.05413	7.5318	7.728	7.42527	4.70292	8.38267	8.33242	8.14721	6.96847	6.41475	8.06907	8.02092	8.05655
204345_at	COL16A1	1307	6.74203	6.91052	5.77109	7.36671	6.51841	6.57792	7.06471	6.76703	6.24443	6.63601	6.08911	6.39052	5.75843	6.77332	6.18398	6.41513	6.74123	6.41896	6.0923	7.18672	7.79636	6.45921	6.80618	8.61862	7.99887	6.98253	6.18806	7.12257	7.73359	10.1059	8.56508	6.67033	7.00443	7.38668	6.94717	6.80329	8.39645	7.2721	6.05696	7.78444	6.54356	6.56537	6.68059	7.6927	6.78432	7.22434	8.06947
204347_at	AK4 /// LOC100507855	205 /// 100507855	6.46872	6.57939	6.97596	7.22574	6.03573	6.69424	6.44408	5.79784	6.94697	7.20866	6.19869	6.27363	6.46433	6.76826	5.90151	5.89735	6.89172	5.90018	6.03375	7.24408	6.59315	7.27647	7.57485	6.64091	5.77104	5.95651	6.4446	6.15235	6.88241	6.25399	5.45468	5.44053	6.42119	4.87277	6.82287	7.30639	6.40418	6.79263	6.95741	6.27601	6.0181	5.99849	7.33717	6.2854	7.37174	5.91077	5.06631
204348_s_at	AK4 /// LOC100507855	205 /// 100507855	7.18784	7.49564	8.46331	8.5411	7.90686	7.80988	7.59885	7.4413	7.87268	8.44767	7.63459	7.5036	7.71065	8.12242	7.3496	6.67737	8.23521	7.46245	7.53311	8.24563	7.41464	8.36597	8.35058	7.6289	6.77334	7.15452	8.57527	7.61893	8.20818	8.11785	6.46388	5.48629	6.56476	5.01304	7.33453	8.49716	7.76888	8.36691	8.40222	6.77309	7.11793	6.64621	8.42856	6.35518	7.97438	6.51352	5.37985
204351_at	S100P	6286	9.92431	10.5356	11.7653	9.31622	7.74867	9.7247	9.74773	11.7911	10.9093	11.0773	8.94311	7.78899	9.02209	11.938	7.19916	9.68672	11.3321	9.67118	10.2501	11.2054	10.4965	12.4178	10.0317	10.5722	11.0121	10.4332	11.6383	12.1657	11.8436	12.994	9.85485	10.7387	12.5751	12.504	9.519	12.1355	12.2213	11.8501	9.62284	11.4153	10.6092	13.3866	12.354	11.8061	12.7645	11.6156	10.6646
204352_at	TRAF5	7188	7.02436	7.36806	6.47057	7.41009	7.34544	7.10691	7.35804	6.91474	6.79205	6.86967	7.39843	6.93377	6.42436	6.70266	6.84703	6.6528	6.64472	6.76506	6.50168	9.3638	8.2188	8.89567	8.73165	9.0686	8.35778	8.06173	9.08621	9.43362	9.94653	8.61119	8.82283	7.73058	8.13717	8.16162	8.53318	9.1419	9.08164	8.81287	9.1235	8.50887	8.41317	7.94071	7.40597	8.25079	8.08187	8.30654	8.32152
204359_at	FLRT2 /// LOC100506718	23768 /// 100506718	6.50961	6.41235	5.11035	8.02965	6.23424	7.16528	7.23611	5.71341	5.99179	6.30659	5.86972	5.86591	5.29634	5.76624	5.46303	6.07335	5.60197	5.96457	5.48697	5.90052	8.27303	3.41442	5.06871	8.55432	8.34442	6.68373	5.38279	6.339	6.2055	4.873	6.9258	5.58079	4.57922	5.63702	5.35011	4.69923	5.83323	4.79077	4.96631	6.13535	5.53138	5.64455	5.09304	6.01244	6.05107	6.83032	5.86183
204361_s_at	SKAP2	8935	6.82552	6.9427	6.9063	6.70323	7.47923	6.82252	7.19795	7.28598	6.68984	7.34448	7.43593	7.53793	7.12499	7.34312	7.43952	7.52652	6.85577	7.1318	7.25631	5.42857	6.52434	6.64384	6.28462	7.47626	6.68529	7.24014	6.39395	7.12108	6.62757	7.30758	7.92376	6.89621	6.44203	6.90791	5.97242	5.32508	6.40318	5.31897	4.93821	6.06059	5.90785	5.96789	7.27922	6.41229	7.04509	6.6897	6.23919
204362_at	SKAP2	8935	9.56649	9.21054	9.46238	9.05358	9.70699	9.2428	9.69654	9.49163	8.96949	9.50546	9.70264	9.76981	9.5822	9.73736	9.55954	9.61264	9.2455	9.50937	9.50325	7.25094	8.5898	8.38396	8.015	9.38688	8.93847	9.02446	8.84852	9.19417	9.00016	9.17341	9.7553	8.62881	8.08809	8.67384	8.13541	7.16331	8.88766	7.05707	7.08351	8.17162	7.77535	8.10248	9.34482	8.79874	8.66793	8.68146	8.05689
204363_at	F3	2152	7.40194	6.9568	8.49307	7.17726	7.66528	7.84547	7.71727	8.05727	6.90982	7.65905	6.88267	7.00206	7.04912	7.92351	6.92798	7.67763	7.36668	7.04008	7.50092	7.76842	8.25901	10.679	7.63463	7.67724	8.42065	7.06053	8.68135	7.45929	7.72994	9.97709	7.18686	8.24884	7.84452	8.59705	8.93273	7.21047	8.83461	8.4968	7.75891	7.95507	7.55402	8.93702	10.2806	7.84332	9.80061	7.83271	7.91756
204364_s_at	REEP1	65055	7.06948	8.40525	5.70435	9.98715	5.92529	7.21345	8.48556	5.20442	5.50262	5.39112	5.33184	5.83143	4.91412	5.9632	4.25185	5.60174	5.3269	5.89009	5.36076	6.44138	7.15241	4.68921	6.64854	4.43811	7.88769	4.86254	5.28302	5.33584	4.8063	3.67791	5.82311	4.99488	4.25776	4.25293	6.0812	7.94842	3.75334	6.85937	8.33235	4.60513	4.35676	3.93752	3.70208	3.94093	4.12662	4.32874	3.97203
204365_s_at	REEP1	65055	6.03776	7.00045	5.24042	8.72286	5.25866	6.21127	7.11617	4.87763	5.10523	5.36488	5.24333	5.58473	4.83974	5.3839	5.15108	5.3883	5.34984	5.77003	4.49967	6.22032	6.75836	4.67171	7.15879	4.61555	6.97411	4.70249	5.17924	5.01646	4.18292	3.93968	4.98128	5.06894	3.93978	4.23154	6.132	7.14848	4.47862	6.46942	7.81709	4.37899	4.34517	4.1451	4.0669	4.05383	4.28158	4.44045	4.2314
204368_at	SLCO2A1	6578	8.55745	8.92147	8.54022	7.91467	8.44646	8.62532	8.2495	9.18753	7.89249	7.6413	8.01784	8.06005	8.34868	7.96326	8.06714	7.769	7.02354	8.18292	7.99032	6.72425	7.12401	5.58183	6.65202	6.16999	7.51885	6.45755	6.70208	7.05016	5.64806	5.38756	6.27141	6.20188	5.86605	6.34191	7.19448	5.17639	6.49064	5.4691	6.63407	6.83407	6.35468	6.45443	6.91229	6.08551	6.73888	6.62411	5.69654
204378_at	BCAS1	8537	8.59171	7.87315	8.85571	7.30991	8.46722	8.35383	8.35232	8.55234	8.69704	8.26607	8.43681	8.21535	9.00552	9.19531	8.68646	8.83285	9.2464	7.98342	8.53711	5.84933	5.02473	5.33668	6.81114	4.96732	4.89144	5.44136	7.12665	6.96295	5.57873	7.0813	6.62069	5.53419	4.98765	5.98565	5.7041	4.9218	7.28194	5.29708	5.07406	6.478	5.09926	6.85726	7.29944	4.95277	5.97121	6.38129	4.65492
204379_s_at	FGFR3	2261	8.79443	8.3812	9.07858	7.64407	8.62235	8.49431	7.70819	8.45286	9.02914	8.31018	8.54217	8.85225	9.21644	8.9203	8.4722	8.37195	8.36112	8.33533	8.80642	6.68157	7.97846	5.53897	7.56879	6.40549	4.46492	5.08639	7.88054	7.33622	4.40677	7.72327	6.12693	7.68585	8.41604	8.09783	7.65485	8.10829	7.35625	7.54471	8.60542	8.40919	7.23663	7.68845	7.69336	6.88144	6.66713	7.56688	6.74954
204388_s_at	MAOA	4128	10.5686	10.1895	10.8227	10.0336	11.0231	10.6907	10.0742	10.6514	10.4609	10.7091	11.3384	10.6867	10.7749	10.9659	10.6544	11.0397	10.9667	10.6658	10.9446	9.07012	7.67244	10.2667	9.17583	7.64403	9.34212	6.47281	8.42555	8.78201	7.72268	8.29247	7.7929	11.0738	7.34366	10.7598	8.93592	8.33115	8.7426	7.40659	9.09534	8.60556	9.04457	8.78393	9.27439	6.52733	7.73117	7.17565	9.20957
204389_at	MAOA	4128	8.64383	8.0477	8.91601	8.15868	9.12414	8.82755	8.31856	8.96295	8.8855	9.05142	9.72131	9.05638	9.12851	9.27393	8.88559	9.53057	9.43621	9.02218	9.21178	7.7432	6.10946	8.77442	7.50542	6.24491	7.61478	5.32229	6.99426	7.15203	6.20322	6.78273	6.27025	9.50777	6.24827	9.44652	7.17552	6.79687	6.92347	5.74197	7.46731	7.1469	7.53452	7.03772	7.24975	5.13477	6.42396	5.81537	7.83294
204400_at	EFS	10278	5.49417	5.51556	4.3068	6.90837	5.0479	5.74633	5.94711	5.13275	4.59946	4.68333	4.85416	4.77696	4.85898	4.80346	4.86035	5.22694	4.46332	4.83692	4.6508	5.47875	6.55111	4.25658	4.30119	6.21903	6.42268	4.73342	4.80158	4.89482	5.27709	4.66664	6.3654	4.9272	4.52899	4.31508	5.27511	4.99621	4.82032	4.70688	4.96084	5.5509	4.67885	5.00167	5.22898	4.89917	6.0152	5.48238	5.37729
204401_at	KCNN4	3783	6.35297	7.04878	7.2082	6.54193	6.50831	7.399	6.30943	6.84382	7.21654	6.86691	6.75281	6.86962	6.46405	6.68811	7.22791	6.96361	7.26418	6.98362	7.18159	6.11037	5.79531	8.68229	8.02949	8.48901	6.25551	6.50365	8.54817	9.1703	7.23395	8.1968	6.17069	6.4391	8.61177	7.72879	8.19278	7.18883	8.22341	7.92737	7.31358	8.11907	7.67924	8.45009	8.05545	7.4784	8.25014	7.61784	6.82727
204404_at	SLC12A2	6558	7.32635	7.82399	7.80285	7.86398	8.57705	8.56788	7.60339	7.98122	8.19492	8.7389	8.2079	8.65857	8.23073	7.69558	8.20872	8.9051	8.75659	7.92309	8.47776	10.1074	9.64908	11.6895	11.0866	8.82642	10.832	10.0111	10.5862	10.7791	9.57555	11.4516	8.39321	10.7978	11.3648	11.3126	11.3002	10.7972	10.9317	8.94727	9.99251	9.94608	10.8882	9.93176	8.89874	10.5142	9.87695	9.97951	9.68597
204409_s_at	EIF1AY	9086	7.00501	2.38746	2.45261	2.37987	7.40352	7.64326	2.53543	7.23801	2.86444	7.41007	7.5653	2.19157	7.0493	7.41616	7.00772	7.48181	7.11258	2.3944	7.07644	7.2573	2.27741	6.39016	2.41285	2.56786	6.82806	7.51017	2.54405	2.44294	2.33026	7.07184	2.22391	7.33665	2.5568	2.42472	6.7931	7.51647	2.4183	2.32848	2.38992	2.56337	2.39478	2.37331	6.67151	7.22029	7.30288	6.7961	2.60312
204410_at	EIF1AY	9086	6.30645	2.91234	2.96627	2.8882	6.57396	6.84219	3.46456	6.10328	3.11638	6.67536	6.89895	3.22932	6.41001	6.12881	6.01361	6.83162	5.8472	3.28508	6.34174	6.19659	2.7839	4.98892	2.85309	2.72917	6.20695	6.71729	2.64318	2.87031	2.95562	6.53872	2.75535	6.73993	2.73193	2.94631	5.37375	6.72919	2.61172	2.71075	2.70452	2.50334	2.68998	2.77701	5.25671	6.76811	6.73882	5.40444	2.97098
204415_at	IFI6	2537	7.09154	6.74983	6.89251	7.85555	6.87599	6.909	7.4191	6.67701	7.17518	10.9225	7.70469	6.25658	5.90871	5.93671	7.76409	7.56024	5.87607	6.999	6.3436	8.13524	9.74583	8.96479	8.09964	9.01903	10.3353	10.1356	6.26282	7.64522	9.0556	5.81197	7.44943	12.0423	9.46589	10.6585	8.01613	9.50599	8.75899	8.51871	6.80468	10.2716	10.122	9.64927	11.649	9.73051	11.9796	9.92733	8.65862
204416_x_at	APOC1	341	7.56103	6.38568	6.16682	5.90732	6.21864	7.01223	7.1491	6.89871	7.54245	6.33952	6.79641	6.58656	7.03005	6.86673	6.12216	6.18833	6.31506	6.44637	6.25972	8.58966	10.609	6.12588	5.81085	10.9157	8.14756	10.7714	5.81616	7.35078	8.09679	6.03996	9.96158	8.6016	6.47031	7.13721	7.65781	6.40983	6.5985	6.76167	6.57065	10.0263	8.54774	6.96867	7.37425	9.63059	9.61066	8.99563	8.87548
204417_at	GALC	2581	8.71433	7.81637	8.42253	7.71271	8.60529	8.52547	8.03843	7.83545	7.94039	8.73779	7.80503	8.54047	8.12756	8.67824	8.6177	8.2988	7.40583	7.8236	7.86042	8.36246	8.71762	6.44025	9.3523	8.63368	8.21592	7.44293	7.64438	8.18952	7.14391	5.22282	8.76137	8.61029	7.59248	6.47149	8.14832	9.08734	9.18385	8.26321	5.14976	7.28949	8.70613	5.95676	8.41582	7.50211	6.70038	7.37496	8.41164
204420_at	FOSL1	8061	5.18306	4.31601	6.21776	4.74915	4.82731	4.98082	4.11316	5.75206	4.7694	4.29912	4.88226	4.45465	5.15061	4.85197	4.46032	4.76904	4.39723	4.78617	4.98212	5.56753	6.0721	7.24224	5.85862	5.63389	5.87252	6.81522	6.46462	5.53822	6.42188	6.0176	6.03747	4.3452	5.63499	5.62557	6.73295	6.2873	6.57099	7.33289	5.67847	5.72407	7.41436	6.60258	6.52896	6.67817	6.84054	5.94778	7.45739
204424_s_at	LMO3	55885	6.98605	9.42074	5.01305	10.6584	4.88646	6.71846	8.39264	5.20442	4.8939	4.95301	4.94225	5.2151	5.03461	5.24962	4.72673	5.59864	5.31095	5.72116	5.06127	6.26695	8.264	4.49491	4.51415	5.56203	8.51724	6.05445	4.08884	6.17168	5.47296	4.22633	7.02266	4.53487	4.37769	4.37381	4.30748	3.88738	5.14137	4.40706	4.26982	4.99837	4.57727	4.235	4.68892	4.63718	4.79062	4.89727	4.70434
204430_s_at	SLC2A5	6518	6.94381	5.12769	5.59883	5.06888	6.25124	4.48617	5.72985	5.61331	4.80502	6.87142	6.24696	5.01508	5.43917	6.50454	6.02507	6.35505	4.57826	5.59895	6.28091	6.76871	4.98581	5.63104	5.77065	7.41826	6.61468	7.64295	5.58446	4.96056	4.98784	4.60422	7.12847	8.02184	4.96184	6.23861	6.72123	3.78378	3.94125	5.98367	4.7898	6.33185	6.56303	4.28224	6.24884	7.11077	7.34399	6.30335	7.6072
204431_at	TLE2	7089	6.4887	6.64967	6.81039	6.44167	6.33921	6.51938	6.04581	5.55365	6.62811	5.59277	6.66865	6.28977	6.60334	6.28903	6.4063	5.19439	6.36094	5.51693	6.18488	6.19716	7.26871	7.54416	6.66486	7.19486	6.59898	6.49522	6.98887	7.79771	4.67483	4.65111	5.70851	5.76185	5.63488	5.53774	6.82718	5.4568	7.15822	7.64833	7.75059	5.74916	5.45175	5.5725	5.2932	4.45431	5.05241	6.03716	5.84887
204435_at	NUPL1	9818	6.75294	6.58262	7.08028	6.11286	6.73518	7.01566	6.63872	7.50811	6.61624	7.04831	6.93453	6.5914	6.57557	7.10362	6.367	6.8418	6.83881	6.91588	7.16425	7.6439	7.13681	8.37698	6.62053	7.8754	7.05911	7.05907	7.55389	7.21884	8.20452	7.24393	7.40477	6.43544	7.25988	7.51872	6.5573	7.93415	7.90657	8.26236	7.76456	7.8841	7.60258	8.60014	7.77784	6.94245	8.17921	7.86775	8.9051
204437_s_at	FOLR1	2348	4.74776	4.6912	5.29044	4.58708	4.51956	4.5163	5.11054	4.66928	4.18135	4.34395	4.45245	4.07679	4.97285	4.63209	4.51851	4.26805	4.61341	4.34228	4.29713	4.25363	7.57898	4.23305	4.81573	7.55053	4.23492	6.73492	3.93331	4.15614	6.73155	4.04518	4.21457	4.35761	8.43817	4.31682	7.43427	6.37671	5.21179	4.85408	5.27771	6.24495	4.60066	4.3203	4.18069	4.38043	4.26349	4.45707	3.98797
204438_at	MRC1	4360	7.97034	7.5314	7.03116	7.96277	6.84948	7.94568	9.12094	9.13666	6.97989	7.73542	7.84494	7.4086	6.53571	8.00975	7.45072	7.59125	7.28058	7.01033	7.56633	7.83562	8.50118	6.61534	6.24365	11.5401	8.92336	10.1532	7.42591	8.04906	8.00887	7.38922	11.4233	7.71297	6.47656	8.41547	6.97274	8.08661	6.72925	7.15256	6.35663	8.29412	8.09547	8.49213	9.03773	9.08192	9.01952	8.80009	8.81202
204439_at	IFI44L	10964	5.03183	5.58384	6.86535	6.25599	4.0961	5.6517	5.37128	4.59917	5.24986	9.12134	5.61029	4.58266	3.96813	3.71407	5.62318	5.53193	4.62201	5.63904	4.56608	6.5442	6.98965	4.27432	4.52399	6.92408	6.97957	9.34008	4.32699	5.38659	7.90958	3.91386	8.13684	9.58414	5.05177	7.4133	5.33646	5.37801	4.54868	3.75162	4.75265	7.58717	7.1315	5.09564	10.2343	7.75218	9.39304	8.12913	6.2681
204444_at	KIF11	3832	4.68098	4.57144	5.78413	4.5441	6.65662	5.20171	4.6428	5.96538	5.2278	6.68836	7.03265	4.9941	5.52702	4.99296	5.52483	7.19884	6.56059	5.00072	6.73959	7.98918	7.11027	7.81386	7.01171	5.68731	6.85604	7.5094	8.22134	6.7913	7.32661	7.92296	7.32615	7.47734	7.70016	8.09472	7.66992	7.63118	6.72137	7.3754	8.26475	7.4409	8.41222	7.75659	6.83628	7.79351	7.6315	8.10867	7.82644
204446_s_at	ALOX5	240	8.07129	7.3672	6.47072	6.81306	7.45164	7.11069	7.64416	7.21445	6.72908	7.80885	7.14271	7.06997	6.21746	6.80136	7.15824	7.4702	6.80477	7.43929	7.31106	7.28603	7.43454	7.38229	7.10773	10.1389	8.22602	7.78163	7.81864	6.99973	7.99883	7.87522	10.8762	7.71059	8.15512	6.9848	7.06906	7.20147	9.19672	6.78331	5.04846	8.91928	7.31538	8.45714	8.78816	8.77269	9.80512	8.51122	8.20077
204457_s_at	GAS1	2619	7.3522	7.98113	5.13408	9.6564	5.6922	7.46003	8.07346	6.14429	5.09967	5.47654	5.59487	4.74799	4.03993	6.24957	5.36282	6.63954	5.40384	5.9861	4.98658	7.9326	8.39807	3.97223	3.75412	9.90509	8.61773	7.17133	4.11185	7.40381	7.91634	4.0589	8.42516	5.33127	6.19024	4.88725	6.28895	6.39723	6.91335	5.14541	3.67448	8.07954	6.78492	7.8128	7.71594	8.37896	9.70665	7.3091	8.72951
204463_s_at	EDNRA	1909	3.38466	3.34735	3.48826	4.70412	3.59086	4.4394	3.8984	3.12539	3.12253	3.86467	3.3568	3.63989	3.54589	3.30988	3.2324	3.08592	2.80672	3.28964	3.66387	5.69143	7.41754	4.45091	4.26968	6.39076	7.12881	5.4414	6.06857	5.3004	5.62336	4.6361	6.97655	4.62031	4.53175	4.64275	5.85865	5.24984	5.55726	4.67745	6.74924	5.8529	4.78394	7.28367	5.8542	5.60996	6.3801	6.12453	5.26199
204464_s_at	EDNRA	1909	4.70575	5.4406	3.98768	6.65855	4.94824	6.02109	5.15731	4.92698	4.88841	4.85816	5.04805	4.97665	4.72009	4.37557	4.98593	4.40687	5.1794	4.40421	4.86947	7.83453	9.31379	6.94038	6.31585	8.6609	9.16912	7.23418	7.68223	7.34781	7.77434	7.18872	8.85066	6.59357	6.67482	6.96414	7.59075	7.60675	7.08751	7.1416	8.30482	7.78408	7.11289	8.77191	7.46647	7.9797	8.45269	8.15785	7.39362
204468_s_at	TIE1	7075	4.07577	4.31558	3.75166	5.07142	4.59941	5.23013	5.09738	4.87677	4.50636	4.53603	4.41673	4.56393	4.80177	4.75667	4.20022	4.43196	3.79866	4.4729	4.46053	5.53071	5.8528	5.21198	4.76136	5.17251	7.04752	5.77728	5.548	4.96592	4.98251	4.27447	5.26654	4.7608	5.02338	4.28527	5.06176	4.42182	4.87811	3.82949	5.11697	5.78277	5.17222	6.07112	5.44936	5.24121	5.75963	5.43317	5.42118
204470_at	CXCL1	2919	5.20752	7.12833	5.94273	6.70459	5.12263	6.90377	7.2679	6.63091	7.15103	6.85961	6.24141	5.99361	5.45378	5.87233	5.49514	5.88808	8.36238	5.0733	5.69751	8.71651	9.35394	10.5111	8.88283	6.95152	9.7862	9.58481	10.0728	7.40529	8.48466	8.69634	7.16299	8.36058	7.96188	8.29644	8.46811	8.60872	9.0325	11.5006	8.44934	8.6689	9.03204	9.85213	9.836	8.62365	9.92061	8.46597	6.26768
204472_at	GEM	2669	7.36251	9.1197	7.53491	10.3136	6.79012	7.7761	9.4622	7.89722	5.67331	7.05682	6.8388	5.98221	5.39513	5.70157	5.73318	7.37	5.91943	6.70355	6.83229	9.00589	9.37562	9.10634	7.92539	10.674	10.8763	8.26282	9.48824	8.18345	8.61521	7.38225	8.68894	7.32596	6.80088	8.2848	7.58653	6.60823	8.93201	8.79286	8.65567	9.19406	8.64612	8.14902	8.92285	8.04663	9.50836	9.90593	9.28457
204475_at	MMP1	4312	4.34075	5.83569	5.9777	3.63166	5.16303	3.3976	3.67674	7.35573	3.30524	5.27633	3.84379	2.9173	5.49335	5.63186	4.34596	4.21975	5.07679	5.37389	5.27285	10.65	9.22538	10.0359	8.87898	7.70096	10.6911	8.62426	9.80069	7.54969	8.98994	8.67211	10.3785	8.80583	9.77881	7.78362	9.92923	7.74531	8.27437	8.60356	9.26453	10.6104	9.31291	12.5484	12.0953	6.21636	11.4115	10.9533	11.1159
204507_s_at	PPP3R1	5534	5.19079	4.80683	5.29311	4.40278	5.54269	5.38866	5.23343	6.0551	5.28856	6.37332	6.37388	5.41384	5.48555	5.7115	5.50553	6.03516	5.06275	5.08729	5.95185	6.407	5.60634	5.22477	5.60822	5.43474	5.27963	5.61081	5.40722	4.6478	4.5451	5.40095	6.27008	5.90248	5.65977	6.02962	5.0065	5.50614	4.64316	5.30582	6.04743	5.50386	6.47792	6.21985	6.14	5.68875	6.09903	5.89943	6.05916
204508_s_at	CA12	771	9.83788	9.21364	9.86414	8.32992	10.497	9.61519	9.45324	10.5539	9.55222	9.44838	9.99893	9.92645	10.2029	10.0159	9.93033	10.1993	8.90035	10.6707	10.6011	8.78867	6.17757	7.76159	8.04192	7.64071	6.82505	6.9067	7.95144	8.03532	5.6459	8.00464	4.46998	5.8555	8.95902	7.60896	7.71958	5.80055	8.35851	7.00495	5.63647	9.12704	8.38951	8.46203	9.25219	6.52223	8.26504	7.20806	7.06658
204510_at	CDC7	8317	4.52246	4.50309	5.19981	4.78055	5.78165	4.90677	4.68325	5.35944	4.65639	5.64826	6.10387	4.92091	4.48436	4.78189	4.83166	6.14204	5.84495	5.45993	5.83114	7.1816	6.4245	7.17018	6.64715	5.66643	6.32327	6.68863	6.60514	4.59537	6.87327	6.75289	6.16342	6.47062	6.42936	6.70912	5.84728	7.41402	5.77196	5.99641	7.18326	6.51372	7.55763	7.44819	6.23386	6.81079	7.30925	6.84885	7.4567
204519_s_at	PLLP	51090	7.44717	7.7991	8.43217	6.94236	5.63539	8.12097	6.02035	6.69281	8.69174	8.39445	6.49562	6.29419	6.08266	8.63399	5.58132	6.97325	8.6114	6.51677	6.61753	6.47983	6.52581	5.16039	6.9253	4.91986	6.45365	7.51412	7.44882	6.21816	5.26672	4.59788	7.84678	9.13898	7.28903	7.9138	5.19924	8.87941	6.27751	5.48087	5.99545	7.99956	8.42013	8.35859	8.01089	7.20589	8.45084	8.41789	6.64798
204521_at	FAM216A	29902	4.63933	4.7264	4.20092	5.30604	4.36371	4.98871	5.15049	4.52648	4.29053	4.94621	4.69503	4.41941	3.74192	4.55492	3.82927	4.69847	4.40787	4.41723	4.51601	7.17671	6.56668	5.45469	6.33343	5.40786	5.6114	5.62837	5.75094	4.83938	7.14744	5.12221	6.17094	4.99811	7.14076	4.89424	5.5973	6.29393	4.97846	6.84322	7.33128	5.35996	6.79547	7.00775	6.7037	5.94571	6.68331	5.88757	7.5798
204529_s_at	TOX	9760	7.15737	7.23853	6.27295	7.95877	7.33799	7.12983	7.45491	7.46328	5.89707	6.81055	6.81384	6.82241	6.60569	7.35556	6.43175	7.02912	6.55795	7.08375	7.05713	4.65091	6.76019	7.46288	5.61224	4.70479	7.96852	6.62752	5.61899	6.86335	4.42892	8.33006	7.16271	6.74903	7.51541	7.53449	6.77881	4.16791	7.27688	5.23628	4.15779	7.45918	6.71958	6.86518	6.50722	6.82419	5.17421	6.37996	4.43966
204532_x_at	UGT1A1 /// UGT1A10 /// UGT1A4 /// UGT1A6 /// UGT1A8 /// UGT1A9	54575 /// 54576 /// 54578 /// 54600 /// 54657 /// 54658	9.22642	8.62305	9.65582	7.93736	10.4262	9.26424	9.62632	9.70354	9.42697	9.32003	10.3873	10.2631	10.835	9.9015	10.1154	10.0034	9.58908	10.3034	10.2603	5.99132	5.98186	5.82648	7.96779	5.62983	5.89133	6.2572	6.82426	8.12259	6.11922	9.05153	6.04487	6.55965	5.85185	7.65929	10.26	5.39637	7.59564	7.17666	5.76024	7.61945	7.56344	5.38722	8.43497	5.01472	6.02332	7.67175	6.9303
204533_at	CXCL10	3627	6.61936	5.34398	5.91518	4.78804	5.16544	5.51215	7.4297	7.95834	5.11409	6.41891	6.64181	5.41122	5.18563	5.38656	6.40729	6.91443	5.29463	8.70758	5.37292	7.73704	6.73451	5.59732	5.19826	6.56987	8.62538	11.5242	6.51226	6.70168	7.12626	6.88459	8.32908	9.28457	7.177	9.89111	7.9502	7.2206	5.52049	7.16826	6.85253	9.82612	10.1885	7.25374	10.3326	10.2411	10.9361	10.045	10.3748
204537_s_at	GABRE /// MIR224 /// MIR452	2564 /// 407009 /// 574412	5.90881	5.8393	6.22532	4.92315	5.73113	5.91805	6.82084	6.27332	5.61006	5.80465	5.1962	5.40323	5.79337	5.113	5.87184	5.19139	4.92502	5.66603	5.33449	6.47544	6.72978	9.32924	6.6157	6.79393	6.30087	5.07484	7.19486	5.85014	8.52915	7.46163	6.15011	4.3008	4.47167	5.76227	5.71215	6.6179	7.18471	7.17027	6.43852	4.78501	6.73942	5.55296	6.54846	6.89573	6.64986	7.04648	7.1694
204545_at	PEX6	5190	5.97612	5.73567	5.64796	6.61531	6.28966	5.77817	6.46134	6.59629	5.96197	6.03652	5.37728	5.06766	5.03674	6.2283	6.15244	6.61231	6.24578	6.77975	6.5921	6.8692	6.47344	7.32289	7.36464	6.75587	5.95113	7.09272	5.57652	6.61512	4.74946	6.95926	5.48462	6.80917	6.78613	6.39978	6.44254	4.39628	6.39486	6.64227	5.05008	4.93838	6.73881	6.60994	5.18157	6.95649	6.39114	6.68344	6.38516
204561_x_at	APOC2 /// APOC4 /// APOC4-APOC2	344 /// 346 /// 100533990	6.61879	6.77625	6.39539	6.28622	6.23122	6.26657	7.03292	7.03148	6.83226	6.39409	6.57043	6.42703	5.65952	6.59001	6.4575	6.52939	6.99686	6.77966	6.25836	7.31954	8.4092	7.04236	6.70515	9.70202	7.56674	9.54722	6.12471	6.60602	6.9772	6.013	7.31285	7.50803	6.12224	7.18194	6.7951	6.59154	6.50734	6.13074	7.33502	7.56216	7.57419	6.05589	7.18461	8.46866	7.4448	7.44609	7.57976
204563_at	SELL	6402	5.93736	6.30084	4.9402	6.25539	6.63325	5.90789	7.42231	4.67881	4.90154	6.97053	6.50924	4.94087	4.30179	5.80297	5.00198	5.49536	6.98884	8.20912	5.22783	5.98155	7.4399	5.60081	6.27757	5.67858	7.30769	8.10534	5.62248	6.0575	5.56605	5.28945	6.86787	7.46311	5.55355	6.58441	5.07294	4.51634	5.80163	6.75549	5.10891	7.26241	6.03666	7.88724	7.00617	6.46333	6.8321	7.62839	6.01445
204567_s_at	ABCG1	9619	8.68011	8.29325	7.67563	7.18434	8.36778	8.30803	8.3477	7.82311	7.99254	7.30594	7.14084	8.15886	7.78956	7.12599	7.92585	7.52461	6.87081	7.39188	7.36011	7.10434	6.7532	6.47332	6.85067	8.12396	6.53725	8.12033	6.75851	7.85727	7.10869	6.76492	7.55552	6.34379	6.30098	6.74252	5.60659	6.9963	7.3203	7.9684	6.71031	6.72812	6.40927	6.34856	8.21096	7.10585	7.25685	6.93803	6.55338
204570_at	COX7A1	1346	7.32088	8.25045	6.16664	9.28466	6.43168	7.43919	8.06003	7.09459	6.56854	6.69678	6.83797	6.46995	5.78311	6.62524	7.0285	6.75824	6.84497	6.77351	6.53214	7.30253	8.3639	6.11125	6.19108	6.82646	8.21661	6.45846	6.4372	6.91072	6.83342	6.34094	7.50332	6.90491	6.60655	6.23965	7.00572	6.71076	6.94074	6.14086	6.31341	7.28463	6.5798	7.4674	6.55875	7.19741	7.16682	7.27003	6.80699
204575_s_at	MMP19	4327	5.42747	5.21296	5.59773	5.24205	5.08626	5.86385	5.83454	7.09308	4.8939	5.68832	5.36	4.70757	4.81617	5.46569	5.27239	5.32205	5.27889	5.34798	5.21236	6.62582	7.29066	6.12238	5.30403	8.54923	7.61491	7.40104	6.0792	6.5375	6.45745	6.179	7.24498	6.22003	6.11824	6.61624	6.62548	6.12166	6.3611	6.27765	5.65992	6.89908	6.22151	7.92463	7.10424	6.15142	6.97127	6.94701	6.96353
204579_at	FGFR4	2264	5.66048	5.58765	6.3938	5.3701	6.07424	5.55259	5.63167	6.06559	6.33414	6.40819	6.56833	6.27648	6.57083	6.11731	6.04109	7.10528	6.06234	6.17841	6.71381	5.42927	7.81924	7.58847	7.97745	5.54573	5.57799	6.1365	7.94209	7.13489	7.40716	7.12995	6.40961	5.91359	7.11394	6.88508	7.43178	8.15558	6.23924	7.50947	8.08472	7.52338	7.45628	7.21795	6.0075	5.39155	7.22871	6.7755	7.21793
204580_at	MMP12	4321	9.28085	6.97902	9.0393	7.81106	7.81618	8.54282	9.25523	9.70091	9.48813	9.86846	7.87856	7.69354	6.55709	7.77939	8.81754	8.66733	8.62707	8.19999	8.03367	12.1897	9.01989	11.5891	9.72151	11.3084	11.4342	12.2516	10.7821	9.62178	8.76968	10.9762	10.8817	11.4453	9.27261	12.2877	10.895	9.97224	9.96351	11.4765	9.39628	11.3991	11.2918	12.6673	12.6097	11.3451	13.0186	11.6459	12.2713
204584_at	L1CAM	3897	4.01465	4.89511	3.52675	5.72667	4.18596	4.02106	4.38187	3.41941	3.73007	3.65096	3.46997	3.72493	3.51903	3.85701	3.59509	3.44779	3.36778	3.61271	3.7032	3.37977	6.49154	3.10946	3.65844	3.73554	3.79905	3.84014	3.15232	3.55293	4.09282	3.12624	3.89109	3.42225	3.29005	3.04773	3.34344	4.29916	3.26835	3.42465	3.10178	4.73938	3.24182	3.47568	4.96299	3.11838	4.83941	3.41213	3.73333
204589_at	NUAK1	9891	6.26306	6.34179	5.71366	6.94061	6.37942	6.89882	6.79194	6.06001	6.06746	5.99187	6.02684	6.109	5.45441	6.20351	5.45443	5.72646	5.87521	6.20202	6.1039	6.78346	7.16304	6.07123	5.87391	7.95359	7.58373	6.7517	6.44154	7.22384	7.12977	6.14285	7.67683	6.09834	6.78827	6.39312	7.15277	5.95621	6.68295	4.98261	6.55096	7.9633	6.4249	6.95982	6.5215	7.52979	6.69711	6.39701	6.76759
204595_s_at	STC1	6781	4.72212	4.98636	5.6164	5.12714	4.44223	5.96317	6.15957	5.63615	3.69794	4.68991	4.65114	4.88314	5.17205	4.70774	4.61751	4.99942	4.84232	5.03649	4.64344	7.4677	6.09797	7.82601	5.72701	6.93677	7.3693	5.61103	7.808	6.24256	6.79226	6.4104	6.33393	4.55727	4.81771	5.36989	5.78824	6.06411	6.16496	7.74397	8.45153	8.36679	6.73724	8.28863	7.95913	7.03376	8.49031	7.4793	7.39042
204597_x_at	STC1	6781	4.12214	4.05522	4.61554	4.07369	4.20923	5.41237	4.98989	4.52611	4.06716	4.11781	3.64183	4.01931	3.66853	3.86086	3.63578	3.91309	4.40982	4.29719	4.46303	7.21914	5.38756	7.68098	5.65874	6.71499	7.4063	5.57607	6.79998	5.67752	6.0985	5.93289	5.73434	4.10789	4.56128	5.22532	5.56229	5.62126	5.45134	7.3902	7.44753	8.07852	6.66077	7.71257	7.31522	7.1433	7.97981	7.19344	7.34867
204600_at	EPHB3	2049	7.52095	7.89943	7.98832	7.63392	7.78057	8.45624	7.47984	7.33617	7.83648	7.77527	7.89823	7.53055	7.60683	7.02008	7.823	8.11318	8.09226	7.44096	8.05572	10.2179	7.59714	9.65838	8.43111	8.56963	7.82248	7.52597	9.77539	9.70553	8.18818	8.36339	7.54705	8.13218	9.38251	8.44149	9.78463	9.49146	8.83358	8.74303	8.93349	8.6023	7.87186	9.29957	6.81574	7.31904	8.38745	8.5064	7.22172
204602_at	DKK1	22943	3.31645	3.40381	4.71306	3.2074	3.06842	3.30008	3.44207	3.37813	3.39571	3.48501	3.10699	3.22932	3.23872	3.5977	3.19454	3.19782	3.07662	3.35476	3.30644	3.27221	9.66413	3.68594	3.36019	3.35257	3.79314	10.4766	3.74832	3.1249	5.19305	4.4627	8.68958	3.24497	3.95633	6.20154	3.5999	6.34161	3.73986	3.18659	3.88263	5.71032	4.00223	3.22778	4.41128	2.98109	3.22874	3.24802	3.10138
204604_at	CDK14	5218	5.0967	5.57406	4.39154	6.82334	4.91755	5.26038	5.34517	4.83549	5.02239	5.14746	4.98909	4.7986	4.59885	4.91624	4.69332	4.4348	5.19603	5.11728	4.5456	5.33941	6.56038	4.8362	4.76625	7.45908	6.9061	5.80797	4.6993	5.64449	5.74712	4.45048	7.95714	4.59632	4.6973	5.14483	5.14194	4.8002	5.50969	4.93289	4.78806	6.23099	5.78252	5.64695	5.35956	6.51772	6.50913	5.82539	6.3041
204606_at	CCL21	6366	7.08256	7.28067	6.43699	8.23227	7.46446	8.11997	8.31807	6.31914	6.4836	8.16979	7.84159	6.859	6.22115	7.37401	6.89135	6.23534	6.72871	6.58349	6.85995	7.74161	6.18915	5.13781	6.86676	5.28965	8.45814	6.79603	4.78265	7.16439	4.89717	4.24838	7.1985	7.56418	5.71963	5.71343	6.51603	6.63022	5.57753	4.47392	5.42585	7.91174	7.43427	4.99776	5.31372	5.12116	7.50504	7.88852	7.844
204607_at	HMGCS2	3158	11.32	11.0967	11.3085	10.4067	11.9137	11.365	11.8121	12.1004	10.612	10.8803	11.3569	12.5275	12.9898	11.4718	12.0351	11.8249	10.2662	12.1701	11.7333	10.9267	8.30254	6.19215	11.684	8.72488	8.49498	8.22215	8.62283	11.1493	3.81627	5.98911	7.95432	4.97014	9.34925	9.71391	10.8914	4.44197	9.99295	10.2987	8.85067	9.31292	8.78656	7.56977	10.9856	5.09961	6.47311	9.28511	4.19563
204612_at	PKIA	5569	4.64161	4.99773	3.97107	5.69874	4.61407	4.99118	4.78202	4.42777	4.41529	5.20051	5.06209	4.41488	4.39558	4.61323	3.89466	4.64807	4.52049	4.99565	4.76692	4.23016	5.09604	3.95767	3.76267	5.18341	5.06764	4.6629	4.863	6.11701	3.99142	3.78559	6.96105	4.45245	4.05002	4.7874	5.56107	5.41119	3.61163	4.92949	4.0206	4.39011	4.06775	4.1251	4.93244	4.22289	6.88675	4.45131	4.40551
204614_at	SERPINB2	5055	3.2019	3.2229	3.01317	3.14494	3.08549	3.01344	2.97103	3.58952	3.02088	2.85103	3.0722	3.10946	2.78139	3.16828	3.2781	3.18999	3.57236	3.08441	3.44126	3.70351	3.42485	3.92593	3.21814	3.04561	3.41298	3.33272	3.04417	2.95	4.03338	3.27182	3.13312	3.26572	4.71561	3.41181	3.12562	4.14232	3.722	3.67989	3.19119	6.84075	3.41699	6.15674	5.89064	3.13827	8.55279	5.64919	3.72098
204619_s_at	VCAN	1462	5.05474	4.90717	4.33967	6.17284	4.96332	5.34146	5.14103	5.67029	4.16139	5.4355	4.68605	4.54069	4.02725	4.50986	4.07152	4.82924	5.03263	4.45117	4.81324	7.46196	8.25232	4.82339	5.71851	9.37625	8.43606	7.15733	5.80611	7.26756	7.89442	6.15882	8.69482	6.48137	6.81359	6.62379	7.54134	6.32144	7.32451	5.75202	6.78791	8.32446	6.72457	7.51975	6.47361	8.71277	8.27251	7.84957	8.00474
204620_s_at	VCAN	1462	7.88744	7.61518	7.09305	8.38575	7.6628	8.07466	8.40317	8.62129	7.02037	7.94096	7.36905	7.20111	6.73421	7.56804	6.62132	7.60705	8.02743	6.86926	7.58793	9.71478	10.8999	7.83025	8.36544	11.8366	11.4943	10.2452	9.27418	10.0754	10.94	9.32538	11.3965	9.25727	9.22836	9.26204	10.457	8.94974	10.1407	8.60127	9.3163	10.9788	9.41842	10.288	9.14647	11.1274	10.8158	10.5936	10.7525
204621_s_at	NR4A2	4929	5.17065	8.00265	5.82974	7.45895	5.68371	7.04496	6.71855	6.82251	5.43326	5.3702	4.18641	4.35133	4.90099	6.46597	4.2791	5.57786	5.3945	5.5176	6.0456	5.48898	4.84072	8.21759	5.14254	6.39813	6.85833	5.86058	8.69124	5.04566	4.50955	8.40692	5.73416	5.13167	6.81802	6.1675	5.65465	6.13384	6.1981	7.12416	6.9587	7.56751	6.80344	7.30747	7.0756	6.17073	6.27635	7.91402	6.13263
204622_x_at	NR4A2	4929	5.83862	8.82823	7.13295	8.41224	6.50668	8.56691	7.65231	7.85922	6.39929	6.11766	5.24333	4.83627	5.74768	7.2906	5.62648	6.59138	5.57552	6.40319	6.5384	6.253	5.32357	8.97661	5.95531	6.58385	7.30994	6.22047	8.77916	5.64056	4.5182	8.46131	5.93521	5.71548	7.03916	7.06503	6.0031	7.13879	6.36759	7.80529	7.05957	8.09984	7.07564	7.70054	7.65808	6.79641	6.91631	8.43407	6.50426
204623_at	TFF3	7033	11.4209	11.5239	11.68	10.8952	11.3699	11.2415	10.9823	11.9178	11.3836	12.0659	11.7162	11.6669	11.6054	11.7813	11.208	11.7626	12.0763	11.3808	11.6288	10.5695	9.10693	11.8748	11.2357	11.8168	11.3915	8.88878	10.6918	12.6922	11.27	12.597	12.394	11.2484	12.7004	11.255	10.0714	10.48	12.5622	11.6754	9.05249	12.4064	9.0689	12.6121	12.0704	9.97939	11.6263	10.8372	9.58066
204624_at	ATP7B	540	6.02271	5.62413	6.04146	5.54568	5.98912	5.7277	5.46873	6.40972	6.35785	6.05127	6.13552	6.03677	5.72129	6.4718	6.0717	6.13511	6.19794	6.04396	5.94499	8.75351	6.827	7.38306	7.13003	6.6097	6.29543	6.62382	5.98975	7.49435	7.46241	7.11241	4.71014	8.17866	6.95596	7.02612	6.38896	7.74928	7.71608	7.82081	6.74439	7.11454	7.30809	6.1328	6.37209	5.4592	6.75379	6.86723	7.62461
204629_at	PARVB	29780	5.48674	4.81419	4.41545	5.25845	5.40725	5.23695	5.51933	5.61987	5.00018	5.73417	5.85376	4.70428	4.8413	5.43066	5.2955	4.91689	5.2636	4.88245	5.24053	5.40894	6.9896	7.15066	6.64758	7.65555	7.33448	8.06034	5.91146	6.34916	7.39433	4.38902	6.19778	7.45314	7.89848	6.11883	8.6275	7.03063	5.55212	7.92499	7.96117	6.0366	8.31457	7.84753	6.49438	7.17036	5.6709	7.38877	5.40548
204636_at	COL17A1	1308	7.57368	7.03305	7.26139	6.52586	7.25005	6.91573	7.50857	7.23314	7.72763	8.01087	7.55778	8.25359	7.59738	7.36172	7.83986	7.76385	7.57327	7.57661	7.75662	6.27432	4.74867	5.61936	4.70879	7.08238	5.1587	5.98619	6.01952	6.89329	7.18927	5.33353	6.31956	7.03145	5.1098	5.84989	5.9652	4.91031	6.69105	7.15308	4.93366	5.07157	5.4996	4.3524	7.60945	4.53569	6.72772	5.78436	6.38911
204638_at	ACP5	54	8.30238	6.99911	7.69803	6.17434	7.64217	7.68658	7.59837	8.72311	8.56422	8.47432	7.52753	7.92309	6.52273	7.48552	7.76114	7.81312	8.19451	7.51787	7.49894	8.08653	9.09751	7.14349	7.34241	9.71806	8.37979	9.9104	7.30174	7.17882	7.72839	6.27538	9.07709	8.86537	6.28496	8.66999	7.95031	7.33815	7.07395	7.87955	6.33489	8.47927	7.87676	7.23557	7.78868	8.73266	8.74994	9.00771	8.74505
[truncated: 4,004 more rows]
[truncated: 206 more columns]
