# Supplementary material for: Identification of hub genes and construction of transcriptional regulatory network for the progression of colon adenocarcinoma hub genes and TF regulatory network of colon adenocarcinoma
Source: J Cell Physiol. 2019 Oct 14;235(3):2037–48. doi: 10.1002/jcp.29067 (PMC6916361; doi:10.1002/jcp.29067)
Supplement: Supplementary file 4 — Supporting information [file JCP-235-2037-s004.xlsx]

## Sheet: KEGG
Category	Term	Count	%	PValue	Genes	List Total	Pop Hits	Pop Total	Fold Enrichment	Bonferroni	Benjamini	FDR
KEGG_PATHWAY	hsa04512:ECM-receptor interaction	14	7.44681	4.69295e-10	COL4A2, COL4A1, ITGA5, COMP, TNC, COL6A3, COL1A2, COL1A1, THBS1, THBS2, COL11A1, COL5A2, COL5A1, SPP1	83	84	5085	10.2108	4.36444e-08	4.36444e-08	5.13759e-07
KEGG_PATHWAY	hsa04510:Focal adhesion	14	7.44681	1.5665e-05	COL4A2, COL4A1, ITGA5, COMP, TNC, COL6A3, COL1A2, COL1A1, THBS1, THBS2, COL11A1, COL5A2, COL5A1, SPP1	83	201	5085	4.26722	0.00145579	0.000728162	0.0171479
KEGG_PATHWAY	hsa04060:Cytokine-cytokine receptor interaction	13	6.91489	0.000889554	CCL3, IL6, CXCL5, CXCR2, IL24, CXCL6, CCL4, IL11, CXCL10, OSM, INHBA, CCL3L1, CCL3L3, IL1B	83	262	5085	3.03987	0.0794328	0.0272113	0.96954
KEGG_PATHWAY	hsa04640:Hematopoietic cell lineage	6	3.19149	0.0121171	IL6, FCGR1C, ITGA5, FCGR1A, IL1B, MME, IL11	83	86	5085	4.27431	0.678185	0.246815	12.494
KEGG_PATHWAY	hsa04350:TGF-beta signaling pathway	6	3.19149	0.0126969	INHBA, SMAD9, COMP, THBS1, THBS2, LEFTY1	83	87	5085	4.22518	0.695283	0.21154	13.0545
KEGG_PATHWAY	hsa04620:Toll-like receptor signaling pathway	6	3.19149	0.0228729	CCL3, IL6, IL1B, CCL4, SPP1, CXCL10	83	101	5085	3.63951	0.883735	0.301379	22.3772
KEGG_PATHWAY	hsa04623:Cytosolic DNA-sensing pathway	4	2.12766	0.0582625	IL6, IL1B, CCL4, CXCL10	83	55	5085	4.45564	0.996237	0.549557	48.168
KEGG_PATHWAY	hsa04062:Chemokine signaling pathway	7	3.7234	0.0800459	CCL3, CXCL5, CCL3L1, CCL3L3, CXCR2, CXCL6, CCL4, CXCL10	83	187	5085	2.29334	0.999573	0.620876	59.8828
KEGG_PATHWAY	hsa04610:Complement and coagulation cascades	4	2.12766	0.0994146	C5AR1, SERPINE1, PLAU, F2R	83	69	5085	3.5516	0.999941	0.661085	68.2194

## Sheet: BP
Category	Term	Count	%	PValue	Genes	List Total	Pop Hits	Pop Total	Fold Enrichment	Bonferroni	Benjamini	FDR
GOTERM_BP_FAT	GO:0009611~response to wounding	40	21.2766	1.72146e-20	F2RL2, CCL3, S100A8, INS-IGF2, TNC, S100A9, CXCR2, CXCL6, TIMP3, CCL4, IL11, CXCL10, S1PR3, CCL3L1, CCL3L3, SERPINE1, IL1B, LOX, THBS1, SPP1, BLNK, NOX4, IL6, PLEK, PDPN, IL1RN, EPHX2, IGF2, IDO1, COL5A1, S100A12, NOTCH3, TNFAIP6, PROK2, EREG, ITGA5, SERPINB2, VCAN, CLEC7A, SELE, PLAU, F2R	163	530	13528	6.26369	3.13821e-17	3.13821e-17	2.92771e-17
GOTERM_BP_FAT	GO:0006954~inflammatory response	26	13.8298	1.06079e-13	CCL3, S100A8, INS-IGF2, S100A9, CXCR2, CXCL6, CCL4, CXCL10, S1PR3, CCL3L1, CCL3L3, IL1B, THBS1, BLNK, SPP1, NOX4, IL6, PDPN, IL1RN, EPHX2, IGF2, IDO1, S100A12, TNFAIP6, PROK2, CLEC7A, SELE, F2R	163	325	13528	6.63951	1.93286e-10	9.66429e-11	1.80322e-10
GOTERM_BP_FAT	GO:0007155~cell adhesion	36	19.1489	3.25439e-13	AEBP1, TNC, CCL4, ITGBL1, ISLR, WISP1, KAL1, COMP, AGT, COL6A3, COL12A1, COL8A1, SPON2, LOXL2, THBS1, COL11A1, THBS2, SPP1, COL18A1, CLCA2, PLEK, EGFL6, PDPN, LEF1, MCAM, COL5A1, THY1, TNFAIP6, AMIGO2, ITGA5, VCAN, CLEC7A, ADAM12, SELE, NTM, CDH11	163	700	13528	4.26826	5.93216e-10	1.97739e-10	5.53424e-10
GOTERM_BP_FAT	GO:0022610~biological adhesion	36	19.1489	3.39303e-13	AEBP1, TNC, CCL4, ITGBL1, ISLR, WISP1, KAL1, COMP, AGT, COL6A3, COL12A1, COL8A1, SPON2, LOXL2, THBS1, COL11A1, THBS2, SPP1, COL18A1, CLCA2, PLEK, EGFL6, PDPN, LEF1, MCAM, COL5A1, THY1, TNFAIP6, AMIGO2, ITGA5, VCAN, CLEC7A, ADAM12, SELE, NTM, CDH11	163	701	13528	4.26217	6.18515e-10	1.54629e-10	5.77027e-10
GOTERM_BP_FAT	GO:0001944~vasculature development	21	11.1702	1.97479e-11	COL18A1, PDPN, PRRX1, APOLD1, COL5A1, THY1, GJC1, EDNRA, PROK2, BGN, EREG, AGT, ECSCR, COL1A2, TGM2, IL1B, COL1A1, LOX, THBS1, ANGPT2, PLAU	163	251	13528	6.94371	3.60004e-08	7.20007e-09	3.35855e-08
GOTERM_BP_FAT	GO:0006952~defense response	31	16.4894	3.88229e-11	CCL3, S100A8, INS-IGF2, S100A9, CXCR2, CXCL6, CCL4, CXCL10, S1PR3, FCGR1C, CCL3L1, FCGR1A, CCL3L3, IL1B, THBS1, MX1, BLNK, SPP1, NOX4, IL6, C5AR1, PDPN, IL1RN, EPHX2, IGF2, IDO1, S100A12, INHBA, TNFAIP6, PROK2, KCNJ8, CLEC7A, SELE, F2R	163	615	13528	4.18343	7.07742e-08	1.17957e-08	6.60268e-08
GOTERM_BP_FAT	GO:0032101~regulation of response to external stimulus	17	9.04255	7.08773e-11	IL6, PTGS2, PLEK, PDPN, INS-IGF2, IGF2, IDO1, OSM, EDNRA, AGT, SERPINE1, TGM2, CALCRL, THBS1, SELE, PLAU, F2R, SPP1	163	159	13528	8.87356	1.29209e-07	1.84585e-08	1.20542e-07
GOTERM_BP_FAT	GO:0001568~blood vessel development	20	10.6383	1.04004e-10	COL18A1, PRRX1, APOLD1, COL5A1, THY1, GJC1, EDNRA, PROK2, BGN, EREG, AGT, ECSCR, COL1A2, TGM2, IL1B, COL1A1, LOX, THBS1, ANGPT2, PLAU	163	245	13528	6.77501	1.89599e-07	2.36998e-08	1.7688e-07
GOTERM_BP_FAT	GO:0042330~taxis	16	8.51064	7.79771e-10	IL6, CCL3, C5AR1, CXCL5, S100A9, FPR1, CXCR2, CXCL6, CCL4, CXCL10, PROK2, CCL3L1, KAL1, ECSCR, CCL3L3, IL1B, PLAU	163	160	13528	8.29939	1.42152e-06	1.57947e-07	1.32617e-06
GOTERM_BP_FAT	GO:0006935~chemotaxis	16	8.51064	7.79771e-10	IL6, CCL3, C5AR1, CXCL5, S100A9, FPR1, CXCR2, CXCL6, CCL4, CXCL10, PROK2, CCL3L1, KAL1, ECSCR, CCL3L3, IL1B, PLAU	163	160	13528	8.29939	1.42152e-06	1.57947e-07	1.32617e-06
GOTERM_BP_FAT	GO:0001501~skeletal system development	21	11.1702	1.41474e-09	WNT5A, AEBP1, PTGS2, INS-IGF2, FBN1, PRRX1, IGF2, SPARC, COL5A2, INHBA, CTSK, COMP, COL1A2, COL12A1, STC1, COL1A1, COL11A1, TWIST1, SPP1, IGFBP5, COL10A1, CDH11	163	319	13528	5.46355	2.57906e-06	2.57907e-07	2.40607e-06
GOTERM_BP_FAT	GO:0042060~wound healing	16	8.51064	9.02423e-09	F2RL2, IL6, PLEK, INS-IGF2, IGF2, TIMP3, COL5A1, IL11, NOTCH3, EREG, ITGA5, SERPINE1, SERPINB2, IL1B, LOX, PLAU, F2R	163	191	13528	6.95237	1.6451e-05	1.49556e-06	1.53476e-05
GOTERM_BP_FAT	GO:0048514~blood vessel morphogenesis	16	8.51064	3.46098e-08	COL18A1, PRRX1, APOLD1, THY1, GJC1, EDNRA, PROK2, BGN, EREG, AGT, ECSCR, TGM2, IL1B, THBS1, ANGPT2, PLAU	163	211	13528	6.29337	6.30917e-05	5.2578e-06	5.88614e-05
GOTERM_BP_FAT	GO:0030199~collagen fibril organization	8	4.25532	3.8788e-08	COL1A2, COL12A1, COL1A1, LOX, COL5A2, COL11A1, ADAMTS2, COL5A1	163	29	13528	22.8949	7.0708e-05	5.43925e-06	6.59673e-05
GOTERM_BP_FAT	GO:0030198~extracellular matrix organization	12	6.38298	4.41507e-08	CSGALNACT1, COL18A1, COL4A2, AGT, COL1A2, COL12A1, COL1A1, LOX, COL5A2, COL11A1, ADAMTS2, COL5A1	163	104	13528	9.57622	8.04836e-05	5.74904e-06	7.50878e-05
GOTERM_BP_FAT	GO:0043062~extracellular structure organization	14	7.44681	7.67939e-08	CSGALNACT1, COL18A1, COL4A2, AGT, TNC, COL1A2, COL12A1, COL1A1, LOX, COL11A1, ADAMTS2, COL5A2, COL5A1, F2R	163	163	13528	7.12831	0.000139985	9.33297e-06	0.000130604
GOTERM_BP_FAT	GO:0007610~behavior	22	11.7021	1.91502e-07	IL6, CCL3, C5AR1, CXCL5, PTGS2, S100A9, FPR1, CXCR2, IDO1, CXCL6, CCL4, CXCL10, OSM, PROK2, ITGA5, CCL3L1, AGT, KAL1, ECSCR, CCL3L3, IL1B, ACSL4, PLAU	163	469	13528	3.8931	0.000349047	2.1819e-05	0.00032569
GOTERM_BP_FAT	GO:0050727~regulation of inflammatory response	10	5.31915	2.90847e-07	OSM, EDNRA, IL6, PTGS2, INS-IGF2, AGT, TGM2, IGF2, IDO1, CALCRL, SELE	163	76	13528	10.9202	0.000530073	3.11886e-05	0.000494646
GOTERM_BP_FAT	GO:0042127~regulation of cell proliferation	28	14.8936	6.5795e-07	PTGS2, CXCL5, INS-IGF2, PRRX1, CXCR2, IL11, CXCL10, WNT2, EDNRA, S1PR3, CCL3L1, AGT, SERPINE1, CCL3L3, TGM2, IL1B, CALCRL, THBS1, COL18A1, NOX4, PTGER2, IL6, IGF2, SPARC, IDO1, OSM, EREG, PLAU, F2R, IGFBP5	163	787	13528	2.95277	0.00119872	6.66335e-05	0.00111898
GOTERM_BP_FAT	GO:0006955~immune response	26	13.8298	6.68432e-07	CCL3, PXDN, AQP9, CXCL5, IFI44L, CXCL6, CCL4, CXCL10, FCGR1C, CCL3L1, FCGR1A, CCL3L3, FCGR1B, IL1B, THBS1, SPON2, FCGR3B, BLNK, TRPM4, IL6, C5AR1, IL1RN, GEM, OSM, KCNJ8, FCGR2C, TREM1, CLEC7A	163	690	13528	3.12731	0.00121781	6.41322e-05	0.00113681
GOTERM_BP_FAT	GO:0007267~cell-cell signaling	24	12.766	7.50576e-07	WNT5A, CCL3, CXCL5, INS-IGF2, S100A9, MME, CXCL6, CCL4, EPHB1, IL11, GJC1, CXCL10, WNT2, WISP1, NPTX2, AGT, IL1B, IL6, EGR3, FADS1, IGF2, TNFAIP6, INHBA, EREG, STC1	163	600	13528	3.31975	0.00136737	6.84127e-05	0.00127651
GOTERM_BP_FAT	GO:0007626~locomotory behavior	16	8.51064	1.02551e-06	IL6, CCL3, C5AR1, CXCL5, S100A9, FPR1, CXCR2, CXCL6, CCL4, CXCL10, PROK2, CCL3L1, KAL1, ECSCR, CCL3L3, IL1B, PLAU	163	274	13528	4.84636	0.00186777	8.90204e-05	0.00174409
GOTERM_BP_FAT	GO:0006928~cell motion	20	10.6383	4.06774e-06	CTHRC1, IL6, CCL3, PTGS2, S100A9, FPR1, CXCR2, CCL4, COL5A1, EPHB1, WNT2, ITGA5, KAL1, IL1B, VCAN, SPON2, THBS1, SELE, PLAU, TWIST1	163	475	13528	3.49448	0.00738808	0.000337012	0.00691784
GOTERM_BP_FAT	GO:0001503~ossification	10	5.31915	9.64525e-06	CTSK, PTGS2, INS-IGF2, STC1, IGF2, SPARC, COL1A1, COL5A2, CDH11, SPP1, IGFBP5	163	115	13528	7.21686	0.0174297	0.000764202	0.0164025
GOTERM_BP_FAT	GO:0001525~angiogenesis	11	5.85106	1.13394e-05	EDNRA, COL18A1, PROK2, EREG, ECSCR, APOLD1, IL1B, THBS1, ANGPT2, PLAU, THY1	163	148	13528	6.16846	0.0204597	0.000860958	0.0192834
GOTERM_BP_FAT	GO:0010033~response to organic substance	24	12.766	1.60254e-05	AQP9, PTGS2, INS-IGF2, RHOQ, TIMP3, EDNRA, WNT2, HSPA6, IL1B, LOX, THBS1, MB, SPP1, IL6, SOCS3, FADS1, IL1RN, LEF1, IGF2, IDO1, KCNJ8, COL1A1, CLEC7A, SELE, F2R	163	721	13528	2.76263	0.028792	0.0011679	0.0272512
GOTERM_BP_FAT	GO:0060348~bone development	10	5.31915	1.66373e-05	CTSK, PTGS2, INS-IGF2, STC1, IGF2, SPARC, COL1A1, COL5A2, CDH11, SPP1, IGFBP5	163	123	13528	6.74747	0.0298748	0.00116586	0.0282916
GOTERM_BP_FAT	GO:0042327~positive regulation of phosphorylation	9	4.78723	2.08297e-05	OSM, EDNRA, IL6, EREG, INS-IGF2, AGT, IL1B, IGF2, THBS1, IL11	163	97	13528	7.70046	0.0372609	0.00140541	0.0354194
GOTERM_BP_FAT	GO:0010517~regulation of phospholipase activity	8	4.25532	2.16816e-05	EDNRA, C5AR1, PLEK, AGT, TGM2, CXCR2, SELE, F2R	163	71	13528	9.35142	0.038755	0.00141065	0.0368678
GOTERM_BP_FAT	GO:0043410~positive regulation of MAPKKK cascade	7	3.7234	2.17611e-05	OSM, IL6, INS-IGF2, AGT, IL1B, IGF2, IL11, F2R	163	48	13528	12.1033	0.0388944	0.00136703	0.037003
GOTERM_BP_FAT	GO:0043588~skin development	6	3.19149	2.17894e-05	COL1A2, LEF1, COL1A1, COL5A2, ADAMTS2, COL5A1	163	29	13528	17.1711	0.0389439	0.00132321	0.0370511
GOTERM_BP_FAT	GO:0050729~positive regulation of inflammatory response	6	3.19149	2.58957e-05	OSM, EDNRA, IL6, AGT, TGM2, IDO1	163	30	13528	16.5988	0.0461114	0.00152169	0.044032
GOTERM_BP_FAT	GO:0045937~positive regulation of phosphate metabolic process	9	4.78723	2.60196e-05	OSM, EDNRA, IL6, EREG, INS-IGF2, AGT, IL1B, IGF2, THBS1, IL11	163	100	13528	7.46945	0.0463269	0.00148122	0.0442427
GOTERM_BP_FAT	GO:0010562~positive regulation of phosphorus metabolic process	9	4.78723	2.60196e-05	OSM, EDNRA, IL6, EREG, INS-IGF2, AGT, IL1B, IGF2, THBS1, IL11	163	100	13528	7.46945	0.0463269	0.00148122	0.0442427
GOTERM_BP_FAT	GO:0031349~positive regulation of defense response	8	4.25532	2.60371e-05	OSM, EDNRA, IL6, EREG, AGT, TGM2, IDO1, CLEC7A	163	73	13528	9.09522	0.0463574	0.00143734	0.0442725
GOTERM_BP_FAT	GO:0008284~positive regulation of cell proliferation	17	9.04255	3.72595e-05	COL18A1, IL6, PTGS2, CXCL5, INS-IGF2, PRRX1, IGF2, CXCR2, IL11, CXCL10, OSM, S1PR3, EREG, AGT, TGM2, IL1B, CALCRL, F2R	163	414	13528	3.40796	0.0656698	0.00199581	0.0633489
GOTERM_BP_FAT	GO:0051240~positive regulation of multicellular organismal process	13	6.91489	3.73089e-05	IL6, PTGS2, INS-IGF2, EPHX2, IGF2, IDO1, PROK2, EREG, AGT, IL1B, CLEC7A, THBS1, F2R, SPP1	163	244	13528	4.4218	0.0657539	0.00194141	0.0634328
GOTERM_BP_FAT	GO:0007166~cell surface receptor linked signal transduction	42	22.3404	5.53282e-05	F2RL2, WNT5A, CCL3, CXCL5, INS-IGF2, FPR1, RHOQ, CXCR2, CXCL6, EPHB1, CXCL10, ITGBL1, WNT2, EDNRA, S1PR3, WISP1, AGT, TGM2, CALCRL, PTGER2, C5AR1, SMAD9, PLEK, CCDC88C, LEF1, IGF2, GEM, LEFTY1, THY1, GRP, NOTCH3, DKK2, INHBA, PROK2, DACT1, EREG, ITGA5, SFRP4, COL1A2, STC1, CLEC7A, F2R, GPR116	163	1856	13528	1.87809	0.0959459	0.00279791	0.0940558
GOTERM_BP_FAT	GO:0001817~regulation of cytokine production	11	5.85106	6.40336e-05	S1PR3, INHBA, IL6, EREG, INS-IGF2, AGT, IL1B, IGF2, IDO1, CLEC7A, THBS1, F2R	163	181	13528	5.04383	0.110181	0.00315008	0.108847
GOTERM_BP_FAT	GO:0030193~regulation of blood coagulation	6	3.19149	6.46473e-05	PLEK, PDPN, SERPINE1, THBS1, PLAU, F2R	163	36	13528	13.8323	0.111176	0.00309666	0.10989
GOTERM_BP_FAT	GO:0051174~regulation of phosphorus metabolic process	18	9.57447	7.15848e-05	IL6, C5AR1, PLEK, CCDC88C, INS-IGF2, SOCS3, FPR1, IGF2, IL11, THY1, OSM, EDNRA, INHBA, PROK2, EREG, AGT, IL1B, THBS1, F2R	163	485	13528	3.08018	0.122347	0.00334066	0.121676
GOTERM_BP_FAT	GO:0019220~regulation of phosphate metabolic process	18	9.57447	7.15848e-05	IL6, C5AR1, PLEK, CCDC88C, INS-IGF2, SOCS3, FPR1, IGF2, IL11, THY1, OSM, EDNRA, INHBA, PROK2, EREG, AGT, IL1B, THBS1, F2R	163	485	13528	3.08018	0.122347	0.00334066	0.121676
GOTERM_BP_FAT	GO:0002237~response to molecule of bacterial origin	8	4.25532	7.53941e-05	IL6, PTGS2, KCNJ8, SOCS3, IL1B, IDO1, SELE, F2R	163	86	13528	7.72036	0.128421	0.00343032	0.128147
GOTERM_BP_FAT	GO:0060191~regulation of lipase activity	8	4.25532	8.11757e-05	EDNRA, C5AR1, PLEK, AGT, TGM2, CXCR2, SELE, F2R	163	87	13528	7.63162	0.13756	0.00360299	0.137967
GOTERM_BP_FAT	GO:0030335~positive regulation of cell migration	8	4.25532	9.38254e-05	COL18A1, IL6, PDPN, INS-IGF2, AGT, IGF2, THBS1, F2R, CXCL10	163	89	13528	7.46012	0.157222	0.00406438	0.159451
GOTERM_BP_FAT	GO:0048545~response to steroid hormone stimulus	11	5.85106	0.000105027	WNT2, IL6, PTGS2, SOCS3, IL1RN, IL1B, COL1A1, LOX, THBS1, TIMP3, SPP1	163	192	13528	4.75486	0.174259	0.00444298	0.17847
GOTERM_BP_FAT	GO:0032103~positive regulation of response to external stimulus	7	3.7234	0.000113546	OSM, EDNRA, IL6, AGT, TGM2, IDO1, THBS1	163	64	13528	9.07745	0.186985	0.00469364	0.192934
GOTERM_BP_FAT	GO:0016477~cell migration	13	6.91489	0.000121677	CTHRC1, IL6, S100A9, CXCR2, COL5A1, WNT2, ITGA5, IL1B, VCAN, THBS1, SELE, PLAU, TWIST1	163	276	13528	3.90913	0.198949	0.00491744	0.206736
GOTERM_BP_FAT	GO:0050818~regulation of coagulation	6	3.19149	0.000122455	PLEK, PDPN, SERPINE1, THBS1, PLAU, F2R	163	41	13528	12.1454	0.200085	0.0048415	0.208058
GOTERM_BP_FAT	GO:0007202~activation of phospholipase C activity	7	3.7234	0.000123867	EDNRA, C5AR1, AGT, TGM2, CXCR2, SELE, F2R	163	65	13528	8.9378	0.202142	0.00479325	0.210454
GOTERM_BP_FAT	GO:0010863~positive regulation of phospholipase C activity	7	3.7234	0.000123867	EDNRA, C5AR1, AGT, TGM2, CXCR2, SELE, F2R	163	65	13528	8.9378	0.202142	0.00479325	0.210454
GOTERM_BP_FAT	GO:0006875~cellular metal ion homeostasis	11	5.85106	0.000124366	EDNRA, S1PR3, PROK2, CCL3, C5AR1, AGT, EPHX2, TGM2, IL1B, STC1, F2R	163	196	13528	4.65782	0.202867	0.00471248	0.211301
GOTERM_BP_FAT	GO:0048584~positive regulation of response to stimulus	12	6.38298	0.00012765	IL6, INS-IGF2, IGF2, IDO1, THY1, OSM, EDNRA, EREG, AGT, TGM2, IL1B, CLEC7A, THBS1	163	236	13528	4.22003	0.207625	0.00473814	0.216874
GOTERM_BP_FAT	GO:0009725~response to hormone stimulus	15	7.97872	0.000133209	IL6, PTGS2, INS-IGF2, SOCS3, FADS1, IL1RN, RHOQ, IGF2, TIMP3, WNT2, IL1B, LOX, COL1A1, THBS1, SPP1, MB	163	367	13528	3.39212	0.215615	0.00484533	0.226309
GOTERM_BP_FAT	GO:0042325~regulation of phosphorylation	17	9.04255	0.000149529	IL6, C5AR1, CCDC88C, SOCS3, INS-IGF2, FPR1, IGF2, IL11, THY1, OSM, EDNRA, INHBA, PROK2, EREG, AGT, IL1B, THBS1, F2R	163	466	13528	3.02767	0.238612	0.00533108	0.254003
GOTERM_BP_FAT	GO:0040017~positive regulation of locomotion	8	4.25532	0.000172193	COL18A1, IL6, PDPN, INS-IGF2, AGT, IGF2, THBS1, F2R, CXCL10	163	98	13528	6.77501	0.269433	0.00601902	0.292448
GOTERM_BP_FAT	GO:0051272~positive regulation of cell motion	8	4.25532	0.000172193	COL18A1, IL6, PDPN, INS-IGF2, AGT, IGF2, THBS1, F2R, CXCL10	163	98	13528	6.77501	0.269433	0.00601902	0.292448
GOTERM_BP_FAT	GO:0010518~positive regulation of phospholipase activity	7	3.7234	0.000172831	EDNRA, C5AR1, AGT, TGM2, CXCR2, SELE, F2R	163	69	13528	8.41967	0.270283	0.00592761	0.29353
GOTERM_BP_FAT	GO:0055065~metal ion homeostasis	11	5.85106	0.000179962	EDNRA, S1PR3, PROK2, CCL3, C5AR1, AGT, EPHX2, TGM2, IL1B, STC1, F2R	163	205	13528	4.45333	0.27971	0.00605752	0.305624
GOTERM_BP_FAT	GO:0030334~regulation of cell migration	10	5.31915	0.000196781	COL18A1, IL6, PDPN, INS-IGF2, AGT, IGF2, THBS1, F2R, IGFBP5, THY1, CXCL10	163	169	13528	4.91088	0.301463	0.00650181	0.334142
GOTERM_BP_FAT	GO:0048660~regulation of smooth muscle cell proliferation	6	3.19149	0.000213451	IL6, PTGS2, EREG, TGM2, CALCRL, IGFBP5	163	46	13528	10.8253	0.322375	0.00692523	0.362399
GOTERM_BP_FAT	GO:0060193~positive regulation of lipase activity	7	3.7234	0.000273672	EDNRA, C5AR1, AGT, TGM2, CXCR2, SELE, F2R	163	75	13528	7.74609	0.392846	0.00871571	0.464421
GOTERM_BP_FAT	GO:0032496~response to lipopolysaccharide	7	3.7234	0.000315968	PTGS2, KCNJ8, SOCS3, IL1B, IDO1, SELE, F2R	163	77	13528	7.5449	0.437914	0.0098836	0.536015
GOTERM_BP_FAT	GO:0048870~cell motility	13	6.91489	0.000325412	CTHRC1, IL6, S100A9, CXCR2, COL5A1, WNT2, ITGA5, IL1B, VCAN, THBS1, SELE, PLAU, TWIST1	163	307	13528	3.5144	0.447512	0.0100059	0.551995
GOTERM_BP_FAT	GO:0051674~localization of cell	13	6.91489	0.000325412	CTHRC1, IL6, S100A9, CXCR2, COL5A1, WNT2, ITGA5, IL1B, VCAN, THBS1, SELE, PLAU, TWIST1	163	307	13528	3.5144	0.447512	0.0100059	0.551995
GOTERM_BP_FAT	GO:0043066~negative regulation of apoptosis	14	7.44681	0.000335693	IL6, INS-IGF2, SOCS3, BCL2A1, IGF2, IDO1, AMIGO2, PROK2, COMP, AGT, TGM2, SERPINB2, IL1B, THBS1, F2R	163	354	13528	3.28224	0.457773	0.0101493	0.569387
GOTERM_BP_FAT	GO:0006874~cellular calcium ion homeostasis	10	5.31915	0.000357542	EDNRA, S1PR3, PROK2, CCL3, C5AR1, EPHX2, TGM2, IL1B, STC1, F2R	163	183	13528	4.53518	0.478953	0.0106302	0.606339
GOTERM_BP_FAT	GO:0009719~response to endogenous stimulus	15	7.97872	0.000366284	IL6, PTGS2, INS-IGF2, SOCS3, FADS1, IL1RN, RHOQ, IGF2, TIMP3, WNT2, IL1B, LOX, COL1A1, THBS1, SPP1, MB	163	405	13528	3.07385	0.487194	0.0107141	0.621121
GOTERM_BP_FAT	GO:0043069~negative regulation of programmed cell death	14	7.44681	0.000383839	IL6, INS-IGF2, SOCS3, BCL2A1, IGF2, IDO1, AMIGO2, PROK2, COMP, AGT, TGM2, SERPINB2, IL1B, THBS1, F2R	163	359	13528	3.23653	0.503352	0.0110476	0.650799
GOTERM_BP_FAT	GO:0060548~negative regulation of cell death	14	7.44681	0.000394143	IL6, INS-IGF2, SOCS3, BCL2A1, IGF2, IDO1, AMIGO2, PROK2, COMP, AGT, TGM2, SERPINB2, IL1B, THBS1, F2R	163	360	13528	3.22754	0.512597	0.0111663	0.668215
GOTERM_BP_FAT	GO:0008285~negative regulation of cell proliferation	14	7.44681	0.000404682	COL18A1, NOX4, IL6, PTGS2, IDO1, WNT2, OSM, EREG, CCL3L1, AGT, CCL3L3, IL1B, THBS1, F2R, IGFBP5	163	361	13528	3.2186	0.521876	0.0112879	0.686024
GOTERM_BP_FAT	GO:0007566~embryo implantation	5	2.65957	0.000425957	PTGS2, SFRP4, IL1B, PLAU, SPP1	163	30	13528	13.8323	0.540072	0.011699	0.721966
GOTERM_BP_FAT	GO:0055074~calcium ion homeostasis	10	5.31915	0.000435655	EDNRA, S1PR3, PROK2, CCL3, C5AR1, EPHX2, TGM2, IL1B, STC1, F2R	163	188	13528	4.41457	0.548135	0.0117863	0.738348
GOTERM_BP_FAT	GO:0048661~positive regulation of smooth muscle cell proliferation	5	2.65957	0.000484531	IL6, PTGS2, EREG, TGM2, CALCRL	163	31	13528	13.3861	0.586672	0.0129088	0.820861
GOTERM_BP_FAT	GO:0040012~regulation of locomotion	10	5.31915	0.000507234	COL18A1, IL6, PDPN, INS-IGF2, AGT, IGF2, THBS1, F2R, IGFBP5, THY1, CXCL10	163	192	13528	4.3226	0.603438	0.0133152	0.859167
GOTERM_BP_FAT	GO:0051270~regulation of cell motion	10	5.31915	0.000526893	COL18A1, IL6, PDPN, INS-IGF2, AGT, IGF2, THBS1, F2R, IGFBP5, THY1, CXCL10	163	193	13528	4.3002	0.617405	0.0136316	0.892325
GOTERM_BP_FAT	GO:0048589~developmental growth	7	3.7234	0.000610051	NOTCH3, PTGS2, EREG, SERPINE1, TIMP3, PLAU, IGFBP5	163	87	13528	6.67767	0.671252	0.0155464	1.03247
GOTERM_BP_FAT	GO:0001934~positive regulation of protein amino acid phosphorylation	7	3.7234	0.000688383	OSM, EDNRA, IL6, INS-IGF2, AGT, IL1B, IGF2, IL11	163	89	13528	6.52761	0.715025	0.0172843	1.16431
GOTERM_BP_FAT	GO:0001819~positive regulation of cytokine production	7	3.7234	0.000730358	IL6, EREG, AGT, IL1B, IDO1, CLEC7A, THBS1	163	90	13528	6.45508	0.736032	0.0180802	1.2349
GOTERM_BP_FAT	GO:0045765~regulation of angiogenesis	6	3.19149	0.000929529	IL6, COL4A2, SERPINE1, IL1B, THBS1, ANGPT2	163	63	13528	7.90418	0.816459	0.0226493	1.56916
GOTERM_BP_FAT	GO:0030003~cellular cation homeostasis	11	5.85106	0.000971148	EDNRA, S1PR3, PROK2, CCL3, C5AR1, AGT, EPHX2, TGM2, IL1B, STC1, F2R	163	254	13528	3.59422	0.829882	0.0233401	1.63887
GOTERM_BP_FAT	GO:0016055~Wnt receptor signaling pathway	8	4.25532	0.00109277	DKK2, WNT2, WNT5A, WISP1, DACT1, CCDC88C, SFRP4, LEF1	163	133	13528	4.99211	0.863743	0.0258855	1.84233
GOTERM_BP_FAT	GO:0001932~regulation of protein amino acid phosphorylation	9	4.78723	0.00112895	OSM, EDNRA, IL6, SOCS3, CCDC88C, INS-IGF2, AGT, IL1B, IGF2, IL11	163	173	13528	4.3176	0.872449	0.026389	1.90277
GOTERM_BP_FAT	GO:0031099~regeneration	6	3.19149	0.00140319	NOTCH3, SOCS3, SERPINE1, VCAN, TIMP3, PLAU	163	69	13528	7.21686	0.922681	0.0322855	2.35981
GOTERM_BP_FAT	GO:0048592~eye morphogenesis	6	3.19149	0.00140319	ALDH1A3, COL8A1, COL5A2, COL5A1, EPHB1, THY1	163	69	13528	7.21686	0.922681	0.0322855	2.35981
GOTERM_BP_FAT	GO:0050817~coagulation	7	3.7234	0.00140447	F2RL2, IL6, PLEK, SERPINE1, PLAU, IL11, F2R	163	102	13528	5.69566	0.922862	0.0319121	2.36195
GOTERM_BP_FAT	GO:0007596~blood coagulation	7	3.7234	0.00140447	F2RL2, IL6, PLEK, SERPINE1, PLAU, IL11, F2R	163	102	13528	5.69566	0.922862	0.0319121	2.36195
GOTERM_BP_FAT	GO:0051345~positive regulation of hydrolase activity	9	4.78723	0.00140718	EDNRA, C5AR1, PLEK, AGT, TGM2, CXCR2, SELE, F2R, THY1	163	179	13528	4.17288	0.923243	0.0315794	2.36645
GOTERM_BP_FAT	GO:0043085~positive regulation of catalytic activity	16	8.51064	0.00145765	C5AR1, PLEK, INS-IGF2, FPR1, IGF2, CXCR2, THY1, EDNRA, PROK2, EREG, AGT, TGM2, IL1B, CALCRL, THBS1, SELE, F2R	163	520	13528	2.55366	0.929998	0.0322969	2.45033
GOTERM_BP_FAT	GO:0051050~positive regulation of transport	10	5.31915	0.00146179	EDNRA, INHBA, IL6, INS-IGF2, RHOQ, IL1B, IGF2, CLEC7A, SELE, F2R, THY1	163	223	13528	3.7217	0.930526	0.0319988	2.45722
GOTERM_BP_FAT	GO:0042981~regulation of apoptosis	21	11.1702	0.00149952	COL18A1, IL6, BCL2L14, PTGS2, INS-IGF2, SOCS3, BCL2A1, IGF2, IDO1, TIMP3, AMIGO2, INHBA, PROK2, ALDH1A3, AGT, COMP, TGM2, SERPINB2, IL1B, MX1, THBS1, F2R	163	804	13528	2.16775	0.93515	0.0324227	2.51988
GOTERM_BP_FAT	GO:0070482~response to oxygen levels	8	4.25532	0.00153332	EDNRA, SMAD9, PDPN, SOCS3, APOLD1, THBS1, PLAU, MB	163	141	13528	4.70887	0.939031	0.0327538	2.57598
GOTERM_BP_FAT	GO:0040007~growth	9	4.78723	0.00162266	NOTCH3, INHBA, PTGS2, EREG, SERPINE1, TIMP3, PLAU, LEFTY1, IGFBP5	163	183	13528	4.08167	0.948208	0.03423	2.72414
GOTERM_BP_FAT	GO:0030005~cellular di-, tri-valent inorganic cation homeostasis	10	5.31915	0.00165438	EDNRA, S1PR3, PROK2, CCL3, C5AR1, EPHX2, TGM2, IL1B, STC1, F2R	163	227	13528	3.65612	0.951123	0.0344893	2.77669
GOTERM_BP_FAT	GO:0043067~regulation of programmed cell death	21	11.1702	0.0016868	COL18A1, IL6, BCL2L14, PTGS2, INS-IGF2, SOCS3, BCL2A1, IGF2, IDO1, TIMP3, AMIGO2, INHBA, PROK2, ALDH1A3, AGT, COMP, TGM2, SERPINB2, IL1B, MX1, THBS1, F2R	163	812	13528	2.14639	0.953932	0.0347568	2.83037
GOTERM_BP_FAT	GO:0010941~regulation of cell death	21	11.1702	0.00176201	COL18A1, IL6, BCL2L14, PTGS2, INS-IGF2, SOCS3, BCL2A1, IGF2, IDO1, TIMP3, AMIGO2, INHBA, PROK2, ALDH1A3, AGT, COMP, TGM2, SERPINB2, IL1B, MX1, THBS1, F2R	163	815	13528	2.13849	0.959843	0.0358745	2.95478
GOTERM_BP_FAT	GO:0044093~positive regulation of molecular function	17	9.04255	0.00178774	IL6, C5AR1, PLEK, INS-IGF2, FPR1, IGF2, CXCR2, THY1, EDNRA, PROK2, EREG, AGT, TGM2, IL1B, CALCRL, THBS1, SELE, F2R	163	586	13528	2.40767	0.961687	0.0359878	2.99732
GOTERM_BP_FAT	GO:0003013~circulatory system process	9	4.78723	0.00179422	WNT2, ACSM3, EDNRA, PTGS2, KCNJ8, AGT, COL1A2, EPHX2, CXCL10	163	186	13528	4.01583	0.962137	0.0357218	3.00802
GOTERM_BP_FAT	GO:0008015~blood circulation	9	4.78723	0.00179422	WNT2, ACSM3, EDNRA, PTGS2, KCNJ8, AGT, COL1A2, EPHX2, CXCL10	163	186	13528	4.01583	0.962137	0.0357218	3.00802
GOTERM_BP_FAT	GO:0060541~respiratory system development	7	3.7234	0.00188219	WNT2, WNT5A, PDPN, ALDH1A3, HSD11B1, LOX, ADAMTS2	163	108	13528	5.37923	0.967758	0.0370381	3.1533
GOTERM_BP_FAT	GO:0007599~hemostasis	7	3.7234	0.00188219	F2RL2, IL6, PLEK, SERPINE1, PLAU, IL11, F2R	163	108	13528	5.37923	0.967758	0.0370381	3.1533
GOTERM_BP_FAT	GO:0043408~regulation of MAPKKK cascade	7	3.7234	0.00197248	OSM, IL6, INS-IGF2, AGT, IL1B, IGF2, IL11, F2R	163	109	13528	5.32988	0.972659	0.0383682	3.30218
GOTERM_BP_FAT	GO:0010647~positive regulation of cell communication	12	6.38298	0.00203898	OSM, IL6, PTGS2, EREG, INS-IGF2, AGT, PRRX1, TGM2, IL1B, IGF2, THBS1, IL11, F2R	163	329	13528	3.02713	0.975787	0.0392194	3.4117
GOTERM_BP_FAT	GO:0007568~aging	7	3.7234	0.002066	NOX4, SOCS3, FADS1, SERPINE1, IL1B, LOXL2, TIMP3	163	110	13528	5.28143	0.976953	0.0393149	3.45617
GOTERM_BP_FAT	GO:0007565~female pregnancy	7	3.7234	0.002066	PTGS2, SFRP4, IL1B, IDO1, EPYC, PLAU, SPP1	163	110	13528	5.28143	0.976953	0.0393149	3.45617
GOTERM_BP_FAT	GO:0007204~elevation of cytosolic calcium ion concentration	7	3.7234	0.002066	EDNRA, S1PR3, PROK2, C5AR1, TGM2, IL1B, F2R	163	110	13528	5.28143	0.976953	0.0393149	3.45617
GOTERM_BP_FAT	GO:0009617~response to bacterium	9	4.78723	0.00226458	IL6, PTGS2, KCNJ8, SOCS3, IL1B, IDO1, SELE, S100A12, F2R	163	193	13528	3.87018	0.983965	0.0425726	3.78238
GOTERM_BP_FAT	GO:0055080~cation homeostasis	11	5.85106	0.00234513	EDNRA, S1PR3, PROK2, CCL3, C5AR1, AGT, EPHX2, TGM2, IL1B, STC1, F2R	163	286	13528	3.19207	0.98616	0.043606	3.9144
GOTERM_BP_FAT	GO:0055066~di-, tri-valent inorganic cation homeostasis	10	5.31915	0.00234773	EDNRA, S1PR3, PROK2, CCL3, C5AR1, EPHX2, TGM2, IL1B, STC1, F2R	163	239	13528	3.47255	0.986225	0.0432131	3.91866
GOTERM_BP_FAT	GO:0050731~positive regulation of peptidyl-tyrosine phosphorylation	5	2.65957	0.00236777	OSM, IL6, INS-IGF2, AGT, IGF2, IL11	163	47	13528	8.82913	0.986721	0.0431394	3.95148
GOTERM_BP_FAT	GO:0009967~positive regulation of signal transduction	11	5.85106	0.00293215	OSM, IL6, EREG, INS-IGF2, AGT, PRRX1, TGM2, IL1B, IGF2, THBS1, IL11, F2R	163	295	13528	3.09469	0.995267	0.0526365	4.87143
GOTERM_BP_FAT	GO:0051480~cytosolic calcium ion homeostasis	7	3.7234	0.0029398	EDNRA, S1PR3, PROK2, C5AR1, TGM2, IL1B, F2R	163	118	13528	4.92336	0.995333	0.0522567	4.88384
GOTERM_BP_FAT	GO:0010648~negative regulation of cell communication	10	5.31915	0.00300702	DKK2, PLEK, PTGS2, SOCS3, HTRA1, AGT, IL1B, THBS1, IGFBP5, THY1	163	248	13528	3.34653	0.995872	0.052906	4.99283
GOTERM_BP_FAT	GO:0009266~response to temperature stimulus	6	3.19149	0.0031711	OSM, DIO2, SOCS3, AGT, IL1B, THBS1	163	83	13528	5.99956	0.996942	0.0551846	5.2584
GOTERM_BP_FAT	GO:0014070~response to organic cyclic substance	7	3.7234	0.00333007	EDNRA, PTGS2, SOCS3, FADS1, LEF1, IL1B, TIMP3	163	121	13528	4.8013	0.997714	0.0573285	5.51504
GOTERM_BP_FAT	GO:0048878~chemical homeostasis	15	7.97872	0.00340084	LPL, CCL3, C5AR1, AQP9, INS-IGF2, EPHX2, IGF2, EDNRA, S1PR3, PROK2, AGT, SERPINE1, TGM2, IL1B, STC1, F2R	163	512	13528	2.43146	0.997991	0.0579664	5.62907
GOTERM_BP_FAT	GO:0006916~anti-apoptosis	9	4.78723	0.00341362	AMIGO2, PROK2, SOCS3, COMP, BCL2A1, SERPINB2, TGM2, IL1B, THBS1	163	206	13528	3.62595	0.998038	0.0576403	5.64965
GOTERM_BP_FAT	GO:0007200~activation of phospholipase C activity by G-protein coupled receptor protein signaling pathway coupled to IP3 second messenger	5	2.65957	0.00343156	EDNRA, AGT, TGM2, CXCR2, F2R	163	52	13528	7.98018	0.998101	0.0574043	5.67853
GOTERM_BP_FAT	GO:0046888~negative regulation of hormone secretion	4	2.12766	0.00358013	OSM, INHBA, IL1B, IL11	163	26	13528	12.7683	0.998553	0.0592761	5.91741
GOTERM_BP_FAT	GO:0051241~negative regulation of multicellular organismal process	8	4.25532	0.00358532	INHBA, IL6, PTGS2, INS-IGF2, SERPINE1, IGF2, IDO1, THBS1, PLAU	163	164	13528	4.04848	0.998567	0.0588263	5.92573
GOTERM_BP_FAT	GO:0042592~homeostatic process	19	10.1064	0.00384872	LPL, CCL3, IL6, C5AR1, AQP9, INS-IGF2, EPHX2, IGF2, EDNRA, INHBA, S1PR3, PROK2, CTSK, AGT, SERPINE1, TGM2, IL1B, STC1, F2R, MB	163	751	13528	2.09971	0.999115	0.0624575	6.34778
GOTERM_BP_FAT	GO:0007517~muscle organ development	9	4.78723	0.00390575	AEBP1, EGR3, TNC, COL6A3, COL11A1, F2R, IGFBP5, GJC1, CXCL10	163	211	13528	3.54002	0.999203	0.0627973	6.43892
GOTERM_BP_FAT	GO:0010740~positive regulation of protein kinase cascade	8	4.25532	0.00396895	OSM, IL6, INS-IGF2, AGT, TGM2, IL1B, IGF2, IL11, F2R	163	167	13528	3.97575	0.99929	0.0632262	6.53982
GOTERM_BP_FAT	GO:0007242~intracellular signaling cascade	27	14.3617	0.00399828	WNT5A, INS-IGF2, FPR1, RHOQ, CXCR2, EDNRA, S1PR3, AGT, TGM2, IL1B, CALCRL, THBS1, BLNK, C5AR1, PLEK, SOCS3, IGF2, ARHGAP29, GEM, OSM, PROK2, COL1A2, CHN1, TREM1, CLEC7A, SELE, F2R, IGFBP5	163	1256	13528	1.7841	0.999327	0.063129	6.58663
GOTERM_BP_FAT	GO:0051048~negative regulation of secretion	5	2.65957	0.004205	OSM, INHBA, INS-IGF2, IL1B, IGF2, IL11	163	55	13528	7.5449	0.999539	0.065722	6.91581
GOTERM_BP_FAT	GO:0032963~collagen metabolic process	4	2.12766	0.00443279	COL1A1, ADAMTS2, COL5A1, MMP11	163	28	13528	11.8563	0.999696	0.0685785	7.27729
GOTERM_BP_FAT	GO:0048771~tissue remodeling	5	2.65957	0.0044869	CTSK, BGN, AGT, TGM2, F2R	163	56	13528	7.41017	0.999725	0.0688056	7.36296
GOTERM_BP_FAT	GO:0050900~leukocyte migration	5	2.65957	0.00478127	IL6, S100A9, IL1B, CXCR2, SELE	163	57	13528	7.28016	0.999839	0.0725537	7.82773
GOTERM_BP_FAT	GO:0009628~response to abiotic stimulus	12	6.38298	0.00478414	OSM, COL18A1, AQP9, DIO2, KCNJ8, SOCS3, AGT, IL1B, COL1A1, THBS1, COL11A1, TIMP3	163	368	13528	2.70632	0.99984	0.0719981	7.83225
GOTERM_BP_FAT	GO:0035295~tube development	9	4.78723	0.00501093	WNT2, WNT5A, EDNRA, PDPN, AGT, HSD11B1, LOX, ADAMTS2, TWIST1	163	220	13528	3.3952	0.999895	0.074674	8.18879
GOTERM_BP_FAT	GO:0050865~regulation of cell activation	8	4.25532	0.00511886	INHBA, IL6, PLEK, PDPN, IL1B, IDO1, THBS1, THY1	163	175	13528	3.79401	0.999914	0.0756078	8.35802
GOTERM_BP_FAT	GO:0009968~negative regulation of signal transduction	9	4.78723	0.00514738	DKK2, PLEK, SOCS3, HTRA1, AGT, IL1B, THBS1, IGFBP5, THY1	163	221	13528	3.37984	0.999918	0.0754047	8.40269
GOTERM_BP_FAT	GO:0045860~positive regulation of protein kinase activity	9	4.78723	0.00542509	EDNRA, PROK2, C5AR1, EREG, INS-IGF2, FPR1, IL1B, IGF2, THBS1, F2R	163	223	13528	3.34953	0.999951	0.0786889	8.83658
GOTERM_BP_FAT	GO:0001666~response to hypoxia	7	3.7234	0.00548049	EDNRA, SMAD9, SOCS3, APOLD1, THBS1, PLAU, MB	163	134	13528	4.3355	0.999955	0.0788369	8.92291
GOTERM_BP_FAT	GO:0051051~negative regulation of transport	7	3.7234	0.00567995	OSM, INHBA, PTGS2, INS-IGF2, IL1B, IGF2, THBS1, IL11	163	135	13528	4.30339	0.999969	0.0809579	9.23307
GOTERM_BP_FAT	GO:0045785~positive regulation of cell adhesion	5	2.65957	0.00574159	TGM2, IL1B, COL8A1, THBS1, SPP1	163	60	13528	6.91616	0.999972	0.0811698	9.32872
GOTERM_BP_FAT	GO:0044259~multicellular organismal macromolecule metabolic process	4	2.12766	0.00592503	COL1A1, ADAMTS2, COL5A1, MMP11	163	31	13528	10.7089	0.99998	0.0830182	9.6128
GOTERM_BP_FAT	GO:0033138~positive regulation of peptidyl-serine phosphorylation	3	1.59574	0.00602146	OSM, IL6, IL11	163	10	13528	24.8982	0.999983	0.0836743	9.76181
GOTERM_BP_FAT	GO:0006911~phagocytosis, engulfment	3	1.59574	0.00602146	FCGR1C, FCGR1A, CLEC7A, THBS1	163	10	13528	24.8982	0.999983	0.0836743	9.76181
GOTERM_BP_FAT	GO:0051130~positive regulation of cellular component organization	8	4.25532	0.00612148	WNT2, PLEK, EREG, INS-IGF2, RHOQ, IL1B, IGF2, CLEC7A, SELE	163	181	13528	3.66824	0.999986	0.0843672	9.91612
GOTERM_BP_FAT	GO:0030168~platelet activation	4	2.12766	0.00648121	IL6, PLEK, IL11, F2R	163	32	13528	10.3742	0.999993	0.0884483	10.469
GOTERM_BP_FAT	GO:0042246~tissue regeneration	4	2.12766	0.00648121	NOTCH3, SERPINE1, TIMP3, PLAU	163	32	13528	10.3742	0.999993	0.0884483	10.469
GOTERM_BP_FAT	GO:0008544~epidermis development	8	4.25532	0.00665976	PTGS2, EREG, COL1A2, LEF1, COL1A1, COL5A2, ADAMTS2, COL5A1	163	184	13528	3.60843	0.999995	0.0901077	10.7423
GOTERM_BP_FAT	GO:0000165~MAPKKK cascade	8	4.25532	0.00665976	WNT5A, PROK2, C5AR1, INS-IGF2, FPR1, IL1B, IGF2, THBS1, F2R	163	184	13528	3.60843	0.999995	0.0901077	10.7423
GOTERM_BP_FAT	GO:0033674~positive regulation of kinase activity	9	4.78723	0.00667562	EDNRA, PROK2, C5AR1, EREG, INS-IGF2, FPR1, IL1B, IGF2, THBS1, F2R	163	231	13528	3.23353	0.999995	0.0896504	10.7665
GOTERM_BP_FAT	GO:0030324~lung development	6	3.19149	0.00670817	WNT2, WNT5A, PDPN, HSD11B1, LOX, ADAMTS2	163	99	13528	5.02993	0.999995	0.0894129	10.8162
GOTERM_BP_FAT	GO:0007584~response to nutrient	7	3.7234	0.0067577	PTGS2, FADS1, IL1B, STC1, COL1A1, TIMP3, SPP1	163	140	13528	4.14969	0.999996	0.0893938	10.8918
GOTERM_BP_FAT	GO:0050878~regulation of body fluid levels	7	3.7234	0.0069899	F2RL2, IL6, PLEK, SERPINE1, PLAU, IL11, F2R	163	141	13528	4.12026	0.999997	0.091668	11.2455
GOTERM_BP_FAT	GO:0019932~second-messenger-mediated signaling	9	4.78723	0.00737451	EDNRA, S1PR3, AGT, FPR1, TGM2, CXCR2, CALCRL, SELE, F2R	163	235	13528	3.17849	0.999999	0.095794	11.8283
GOTERM_BP_FAT	GO:0030323~respiratory tube development	6	3.19149	0.00759262	WNT2, WNT5A, PDPN, HSD11B1, LOX, ADAMTS2	163	102	13528	4.88199	0.999999	0.0978006	12.1572
GOTERM_BP_FAT	GO:0001775~cell activation	10	5.31915	0.00771477	IL6, PLEK, INS-IGF2, AGT, APOLD1, IGF2, CXCR2, CLEC7A, IL11, F2R, BLNK	163	287	13528	2.89177	0.999999	0.0986061	12.3409
GOTERM_BP_FAT	GO:0033273~response to vitamin	5	2.65957	0.00803065	PTGS2, FADS1, IL1B, TIMP3, SPP1	163	66	13528	6.28741	1	0.101736	12.8143
GOTERM_BP_FAT	GO:0051347~positive regulation of transferase activity	9	4.78723	0.0083246	EDNRA, PROK2, C5AR1, EREG, INS-IGF2, FPR1, IL1B, IGF2, THBS1, F2R	163	240	13528	3.11227	1	0.104551	13.2526
GOTERM_BP_FAT	GO:0051482~elevation of cytosolic calcium ion concentration during G-protein signaling, coupled to IP3 second messenger (phospholipase C activating)	3	1.59574	0.00869384	EDNRA, TGM2, F2R	163	12	13528	20.7485	1	0.108205	13.8003
GOTERM_BP_FAT	GO:0050730~regulation of peptidyl-tyrosine phosphorylation	5	2.65957	0.00890927	OSM, IL6, INS-IGF2, AGT, IGF2, IL11	163	68	13528	6.10249	1	0.109998	14.1184
GOTERM_BP_FAT	GO:0031667~response to nutrient levels	8	4.25532	0.00957527	PTGS2, SOCS3, FADS1, IL1B, STC1, COL1A1, TIMP3, SPP1	163	197	13528	3.37031	1	0.11697	15.0946
GOTERM_BP_FAT	GO:0044236~multicellular organismal metabolic process	4	2.12766	0.00972067	COL1A1, ADAMTS2, COL5A1, MMP11	163	37	13528	8.97231	1	0.11786	15.3064
GOTERM_BP_FAT	GO:0030595~leukocyte chemotaxis	4	2.12766	0.00972067	IL6, S100A9, IL1B, CXCR2	163	37	13528	8.97231	1	0.11786	15.3064
GOTERM_BP_FAT	GO:0006631~fatty acid metabolic process	8	4.25532	0.00982668	ACSM3, LPL, PTGS2, ELOVL5, PDPN, FADS1, EPHX2, ACSL4	163	198	13528	3.35329	1	0.11829	15.4604
GOTERM_BP_FAT	GO:0007398~ectoderm development	8	4.25532	0.0100749	PTGS2, EREG, COL1A2, LEF1, COL1A1, COL5A2, ADAMTS2, COL5A1	163	199	13528	3.33644	1	0.120315	15.8201
GOTERM_BP_FAT	GO:0050867~positive regulation of cell activation	6	3.19149	0.010728	IL6, PLEK, PDPN, IL1B, THBS1, THY1	163	111	13528	4.48615	1	0.126813	16.7597
GOTERM_BP_FAT	GO:0060326~cell chemotaxis	4	2.12766	0.0112365	IL6, S100A9, IL1B, CXCR2	163	39	13528	8.51219	1	0.131594	17.4843
GOTERM_BP_FAT	GO:0051781~positive regulation of cell division	4	2.12766	0.0112365	OSM, EREG, INS-IGF2, IL1B, IGF2	163	39	13528	8.51219	1	0.131594	17.4843
GOTERM_BP_FAT	GO:0032268~regulation of cellular protein metabolic process	13	6.91489	0.0116819	IL6, INS-IGF2, CCDC88C, SOCS3, IGF2, TIMP3, IL11, OSM, EDNRA, DIO2, AGT, IL1B, THBS1, IGFBP5	163	474	13528	2.2762	1	0.135604	18.1142
GOTERM_BP_FAT	GO:0010035~response to inorganic substance	8	4.25532	0.0117711	PXDN, AQP9, PTGS2, SERPINE1, LEF1, COL1A1, THBS1, MB	163	205	13528	3.23878	1	0.135714	18.2399
GOTERM_BP_FAT	GO:0033135~regulation of peptidyl-serine phosphorylation	3	1.59574	0.0118005	OSM, IL6, IL11	163	14	13528	17.7844	1	0.135182	18.2812
GOTERM_BP_FAT	GO:0030728~ovulation	3	1.59574	0.0118005	PTGS2, EREG, AGT	163	14	13528	17.7844	1	0.135182	18.2812
GOTERM_BP_FAT	GO:0032844~regulation of homeostatic process	6	3.19149	0.0119444	EDNRA, INHBA, AGT, F2R, SPP1, THY1	163	114	13528	4.3681	1	0.135875	18.4833
GOTERM_BP_FAT	GO:0007243~protein kinase cascade	11	5.85106	0.0136529	OSM, WNT5A, PROK2, C5AR1, PLEK, SOCS3, INS-IGF2, FPR1, IL1B, IGF2, THBS1, F2R	163	370	13528	2.46739	1	0.152924	20.8478
GOTERM_BP_FAT	GO:0001649~osteoblast differentiation	4	2.12766	0.0137523	INS-IGF2, IGF2, COL1A1, SPP1, IGFBP5	163	42	13528	7.90418	1	0.153023	20.9832
GOTERM_BP_FAT	GO:0006979~response to oxidative stress	7	3.7234	0.0140338	PXDN, PTGS2, SERPINE1, GPX8, GPX7, COL1A1, MB	163	164	13528	3.54242	1	0.154982	21.366
GOTERM_BP_FAT	GO:0006873~cellular ion homeostasis	11	5.85106	0.0146215	EDNRA, S1PR3, PROK2, CCL3, C5AR1, AGT, EPHX2, TGM2, IL1B, STC1, F2R	163	374	13528	2.441	1	0.160007	22.1593
GOTERM_BP_FAT	GO:0006029~proteoglycan metabolic process	4	2.12766	0.0146562	CSGALNACT1, BGN, SULF1, COL11A1	163	43	13528	7.72036	1	0.15941	22.2059
GOTERM_BP_FAT	GO:0006633~fatty acid biosynthetic process	5	2.65957	0.0148627	ACSM3, LPL, PTGS2, ELOVL5, FADS1	163	79	13528	5.25278	1	0.160533	22.4827
GOTERM_BP_FAT	GO:0007507~heart development	8	4.25532	0.0149636	EDNRA, KCNJ8, FBN1, CALCRL, COL11A1, COL5A1, MB, GJC1	163	215	13528	3.08814	1	0.160595	22.6177
GOTERM_BP_FAT	GO:0033280~response to vitamin D	3	1.59574	0.0153195	PTGS2, IL1B, SPP1	163	16	13528	15.5613	1	0.163162	23.0918
GOTERM_BP_FAT	GO:0048593~camera-type eye morphogenesis	4	2.12766	0.015593	ALDH1A3, COL8A1, EPHB1, THY1	163	44	13528	7.5449	1	0.164887	23.4543
GOTERM_BP_FAT	GO:0055082~cellular chemical homeostasis	11	5.85106	0.0161697	EDNRA, S1PR3, PROK2, CCL3, C5AR1, AGT, EPHX2, TGM2, IL1B, STC1, F2R	163	380	13528	2.40245	1	0.16951	24.2134
GOTERM_BP_FAT	GO:0009991~response to extracellular stimulus	8	4.25532	0.0167379	PTGS2, SOCS3, FADS1, IL1B, STC1, COL1A1, TIMP3, SPP1	163	220	13528	3.01796	1	0.173972	24.9543
GOTERM_BP_FAT	GO:0000187~activation of MAPK activity	5	2.65957	0.0168344	PROK2, C5AR1, FPR1, IL1B, THBS1	163	82	13528	5.0606	1	0.17391	25.0794
GOTERM_BP_FAT	GO:0002683~negative regulation of immune system process	5	2.65957	0.0175262	INHBA, INS-IGF2, IGF2, IDO1, THBS1, THY1	163	83	13528	4.99963	1	0.179426	25.971
GOTERM_BP_FAT	GO:0010638~positive regulation of organelle organization	5	2.65957	0.0175262	WNT2, PLEK, EREG, INS-IGF2, IL1B, IGF2	163	83	13528	4.99963	1	0.179426	25.971
GOTERM_BP_FAT	GO:0010810~regulation of cell-substrate adhesion	4	2.12766	0.0175659	COL1A1, COL8A1, THBS1, SPP1	163	46	13528	7.21686	1	0.178805	26.0219
GOTERM_BP_FAT	GO:0016337~cell-cell adhesion	9	4.78723	0.0180922	AMIGO2, PLEK, PDPN, ITGA5, CLEC7A, SELE, COL11A1, CDH11, THY1	163	276	13528	2.70632	1	0.182677	26.693
GOTERM_BP_FAT	GO:0051302~regulation of cell division	4	2.12766	0.0186021	OSM, EREG, INS-IGF2, IL1B, IGF2	163	47	13528	7.06331	1	0.186339	27.3378
GOTERM_BP_FAT	GO:0051094~positive regulation of developmental process	9	4.78723	0.0188062	LPL, INHBA, IL6, SMAD9, SOCS3, INS-IGF2, AGT, IL1B, IGF2, THBS1	163	278	13528	2.68685	1	0.187181	27.5944
GOTERM_BP_FAT	GO:0031960~response to corticosteroid stimulus	5	2.65957	0.0189624	IL6, PTGS2, IL1RN, IL1B, COL1A1	163	85	13528	4.88199	1	0.187582	27.7901
GOTERM_BP_FAT	GO:0045987~positive regulation of smooth muscle contraction	3	1.59574	0.0192298	PROK2, PTGS2, F2R	163	18	13528	13.8323	1	0.188971	28.1241
GOTERM_BP_FAT	GO:0007423~sensory organ development	8	4.25532	0.0203729	ALDH1A3, PRRX1, COL8A1, COL5A2, COL11A1, COL5A1, EPHB1, THY1	163	229	13528	2.89935	1	0.198063	29.5357
GOTERM_BP_FAT	GO:0001654~eye development	6	3.19149	0.0212386	ALDH1A3, COL8A1, COL5A2, COL5A1, EPHB1, THY1	163	132	13528	3.77245	1	0.20456	30.5872
GOTERM_BP_FAT	GO:0048015~phosphoinositide-mediated signaling	5	2.65957	0.0212501	EDNRA, AGT, TGM2, CXCR2, F2R	163	88	13528	4.71556	1	0.2036	30.6011
GOTERM_BP_FAT	GO:0048729~tissue morphogenesis	7	3.7234	0.0212537	ALDH1A3, AGT, COL1A2, LEF1, COL1A1, COL11A1, TWIST1	163	180	13528	3.22754	1	0.202582	30.6054
GOTERM_BP_FAT	GO:0046626~regulation of insulin receptor signaling pathway	3	1.59574	0.0213252	SOCS3, INS-IGF2, IL1B, IGF2	163	19	13528	13.1043	1	0.202155	30.6916
GOTERM_BP_FAT	GO:0032270~positive regulation of cellular protein metabolic process	8	4.25532	0.0221499	OSM, EDNRA, IL6, INS-IGF2, AGT, IL1B, IGF2, THBS1, IL11	163	233	13528	2.84957	1	0.20811	31.6783
GOTERM_BP_FAT	GO:0033559~unsaturated fatty acid metabolic process	4	2.12766	0.0230804	PTGS2, PDPN, FADS1, EPHX2	163	51	13528	6.50932	1	0.21484	32.7755
GOTERM_BP_FAT	GO:0045859~regulation of protein kinase activity	10	5.31915	0.0231199	EDNRA, PROK2, C5AR1, EREG, INS-IGF2, FPR1, IL1B, IGF2, THBS1, F2R, THY1	163	345	13528	2.40562	1	0.214094	32.8217
GOTERM_BP_FAT	GO:0019439~aromatic compound catabolic process	3	1.59574	0.0235108	TDO2, EPHX2, IDO1	163	20	13528	12.4491	1	0.216249	33.2775
GOTERM_BP_FAT	GO:0030155~regulation of cell adhesion	6	3.19149	0.0244729	TGM2, IL1B, COL1A1, COL8A1, THBS1, SPP1	163	137	13528	3.63477	1	0.223021	34.3868
GOTERM_BP_FAT	GO:0031401~positive regulation of protein modification process	7	3.7234	0.0250648	OSM, EDNRA, IL6, INS-IGF2, AGT, IL1B, IGF2, IL11	163	187	13528	3.10672	1	0.226698	35.0605
GOTERM_BP_FAT	GO:0050801~ion homeostasis	11	5.85106	0.0254195	EDNRA, S1PR3, PROK2, CCL3, C5AR1, AGT, EPHX2, TGM2, IL1B, STC1, F2R	163	409	13528	2.23211	1	0.228433	35.4612
GOTERM_BP_FAT	GO:0030162~regulation of proteolysis	4	2.12766	0.0255197	INS-IGF2, IL1B, IGF2, THBS1, TIMP3	163	53	13528	6.26369	1	0.228127	35.5739
GOTERM_BP_FAT	GO:0035150~regulation of tube size	4	2.12766	0.0255197	WNT2, EDNRA, KCNJ8, AGT	163	53	13528	6.26369	1	0.228127	35.5739
GOTERM_BP_FAT	GO:0050880~regulation of blood vessel size	4	2.12766	0.0255197	WNT2, EDNRA, KCNJ8, AGT	163	53	13528	6.26369	1	0.228127	35.5739
GOTERM_BP_FAT	GO:0031399~regulation of protein modification process	9	4.78723	0.0257107	OSM, EDNRA, IL6, SOCS3, CCDC88C, INS-IGF2, AGT, IL1B, IGF2, IL11	163	295	13528	2.53202	1	0.228542	35.7883
GOTERM_BP_FAT	GO:0045933~positive regulation of muscle contraction	3	1.59574	0.0257843	PROK2, PTGS2, F2R	163	21	13528	11.8563	1	0.228031	35.8707
GOTERM_BP_FAT	GO:0002673~regulation of acute inflammatory response	3	1.59574	0.0257843	OSM, IL6, INS-IGF2, IGF2	163	21	13528	11.8563	1	0.228031	35.8707
GOTERM_BP_FAT	GO:0051247~positive regulation of protein metabolic process	8	4.25532	0.0270645	OSM, EDNRA, IL6, INS-IGF2, AGT, IL1B, IGF2, THBS1, IL11	163	243	13528	2.73231	1	0.236903	37.289
GOTERM_BP_FAT	GO:0000902~cell morphogenesis	10	5.31915	0.0275728	NOX4, COL18A1, PDPN, KAL1, LEF1, VCAN, SPON2, SLITRK6, CCL4, EPHB1	163	356	13528	2.33129	1	0.239697	37.8439
GOTERM_BP_FAT	GO:0043549~regulation of kinase activity	10	5.31915	0.0280057	EDNRA, PROK2, C5AR1, EREG, INS-IGF2, FPR1, IL1B, IGF2, THBS1, F2R, THY1	163	357	13528	2.32476	1	0.24188	38.3128
GOTERM_BP_FAT	GO:0008037~cell recognition	4	2.12766	0.0280923	CSGALNACT1, VCAN, CLEC7A, NTM	163	55	13528	6.03592	1	0.241419	38.4062
GOTERM_BP_FAT	GO:0007157~heterophilic cell adhesion	3	1.59574	0.0281431	AMIGO2, ITGA5, SELE	163	22	13528	11.3173	1	0.240691	38.4609
GOTERM_BP_FAT	GO:0045861~negative regulation of proteolysis	3	1.59574	0.0281431	INS-IGF2, IGF2, THBS1, TIMP3	163	22	13528	11.3173	1	0.240691	38.4609
GOTERM_BP_FAT	GO:0001822~kidney development	5	2.65957	0.0281508	KCNJ8, ALDH1A3, AGT, FBN1, LEF1	163	96	13528	4.3226	1	0.239648	38.4693
GOTERM_BP_FAT	GO:0001558~regulation of cell growth	7	3.7234	0.029298	INHBA, WISP1, INS-IGF2, HTRA1, AGT, IGF2, SPP1, IGFBP5	163	194	13528	2.99462	1	0.247092	39.6929
GOTERM_BP_FAT	GO:0009408~response to heat	4	2.12766	0.0294285	OSM, SOCS3, IL1B, THBS1	163	56	13528	5.92813	1	0.24694	39.8306
GOTERM_BP_FAT	GO:0002526~acute inflammatory response	5	2.65957	0.0300612	IL6, INS-IGF2, EPHX2, IL1B, IGF2, IDO1	163	98	13528	4.23438	1	0.250464	40.4942
GOTERM_BP_FAT	GO:0010627~regulation of protein kinase cascade	8	4.25532	0.0303453	OSM, IL6, INS-IGF2, AGT, TGM2, IL1B, IGF2, IL11, F2R	163	249	13528	2.66647	1	0.251413	40.79
GOTERM_BP_FAT	GO:0001974~blood vessel remodeling	3	1.59574	0.0305849	BGN, AGT, TGM2	163	23	13528	10.8253	1	0.252031	41.0384
GOTERM_BP_FAT	GO:0016525~negative regulation of angiogenesis	3	1.59574	0.0305849	COL4A2, THBS1, ANGPT2	163	23	13528	10.8253	1	0.252031	41.0384
GOTERM_BP_FAT	GO:0048585~negative regulation of response to stimulus	5	2.65957	0.0320465	SOCS3, INS-IGF2, IL1B, IGF2, CALCRL, SPP1	163	100	13528	4.14969	1	0.261361	42.5321
GOTERM_BP_FAT	GO:0008217~regulation of blood pressure	5	2.65957	0.0320465	ACSM3, PTGS2, AGT, COL1A2, EPHX2	163	100	13528	4.14969	1	0.261361	42.5321
GOTERM_BP_FAT	GO:0003018~vascular process in circulatory system	4	2.12766	0.0322001	WNT2, EDNRA, KCNJ8, AGT	163	58	13528	5.72371	1	0.26131	42.687
GOTERM_BP_FAT	GO:0044057~regulation of system process	9	4.78723	0.0325957	INHBA, PROK2, PTGS2, INS-IGF2, AGT, EPHX2, IL1B, IGF2, CALCRL, F2R	163	309	13528	2.4173	1	0.262959	43.0842
GOTERM_BP_FAT	GO:0043406~positive regulation of MAP kinase activity	5	2.65957	0.0341073	PROK2, C5AR1, FPR1, IL1B, THBS1	163	102	13528	4.06833	1	0.272326	44.5778
GOTERM_BP_FAT	GO:0051046~regulation of secretion	7	3.7234	0.0346984	OSM, INHBA, IL6, INS-IGF2, AGT, IL1B, IGF2, IL11	163	202	13528	2.87603	1	0.275225	45.1519
GOTERM_BP_FAT	GO:0051338~regulation of transferase activity	10	5.31915	0.0350848	EDNRA, PROK2, C5AR1, EREG, INS-IGF2, FPR1, IL1B, IGF2, THBS1, F2R, THY1	163	372	13528	2.23102	1	0.276694	45.5241
GOTERM_BP_FAT	GO:0009743~response to carbohydrate stimulus	4	2.12766	0.0351034	PTGS2, FADS1, CLEC7A, THBS1	163	60	13528	5.53292	1	0.27566	45.542
GOTERM_BP_FAT	GO:0060173~limb development	5	2.65957	0.0351659	WNT5A, COMP, PRRX1, LEF1, TWIST1	163	103	13528	4.02883	1	0.27493	45.6019
GOTERM_BP_FAT	GO:0048736~appendage development	5	2.65957	0.0351659	WNT5A, COMP, PRRX1, LEF1, TWIST1	163	103	13528	4.02883	1	0.27493	45.6019
GOTERM_BP_FAT	GO:0051785~positive regulation of nuclear division	3	1.59574	0.0357086	EREG, INS-IGF2, IL1B, IGF2	163	25	13528	9.95926	1	0.277429	46.12
GOTERM_BP_FAT	GO:0045840~positive regulation of mitosis	3	1.59574	0.0357086	EREG, INS-IGF2, IL1B, IGF2	163	25	13528	9.95926	1	0.277429	46.12
GOTERM_BP_FAT	GO:0008643~carbohydrate transport	4	2.12766	0.0366042	EDNRA, INS-IGF2, SLC2A3, SLC2A14, IGF2	163	61	13528	5.44222	1	0.282238	46.9647
GOTERM_BP_FAT	GO:0043627~response to estrogen stimulus	5	2.65957	0.0373401	WNT2, PTGS2, SOCS3, IL1B, TIMP3	163	105	13528	3.95209	1	0.285926	47.6495
GOTERM_BP_FAT	GO:0043434~response to peptide hormone stimulus	6	3.19149	0.0378077	WNT2, SOCS3, INS-IGF2, FADS1, RHOQ, IGF2, COL1A1	163	154	13528	3.23353	1	0.287818	48.0803
GOTERM_BP_FAT	GO:0018149~peptide cross-linking	3	1.59574	0.038386	BGN, TGM2, THBS1	163	26	13528	9.57622	1	0.290403	48.6085
GOTERM_BP_FAT	GO:0051353~positive regulation of oxidoreductase activity	3	1.59574	0.038386	INS-IGF2, AGT, IL1B, IGF2	163	26	13528	9.57622	1	0.290403	48.6085
GOTERM_BP_FAT	GO:0046394~carboxylic acid biosynthetic process	6	3.19149	0.0387588	ACSM3, LPL, PTGS2, ELOVL5, FADS1, IDO1	163	155	13528	3.21267	1	0.291638	48.9463
GOTERM_BP_FAT	GO:0016053~organic acid biosynthetic process	6	3.19149	0.0387588	ACSM3, LPL, PTGS2, ELOVL5, FADS1, IDO1	163	155	13528	3.21267	1	0.291638	48.9463
GOTERM_BP_FAT	GO:0001655~urogenital system development	5	2.65957	0.0431076	KCNJ8, ALDH1A3, AGT, FBN1, LEF1	163	110	13528	3.77245	1	0.31786	52.7354
GOTERM_BP_FAT	GO:0055114~oxidation reduction	14	7.44681	0.0433365	NOX4, PXDN, PTGS2, FADS1, IDO1, TDO2, DIO2, ALDH1A3, HSD11B1, GPX8, LOX, GPX7, LOXL2, LOXL1	163	639	13528	1.81833	1	0.318033	52.9273
GOTERM_BP_FAT	GO:0010811~positive regulation of cell-substrate adhesion	3	1.59574	0.0439609	COL8A1, THBS1, SPP1	163	28	13528	8.8922	1	0.320626	53.4471
GOTERM_BP_FAT	GO:0046883~regulation of hormone secretion	4	2.12766	0.0445933	OSM, INHBA, IL1B, IL11	163	66	13528	5.02993	1	0.323235	53.9681
GOTERM_BP_FAT	GO:0042493~response to drug	7	3.7234	0.0456101	WNT2, COL18A1, PTGS2, SOCS3, ALDH1A3, IL1B, LOX	163	216	13528	2.68962	1	0.328122	54.7942
GOTERM_BP_FAT	GO:0006800~oxygen and reactive oxygen species metabolic process	4	2.12766	0.0462869	NOX4, PXDN, AGT, EPHX2	163	67	13528	4.95486	1	0.330915	55.3363
GOTERM_BP_FAT	GO:0015758~glucose transport	3	1.59574	0.0468542	EDNRA, INS-IGF2, SLC2A3, IGF2	163	29	13528	8.58557	1	0.333027	55.786
GOTERM_BP_FAT	GO:0043589~skin morphogenesis	2	1.06383	0.0470522	COL1A2, COL1A1	163	4	13528	41.4969	1	0.332946	55.9419
GOTERM_BP_FAT	GO:0033860~regulation of NAD(P)H oxidase activity	2	1.06383	0.0470522	INS-IGF2, AGT, IGF2	163	4	13528	41.4969	1	0.332946	55.9419
GOTERM_BP_FAT	GO:0010572~positive regulation of platelet activation	2	1.06383	0.0470522	PLEK, PDPN	163	4	13528	41.4969	1	0.332946	55.9419
GOTERM_BP_FAT	GO:0002694~regulation of leukocyte activation	6	3.19149	0.0493983	INHBA, IL6, IL1B, IDO1, THBS1, THY1	163	166	13528	2.99978	1	0.34534	57.7508
GOTERM_BP_FAT	GO:0032989~cellular component morphogenesis	10	5.31915	0.0494713	NOX4, COL18A1, PDPN, KAL1, LEF1, VCAN, SPON2, SLITRK6, CCL4, EPHB1	163	397	13528	2.09053	1	0.344492	57.8059
GOTERM_BP_FAT	GO:0051924~regulation of calcium ion transport	4	2.12766	0.0497685	EDNRA, PTGS2, F2R, THY1	163	69	13528	4.81124	1	0.344931	58.0297
GOTERM_BP_FAT	GO:0008645~hexose transport	3	1.59574	0.0498154	EDNRA, INS-IGF2, SLC2A3, IGF2	163	30	13528	8.29939	1	0.343944	58.0649
GOTERM_BP_FAT	GO:0051336~regulation of hydrolase activity	9	4.78723	0.0499341	EDNRA, C5AR1, PLEK, AGT, TGM2, CXCR2, SELE, F2R, THY1	163	337	13528	2.21645	1	0.343371	58.1539
GOTERM_BP_FAT	GO:0019221~cytokine-mediated signaling pathway	4	2.12766	0.0515559	IL6, EREG, TGM2, IL1B	163	70	13528	4.74251	1	0.351256	59.3524
GOTERM_BP_FAT	GO:0040008~regulation of growth	9	4.78723	0.0528209	OSM, INHBA, WISP1, SOCS3, INS-IGF2, HTRA1, AGT, IGF2, SPP1, IGFBP5	163	341	13528	2.19045	1	0.357024	60.2647
GOTERM_BP_FAT	GO:0015749~monosaccharide transport	3	1.59574	0.0528423	EDNRA, INS-IGF2, SLC2A3, IGF2	163	31	13528	8.03166	1	0.355878	60.2799
GOTERM_BP_FAT	GO:0019725~cellular homeostasis	11	5.85106	0.0537074	EDNRA, S1PR3, PROK2, CCL3, C5AR1, AGT, EPHX2, TGM2, IL1B, STC1, F2R	163	466	13528	1.95908	1	0.359362	60.8924
GOTERM_BP_FAT	GO:0014706~striated muscle tissue development	5	2.65957	0.0546831	TNC, COL11A1, F2R, IGFBP5, GJC1	163	119	13528	3.48714	1	0.3634	61.5725
GOTERM_BP_FAT	GO:0006937~regulation of muscle contraction	4	2.12766	0.0552231	PROK2, PTGS2, CALCRL, F2R	163	72	13528	4.61077	1	0.365046	61.9442
GOTERM_BP_FAT	GO:0045597~positive regulation of cell differentiation	7	3.7234	0.0574726	LPL, INHBA, IL6, SMAD9, SOCS3, INS-IGF2, AGT, IGF2	163	229	13528	2.53693	1	0.375745	63.4562
GOTERM_BP_FAT	GO:0001957~intramembranous ossification	2	1.06383	0.0584673	CTSK, COL1A1	163	5	13528	33.1975	1	0.379678	64.1066
GOTERM_BP_FAT	GO:0032964~collagen biosynthetic process	2	1.06383	0.0584673	COL1A1, COL5A1	163	5	13528	33.1975	1	0.379678	64.1066
GOTERM_BP_FAT	GO:0042035~regulation of cytokine biosynthetic process	4	2.12766	0.0590117	INHBA, IL6, EREG, IL1B	163	74	13528	4.48615	1	0.381225	64.4579
GOTERM_BP_FAT	GO:0051216~cartilage development	4	2.12766	0.0590117	WNT5A, PRRX1, COL1A1, COL11A1	163	74	13528	4.48615	1	0.381225	64.4579
GOTERM_BP_FAT	GO:0051928~positive regulation of calcium ion transport	3	1.59574	0.0590856	EDNRA, F2R, THY1	163	33	13528	7.5449	1	0.380326	64.5054
GOTERM_BP_FAT	GO:0000302~response to reactive oxygen species	4	2.12766	0.0609509	PXDN, SERPINE1, COL1A1, MB	163	75	13528	4.42634	1	0.388618	65.6833
GOTERM_BP_FAT	GO:0019229~regulation of vasoconstriction	3	1.59574	0.0622982	PTGS2, AGT, F2R	163	34	13528	7.32299	1	0.394147	66.5111
GOTERM_BP_FAT	GO:0010827~regulation of glucose transport	3	1.59574	0.0622982	INS-IGF2, RHOQ, IL1B, IGF2	163	34	13528	7.32299	1	0.394147	66.5111
GOTERM_BP_FAT	GO:0060537~muscle tissue development	5	2.65957	0.0632451	TNC, COL11A1, F2R, IGFBP5, GJC1	163	125	13528	3.31975	1	0.397593	67.0816
GOTERM_BP_FAT	GO:0002684~positive regulation of immune system process	7	3.7234	0.0666649	IL6, EREG, IL1B, IDO1, CLEC7A, THBS1, THY1	163	238	13528	2.441	1	0.413115	69.0668
GOTERM_BP_FAT	GO:0051384~response to glucocorticoid stimulus	4	2.12766	0.0669449	IL6, PTGS2, IL1RN, IL1B	163	78	13528	4.2561	1	0.41315	69.2242
GOTERM_BP_FAT	GO:0031328~positive regulation of cellular biosynthetic process	14	7.44681	0.0676699	IL6, SMAD9, INS-IGF2, RHOQ, LEF1, IGF2, ELL3, IL11, OSM, INHBA, EREG, AGT, IL1B, THBS1, F2R	163	685	13528	1.69622	1	0.415326	69.6284
GOTERM_BP_FAT	GO:0048511~rhythmic process	5	2.65957	0.0677758	INHBA, PROK2, EGR3, EREG, AGT	163	128	13528	3.24195	1	0.414518	69.687
GOTERM_BP_FAT	GO:0032675~regulation of interleukin-6 production	3	1.59574	0.0688959	IL6, EREG, IL1B	163	36	13528	6.91616	1	0.418545	70.3005
GOTERM_BP_FAT	GO:0007422~peripheral nervous system development	3	1.59574	0.0688959	OSM, EGR3, AGT	163	36	13528	6.91616	1	0.418545	70.3005
GOTERM_BP_FAT	GO:0046218~indolalkylamine catabolic process	2	1.06383	0.0697465	TDO2, IDO1	163	6	13528	27.6646	1	0.421251	70.7586
GOTERM_BP_FAT	GO:0045410~positive regulation of interleukin-6 biosynthetic process	2	1.06383	0.0697465	EREG, IL1B	163	6	13528	27.6646	1	0.421251	70.7586
GOTERM_BP_FAT	GO:0042436~indole derivative catabolic process	2	1.06383	0.0697465	TDO2, IDO1	163	6	13528	27.6646	1	0.421251	70.7586
GOTERM_BP_FAT	GO:0007260~tyrosine phosphorylation of STAT protein	2	1.06383	0.0697465	OSM, F2R	163	6	13528	27.6646	1	0.421251	70.7586
GOTERM_BP_FAT	GO:0006569~tryptophan catabolic process	2	1.06383	0.0697465	TDO2, IDO1	163	6	13528	27.6646	1	0.421251	70.7586
GOTERM_BP_FAT	GO:0019369~arachidonic acid metabolic process	2	1.06383	0.0697465	PTGS2, FADS1	163	6	13528	27.6646	1	0.421251	70.7586
GOTERM_BP_FAT	GO:0019441~tryptophan catabolic process to kynurenine	2	1.06383	0.0697465	TDO2, IDO1	163	6	13528	27.6646	1	0.421251	70.7586
GOTERM_BP_FAT	GO:0002544~chronic inflammatory response	2	1.06383	0.0697465	IL1B, THBS1	163	6	13528	27.6646	1	0.421251	70.7586
GOTERM_BP_FAT	GO:0019935~cyclic-nucleotide-mediated signaling	5	2.65957	0.0708874	S1PR3, AGT, FPR1, TGM2, CALCRL	163	130	13528	3.19207	1	0.425279	71.3626
GOTERM_BP_FAT	GO:0009895~negative regulation of catabolic process	3	1.59574	0.0722773	INS-IGF2, IL1B, IGF2, TIMP3	163	37	13528	6.72923	1	0.430401	72.0825
GOTERM_BP_FAT	GO:0031214~biomineral formation	3	1.59574	0.0722773	PTGS2, COL1A1, SPP1	163	37	13528	6.72923	1	0.430401	72.0825
GOTERM_BP_FAT	GO:0010959~regulation of metal ion transport	4	2.12766	0.0731976	EDNRA, PTGS2, F2R, THY1	163	81	13528	4.09846	1	0.433303	72.5498
GOTERM_BP_FAT	GO:0000904~cell morphogenesis involved in differentiation	7	3.7234	0.0732506	COL18A1, KAL1, LEF1, VCAN, SPON2, SLITRK6, EPHB1	163	244	13528	2.38097	1	0.43223	72.5765
GOTERM_BP_FAT	GO:0009891~positive regulation of biosynthetic process	14	7.44681	0.0739636	IL6, SMAD9, INS-IGF2, RHOQ, LEF1, IGF2, ELL3, IL11, OSM, INHBA, EREG, AGT, IL1B, THBS1, F2R	163	695	13528	1.67182	1	0.434158	72.9331
GOTERM_BP_FAT	GO:0006940~regulation of smooth muscle contraction	3	1.59574	0.0757115	PROK2, PTGS2, F2R	163	38	13528	6.55215	1	0.440706	73.789
GOTERM_BP_FAT	GO:0060341~regulation of cellular localization	7	3.7234	0.0778416	OSM, INHBA, IL6, INS-IGF2, AGT, IL1B, IGF2, IL11	163	248	13528	2.34257	1	0.448821	74.7976
GOTERM_BP_FAT	GO:0007186~G-protein coupled receptor protein signaling pathway	20	10.6383	0.0787818	F2RL2, PTGER2, CCL3, C5AR1, PLEK, CXCL5, INS-IGF2, FPR1, IGF2, CXCR2, CXCL6, CXCL10, EDNRA, GRP, S1PR3, PROK2, AGT, TGM2, CALCRL, F2R, GPR116	163	1123	13528	1.47807	1	0.451612	75.231
GOTERM_BP_FAT	GO:0007259~JAK-STAT cascade	3	1.59574	0.0791966	OSM, SOCS3, F2R	163	39	13528	6.38414	1	0.452095	75.42
GOTERM_BP_FAT	GO:0007613~memory	3	1.59574	0.0791966	PTGS2, ITGA5, IL1B	163	39	13528	6.38414	1	0.452095	75.42
GOTERM_BP_FAT	GO:0002532~production of molecular mediator of acute inflammatory response	2	1.06383	0.0808913	EPHX2, IDO1	163	7	13528	23.7125	1	0.45808	76.1782
GOTERM_BP_FAT	GO:0001885~endothelial cell development	2	1.06383	0.0808913	COL18A1, AGT	163	7	13528	23.7125	1	0.45808	76.1782
GOTERM_BP_FAT	GO:0006568~tryptophan metabolic process	2	1.06383	0.0808913	TDO2, IDO1	163	7	13528	23.7125	1	0.45808	76.1782
GOTERM_BP_FAT	GO:0051341~regulation of oxidoreductase activity	3	1.59574	0.082731	INS-IGF2, AGT, IL1B, IGF2	163	40	13528	6.22454	1	0.464578	76.9763
GOTERM_BP_FAT	GO:0032846~positive regulation of homeostatic process	3	1.59574	0.082731	EDNRA, SPP1, THY1	163	40	13528	6.22454	1	0.464578	76.9763
GOTERM_BP_FAT	GO:0006953~acute-phase response	3	1.59574	0.082731	IL6, INS-IGF2, IL1B, IGF2	163	40	13528	6.22454	1	0.464578	76.9763
GOTERM_BP_FAT	GO:0051092~positive regulation of NF-kappaB transcription factor activity	3	1.59574	0.0863131	IL6, AGT, IL1B	163	41	13528	6.07272	1	0.478176	78.4585
GOTERM_BP_FAT	GO:0034329~cell junction assembly	3	1.59574	0.0863131	ITGA5, THY1, GJC1	163	41	13528	6.07272	1	0.478176	78.4585
GOTERM_BP_FAT	GO:0030326~embryonic limb morphogenesis	4	2.12766	0.0864472	WNT5A, PRRX1, LEF1, TWIST1	163	87	13528	3.81581	1	0.477388	78.5122
GOTERM_BP_FAT	GO:0035113~embryonic appendage morphogenesis	4	2.12766	0.0864472	WNT5A, PRRX1, LEF1, TWIST1	163	87	13528	3.81581	1	0.477388	78.5122
GOTERM_BP_FAT	GO:0043405~regulation of MAP kinase activity	5	2.65957	0.0892753	PROK2, C5AR1, FPR1, IL1B, THBS1	163	141	13528	2.94304	1	0.487543	79.6159
GOTERM_BP_FAT	GO:0010604~positive regulation of macromolecule metabolic process	16	8.51064	0.0895409	IL6, SMAD9, INS-IGF2, LEF1, RHOQ, IGF2, ELL3, IL11, OSM, EDNRA, INHBA, EREG, AGT, IL1B, THBS1, SELE, F2R	163	857	13528	1.54948	1	0.487269	79.7168
GOTERM_BP_FAT	GO:0043270~positive regulation of ion transport	3	1.59574	0.0899411	EDNRA, F2R, THY1	163	42	13528	5.92813	1	0.487535	79.8679
GOTERM_BP_FAT	GO:0010543~regulation of platelet activation	2	1.06383	0.0919035	PLEK, PDPN	163	8	13528	20.7485	1	0.493983	80.5936
GOTERM_BP_FAT	GO:0045843~negative regulation of striated muscle development	2	1.06383	0.0919035	LEF1, TWIST1	163	8	13528	20.7485	1	0.493983	80.5936
GOTERM_BP_FAT	GO:0035313~wound healing, spreading of epidermal cells	2	1.06383	0.0919035	ITGA5, COL5A1	163	8	13528	20.7485	1	0.493983	80.5936
GOTERM_BP_FAT	GO:0010557~positive regulation of macromolecule biosynthetic process	13	6.91489	0.0935621	IL6, SMAD9, INS-IGF2, RHOQ, LEF1, IGF2, ELL3, IL11, OSM, INHBA, EREG, IL1B, THBS1, F2R	163	654	13528	1.64973	1	0.499137	81.1877
GOTERM_BP_FAT	GO:0009100~glycoprotein metabolic process	6	3.19149	0.0955243	ST6GALNAC5, CSGALNACT1, BGN, B3GALNT1, SULF1, COL11A1	163	202	13528	2.46516	1	0.505376	81.8684
GOTERM_BP_FAT	GO:0050778~positive regulation of immune response	5	2.65957	0.096588	EREG, IL1B, IDO1, CLEC7A, THY1	163	145	13528	2.86186	1	0.5081	82.2277

## Sheet: CC
Category	Term	Count	%	PValue	Genes	List Total	Pop Hits	Pop Total	Fold Enrichment	Bonferroni	Benjamini	FDR
GOTERM_CC_FAT	GO:0005576~extracellular region	95	50.5319	1.20255e-34	F2RL2, CTHRC1, RETNLB, CXCL10, IL11, WNT2, HTRA1, SERPINE1, COL12A1, IL1B, PLA1A, LOX, SPON2, COL10A1, CLCA2, OLFML2B, APOLD1, C10ORF99, IL24, COL1A2, STC1, MFAP2, COL1A1, ADAMTS2, WNT5A, CCL3, CCL4, TIMP3, ITGBL1, KAL1, ANGPTL2, SPP1, COL18A1, LPL, IL1RN, CHI3L1, SFRP4, PLAU, PXDN, AEBP1, INS-IGF2, WISP1, CCL3L1, CCL3L3, GPX7, LOXL2, LOXL1, FCGR3B, ANGPT2, COL11A1, IL13RA2, EGFL6, LEFTY1, MMP11,…	165	2010	12782	3.66136	2.18864e-32	2.18864e-32	1.48397e-31
GOTERM_CC_FAT	GO:0044421~extracellular region part	68	36.1702	4.10334e-33	CTHRC1, INS-IGF2, IL11, CXCL10, WNT2, HTRA1, CCL3L1, CCL3L3, COL12A1, IL1B, LOX, SPON2, LOXL2, COL11A1, ANGPT2, LOXL1, COL10A1, IL13RA2, EGFL6, IL24, MMP11, LEFTY1, OSM, GRP, INHBA, CTSK, BGN, EREG, COL1A2, SERPINB2, MFAP2, VCAN, STC1, COL1A1, EPYC, ADAMTS2, WNT5A, CCL3, CXCL5, TNC, CXCL6, TIMP3, CCL4, AGT, COMP, KAL1, COL6A3, ADAMTS12, COL8A1, THBS1, ANGPTL2, SPP1, COL18A1, LPL, COL4A2, IL6, COL…	165	960	12782	5.48722	7.46808e-31	3.73404e-31	5.06361e-30
GOTERM_CC_FAT	GO:0031012~extracellular matrix	36	19.1489	5.7164e-22	WNT5A, CTHRC1, TNC, TIMP3, WNT2, KAL1, COMP, COL6A3, COL12A1, ADAMTS12, LOX, COL8A1, THBS1, SPON2, COL11A1, LOXL1, COL10A1, COL18A1, LPL, COL4A2, COL4A1, EGFL6, FBN1, CHI3L1, SPARC, COL5A2, COL5A1, COL4A5, MMP11, BGN, COL1A2, VCAN, MFAP2, COL1A1, EPYC, ADAMTS2	165	345	12782	8.08348	1.04038e-19	3.46795e-20	7.05415e-19
GOTERM_CC_FAT	GO:0005578~proteinaceous extracellular matrix	34	18.0851	5.97119e-21	WNT5A, CTHRC1, TNC, TIMP3, WNT2, KAL1, COMP, COL6A3, COL12A1, ADAMTS12, LOX, COL8A1, SPON2, COL11A1, LOXL1, COL10A1, COL18A1, COL4A2, COL4A1, EGFL6, FBN1, CHI3L1, SPARC, COL5A2, COL5A1, COL4A5, MMP11, BGN, COL1A2, VCAN, MFAP2, COL1A1, EPYC, ADAMTS2	165	320	12782	8.23083	1.08676e-18	2.71689e-19	7.36857e-18
GOTERM_CC_FAT	GO:0005615~extracellular space	44	23.4043	7.83135e-19	WNT5A, CCL3, CXCL5, INS-IGF2, CXCL6, CCL4, IL11, CXCL10, HTRA1, CCL3L1, KAL1, AGT, COL6A3, CCL3L3, IL1B, LOX, THBS1, LOXL2, ANGPTL2, ANGPT2, LOXL1, IL13RA2, SPP1, COL18A1, LPL, IL6, EGFL6, IL1RN, FBN1, CHI3L1, IGF2, IL24, LEFTY1, OSM, GRP, DKK2, INHBA, CTSK, EREG, SULF1, SFRP4, COL1A2, SERPINB2, STC1, SELE, IGFBP5	165	685	12782	4.97596	1.42531e-16	2.85061e-17	9.66405e-16
GOTERM_CC_FAT	GO:0005581~collagen	14	7.44681	1.79166e-16	COL18A1, COL4A2, COL4A1, COL6A3, COL1A2, COL12A1, COL1A1, LOX, COL8A1, COL11A1, COL5A2, COL5A1, COL4A5, COL10A1	165	35	12782	30.9867	4.04121e-14	6.77236e-15	2.77556e-13
GOTERM_CC_FAT	GO:0044420~extracellular matrix part	20	10.6383	4.39271e-16	COL18A1, COL4A2, COL4A1, EGFL6, TNC, FBN1, SPARC, TIMP3, COL5A2, COL5A1, COL4A5, COL6A3, COL1A2, COL12A1, MFAP2, COL1A1, LOX, COL8A1, COL11A1, COL10A1	165	117	12782	13.2422	8.08242e-14	1.15463e-14	5.44009e-13
GOTERM_CC_FAT	GO:0005604~basement membrane	11	5.85106	5.45758e-08	COL18A1, COL4A2, COL4A1, EGFL6, TNC, FBN1, SPARC, COL8A1, TIMP3, COL5A1, COL4A5	165	78	12782	10.9248	9.93275e-06	1.2416e-06	6.73477e-05
GOTERM_CC_FAT	GO:0005583~fibrillar collagen	5	2.65957	1.19358e-05	COL1A2, COL1A1, COL5A2, COL11A1, COL5A1	165	12	12782	32.2778	0.00216997	0.000241341	0.014728
GOTERM_CC_FAT	GO:0030935~sheet-forming collagen	4	2.12766	6.98943e-05	COL4A2, COL4A1, COL8A1, COL4A5	165	7	12782	44.2667	0.0126406	0.00127131	0.0862168
GOTERM_CC_FAT	GO:0005625~soluble fraction	12	6.38298	0.00235877	WNT2, CSGALNACT1, WNT5A, TDO2, CCL3, WISP1, PLEK, AGT, SERPINE1, EPHX2, IDO1, IL13RA2	165	313	12782	2.96997	0.349363	0.0383195	2.87216
GOTERM_CC_FAT	GO:0005587~collagen type IV	3	1.59574	0.00237268	COL4A2, COL4A1, COL4A5	165	6	12782	38.7333	0.351012	0.0353871	2.88886
GOTERM_CC_FAT	GO:0005886~plasma membrane	64	34.0426	0.00885272	F2RL2, AQP9, PTGS2, RHOQ, CXCR2, WNT2, EDNRA, S1PR3, SLC2A3, FAP, SERPINE1, CALCRL, FCGR3B, TRPM4, CLCA2, PTGER2, C5AR1, PDPN, APOLD1, GEM, SLC3A1, THY1, OSM, AMIGO2, BGN, EREG, COL1A2, COL1A1, TREM1, ADAM12, SLC2A14, FPR1, MME, EPHB1, GJC1, ITGBL1, FCGR1C, FCGR1A, COL6A3, FCGR1B, TGM2, ACSL4, THBS1, BLNK, NOX4, LPL, IL6, PLEK, MCAM, S100A12, NOTCH3, DIO2, KCNJ8, ITGA5, FCGR2C, ECSCR, ANXA13, CLE…	165	3777	12782	1.31265	0.801778	0.117053	10.3925
GOTERM_CC_FAT	GO:0045121~membrane raft	7	3.7234	0.0102818	WNT2, PTGS2, RHOQ, SELE, EPHB1, F2R, THY1	165	143	12782	3.79207	0.847558	0.12572	11.9738
GOTERM_CC_FAT	GO:0005584~collagen type I	2	1.06383	0.0254975	COL1A2, COL1A1	165	2	12782	77.4667	0.990911	0.269029	27.2924
GOTERM_CC_FAT	GO:0000267~cell fraction	22	11.7021	0.0368576	WNT5A, CCL3, AQP9, PTGS2, PLEK, CCDC88C, FADS1, EPHX2, MME, IDO1, SLC3A1, S100A12, WNT2, CSGALNACT1, TDO2, WISP1, KCNJ8, ITGA5, AGT, SERPINE1, ACSL4, IL13RA2	165	1083	12782	1.57365	0.998924	0.347652	37.0875
GOTERM_CC_FAT	GO:0005588~collagen type V	2	1.06383	0.0380028	COL5A2, COL5A1	165	3	12782	51.6444	0.999134	0.339518	38.0044
GOTERM_CC_FAT	GO:0042383~sarcolemma	4	2.12766	0.0547525	EDNRA, BGN, KCNJ8, COL6A3	165	67	12782	4.62488	0.999965	0.434102	50.0855
GOTERM_CC_FAT	GO:0001527~microfibril	2	1.06383	0.062537	FBN1, MFAP2	165	5	12782	30.9867	0.999992	0.461296	54.9279
GOTERM_CC_FAT	GO:0005887~integral to plasma membrane	22	11.7021	0.0817514	F2RL2, PTGER2, CLCA2, IL6, C5AR1, AQP9, PDPN, MME, CXCR2, SLC3A1, EPHB1, ITGBL1, THY1, EDNRA, NOTCH3, OSM, S1PR3, EREG, KCNJ8, ITGA5, CALCRL, F2R	165	1188	12782	1.43457	1	0.539809	65.0923
GOTERM_CC_FAT	GO:0031093~platelet alpha granule lumen	3	1.59574	0.0969996	SPARC, THBS1, THBS2	165	41	12782	5.66829	1	0.586989	71.6091
GOTERM_CC_FAT	GO:0031226~intrinsic to plasma membrane	22	11.7021	0.0975931	F2RL2, PTGER2, CLCA2, IL6, C5AR1, AQP9, PDPN, MME, CXCR2, SLC3A1, EPHB1, ITGBL1, THY1, EDNRA, NOTCH3, OSM, S1PR3, EREG, KCNJ8, ITGA5, CALCRL, F2R	165	1215	12782	1.40269	1	0.572382	71.8385
GOTERM_CC_FAT	GO:0043205~fibril	2	1.06383	0.098177	FBN1, MFAP2	165	8	12782	19.3667	1	0.558559	72.0625

## Sheet: MF
Category	Term	Count	%	PValue	Genes	List Total	Pop Hits	Pop Total	Fold Enrichment	Bonferroni	Benjamini	FDR
GOTERM_MF_FAT	GO:0005201~extracellular matrix structural constituent	16	8.51064	2.7798e-14	COL18A1, COL4A2, COL4A1, FBN1, CHI3L1, COL5A2, COL5A1, COL4A5, WNT2, BGN, KAL1, COMP, COL1A2, COL12A1, COL1A1, COL11A1	146	86	12983	16.5441	9.63118e-12	9.63118e-12	3.79141e-11
GOTERM_MF_FAT	GO:0005125~cytokine activity	15	7.97872	3.62827e-08	CCL3, IL6, CXCL5, IL1RN, CXCL6, IL24, CCL4, IL11, LEFTY1, CXCL10, OSM, INHBA, CCL3L1, CCL3L3, IL1B, SPP1	146	195	12983	6.84036	1.259e-05	6.29503e-06	4.95596e-05
GOTERM_MF_FAT	GO:0019864~IgG binding	5	2.65957	1.00924e-06	FCGR1C, FCGR2C, FCGR1A, FCGR1B, FCGR2A, FCGR3B	146	8	12983	55.5779	0.000350147	0.000116729	0.00137855
GOTERM_MF_FAT	GO:0001871~pattern binding	11	5.85106	8.62182e-06	LPL, TNFAIP6, BGN, COMP, VCAN, CLEC7A, CXCL6, EPYC, THBS1, THBS2, COL5A1	146	154	12983	6.35176	0.00298731	0.000747667	0.0117762
GOTERM_MF_FAT	GO:0030247~polysaccharide binding	11	5.85106	8.62182e-06	LPL, TNFAIP6, BGN, COMP, VCAN, CLEC7A, CXCL6, EPYC, THBS1, THBS2, COL5A1	146	154	12983	6.35176	0.00298731	0.000747667	0.0117762
GOTERM_MF_FAT	GO:0019865~immunoglobulin binding	5	2.65957	1.85162e-05	FCGR1C, FCGR2C, FCGR1A, FCGR1B, FCGR2A, FCGR3B	146	15	12983	29.6416	0.00640458	0.00128421	0.0252888
GOTERM_MF_FAT	GO:0019838~growth factor binding	9	4.78723	2.23194e-05	WISP1, COL4A1, INS-IGF2, HTRA1, COL1A2, IGF2, COL1A1, THBS1, COL5A1, IGFBP5	146	105	12983	7.62211	0.00771501	0.00128999	0.0304824
GOTERM_MF_FAT	GO:0005539~glycosaminoglycan binding	10	5.31915	2.66948e-05	LPL, TNFAIP6, BGN, COMP, VCAN, CXCL6, EPYC, THBS1, THBS2, COL5A1	146	140	12983	6.35176	0.00922046	0.00132244	0.0364571
GOTERM_MF_FAT	GO:0032403~protein complex binding	11	5.85106	6.89405e-05	FCGR1C, EGFL6, ITGA5, INS-IGF2, FCGR2C, FCGR1A, FCGR1B, IGF2, FCGR2A, THBS1, FCGR3B, COL5A1, THY1	146	196	12983	4.99067	0.0236393	0.00298593	0.0941267
GOTERM_MF_FAT	GO:0008009~chemokine activity	6	3.19149	0.000153762	CCL3, CXCL5, CCL3L1, CCL3L3, CXCL6, CCL4, CXCL10	146	46	12983	11.5989	0.0519607	0.00591128	0.209823
GOTERM_MF_FAT	GO:0030246~carbohydrate binding	14	7.44681	0.00016677	LPL, CHI3L1, CXCL6, COL5A1, TNFAIP6, BGN, NPTX2, COMP, VCAN, CLEC7A, EPYC, THBS1, THBS2, SELE	146	354	12983	3.51679	0.0562312	0.00577069	0.227556
GOTERM_MF_FAT	GO:0042379~chemokine receptor binding	6	3.19149	0.000208233	CCL3, CXCL5, CCL3L1, CCL3L3, CXCL6, CCL4, CXCL10	146	49	12983	10.8887	0.069715	0.00654795	0.284056
GOTERM_MF_FAT	GO:0005509~calcium ion binding	24	12.766	0.00021004	TRPM4, PXDN, CLCA2, S100A8, EGFL6, FBN1, S100A9, SPARC, CACNA2D2, S100A12, MMP11, NOTCH3, ITGA5, NPTX2, COMP, SULF1, TGM2, ANXA13, VCAN, SPON2, THBS1, THBS2, COL10A1, CDH11	146	919	12983	2.3223	0.0702983	0.00605588	0.286519
GOTERM_MF_FAT	GO:0048407~platelet-derived growth factor binding	4	2.12766	0.000210839	COL4A1, COL1A2, COL1A1, COL5A1	146	11	12983	32.3362	0.0705561	0.00561256	0.287607
GOTERM_MF_FAT	GO:0050840~extracellular matrix binding	5	2.65957	0.000214505	BGN, SPARC, THBS1, COL11A1, SPP1	146	27	12983	16.4675	0.0717378	0.00530311	0.2926
GOTERM_MF_FAT	GO:0005198~structural molecule activity	19	10.1064	0.000245921	COL18A1, COL4A2, COL4A1, FBN1, CHI3L1, COL5A2, COL5A1, COL4A5, WNT2, BGN, KAL1, COMP, COL1A2, COL12A1, COL1A1, TUBA1A, THBS1, THBS2, COL11A1	146	634	12983	2.66493	0.0818047	0.00567352	0.335388
GOTERM_MF_FAT	GO:0008083~growth factor activity	9	4.78723	0.000444849	OSM, INHBA, IL6, EREG, INS-IGF2, AGT, IL1B, IGF2, IL11, LEFTY1	146	161	12983	4.97094	0.143068	0.0096034	0.605924
GOTERM_MF_FAT	GO:0020037~heme binding	7	3.7234	0.00234818	NOX4, TDO2, PXDN, PTGS2, FADS1, IDO1, MB	146	121	12983	5.1444	0.557704	0.0468537	3.1602
GOTERM_MF_FAT	GO:0005520~insulin-like growth factor binding	4	2.12766	0.00262099	WISP1, INS-IGF2, HTRA1, IGF2, IGFBP5	146	25	12983	14.2279	0.597749	0.0493347	3.52129
GOTERM_MF_FAT	GO:0046906~tetrapyrrole binding	7	3.7234	0.00323241	NOX4, TDO2, PXDN, PTGS2, FADS1, IDO1, MB	146	129	12983	4.82537	0.674848	0.0574154	4.32603
GOTERM_MF_FAT	GO:0005178~integrin binding	5	2.65957	0.00422153	EGFL6, ITGA5, THBS1, COL5A1, THY1	146	59	12983	7.53599	0.769608	0.0707696	5.61473
GOTERM_MF_FAT	GO:0016684~oxidoreductase activity, acting on peroxide as acceptor	4	2.12766	0.00533937	PXDN, PTGS2, GPX8, GPX7	146	32	12983	11.1156	0.843973	0.0846631	7.05176
GOTERM_MF_FAT	GO:0004601~peroxidase activity	4	2.12766	0.00533937	PXDN, PTGS2, GPX8, GPX7	146	32	12983	11.1156	0.843973	0.0846631	7.05176
GOTERM_MF_FAT	GO:0008201~heparin binding	6	3.19149	0.00591391	LPL, COMP, CXCL6, THBS1, THBS2, COL5A1	146	103	12983	5.18008	0.872319	0.0893124	7.78244
GOTERM_MF_FAT	GO:0004222~metalloendopeptidase activity	6	3.19149	0.00615795	FAP, MME, ADAMTS12, ADAM12, ADAMTS2, MMP11	146	104	12983	5.13027	0.882746	0.0889815	8.09119
GOTERM_MF_FAT	GO:0005179~hormone activity	6	3.19149	0.00720519	GRP, INHBA, RETNLB, INS-IGF2, AGT, STC1, IGF2	146	108	12983	4.94026	0.918671	0.0992722	9.40526
GOTERM_MF_FAT	GO:0043394~proteoglycan binding	3	1.59574	0.00891351	COMP, THBS1, COL5A1	146	13	12983	20.5211	0.955259	0.116862	11.5115
GOTERM_MF_FAT	GO:0008528~peptide receptor activity, G-protein coupled	6	3.19149	0.00900023	F2RL2, EDNRA, C5AR1, FPR1, CXCR2, F2R	146	114	12983	4.68025	0.956597	0.113667	11.6172
GOTERM_MF_FAT	GO:0001653~peptide receptor activity	6	3.19149	0.00900023	F2RL2, EDNRA, C5AR1, FPR1, CXCR2, F2R	146	114	12983	4.68025	0.956597	0.113667	11.6172
GOTERM_MF_FAT	GO:0004175~endopeptidase activity	11	5.85106	0.00938476	CTSK, HTRA1, FAP, SERPINE1, SERPINB2, MME, ADAMTS12, ADAM12, ADAMTS2, PLAU, MMP11	146	375	12983	2.60846	0.962065	0.114126	12.0845
GOTERM_MF_FAT	GO:0016641~oxidoreductase activity, acting on the CH-NH2 group of donors, oxygen as acceptor	3	1.59574	0.0103235	LOX, LOXL2, LOXL1	146	14	12983	19.0553	0.9727	0.120676	13.2157
GOTERM_MF_FAT	GO:0019825~oxygen binding	4	2.12766	0.012153	NOX4, TDO2, IDO1, MB	146	43	12983	8.27206	0.985635	0.136109	15.3816
GOTERM_MF_FAT	GO:0016209~antioxidant activity	4	2.12766	0.0154613	PXDN, PTGS2, GPX8, GPX7	146	47	12983	7.56806	0.995515	0.164924	19.1714
GOTERM_MF_FAT	GO:0008237~metallopeptidase activity	7	3.7234	0.0167801	AEBP1, FAP, MME, ADAMTS12, ADAM12, ADAMTS2, MMP11	146	183	12983	3.40149	0.997183	0.172564	20.6379
GOTERM_MF_FAT	GO:0016638~oxidoreductase activity, acting on the CH-NH2 group of donors	3	1.59574	0.0168586	LOX, LOXL2, LOXL1	146	18	12983	14.8208	0.99726	0.168371	20.7244
GOTERM_MF_FAT	GO:0004867~serine-type endopeptidase inhibitor activity	5	2.65957	0.0195631	AGT, KAL1, COL6A3, SERPINE1, SERPINB2	146	92	12983	4.83286	0.998947	0.187588	23.6518
GOTERM_MF_FAT	GO:0004833~tryptophan 2,3-dioxygenase activity	2	1.06383	0.022213	TDO2, IDO1	146	2	12983	88.9247	0.999588	0.204878	26.4228
GOTERM_MF_FAT	GO:0004866~endopeptidase inhibitor activity	6	3.19149	0.0233719	AGT, KAL1, COL6A3, SERPINE1, SERPINB2, TIMP3	146	145	12983	3.67964	0.999727	0.209008	27.6051
GOTERM_MF_FAT	GO:0042277~peptide binding	7	3.7234	0.026365	F2RL2, EDNRA, C5AR1, FPR1, MME, CXCR2, F2R	146	203	12983	3.06637	0.999906	0.227049	30.5776
GOTERM_MF_FAT	GO:0030414~peptidase inhibitor activity	6	3.19149	0.0286936	AGT, KAL1, COL6A3, SERPINE1, SERPINB2, TIMP3	146	153	12983	3.48724	0.999959	0.238935	32.8115
GOTERM_MF_FAT	GO:0004857~enzyme inhibitor activity	8	4.25532	0.0318659	SOCS3, AGT, KAL1, COL6A3, SERPINE1, SERPINB2, TIMP3, TWIST1	146	270	12983	2.6348	0.999987	0.256007	35.7477
GOTERM_MF_FAT	GO:0005507~copper ion binding	4	2.12766	0.041893	SPARC, LOX, LOXL2, LOXL1	146	69	12983	5.15505	1	0.316667	44.2649
GOTERM_MF_FAT	GO:0070011~peptidase activity, acting on L-amino acid peptides	12	6.38298	0.0436337	CTSK, AEBP1, HTRA1, FAP, SERPINE1, SERPINB2, MME, ADAMTS12, ADAM12, ADAMTS2, PLAU, MMP11	146	549	12983	1.94371	1	0.320928	45.6322
GOTERM_MF_FAT	GO:0015057~thrombin receptor activity	2	1.06383	0.054617	F2RL2, F2R	146	5	12983	35.5699	1	0.378332	53.5677
GOTERM_MF_FAT	GO:0008233~peptidase activity	12	6.38298	0.0566532	CTSK, AEBP1, HTRA1, FAP, SERPINE1, SERPINB2, MME, ADAMTS12, ADAM12, ADAMTS2, PLAU, MMP11	146	574	12983	1.85905	1	0.382357	54.9153
GOTERM_MF_FAT	GO:0005518~collagen binding	3	1.59574	0.0609684	COMP, SPARC, THBS1	146	36	12983	7.41039	1	0.398085	57.6522
GOTERM_MF_FAT	GO:0001948~glycoprotein binding	3	1.59574	0.0639934	COMP, THBS1, COL5A1	146	37	12983	7.21011	1	0.406398	59.478
GOTERM_MF_FAT	GO:0030353~fibroblast growth factor receptor antagonist activity	2	1.06383	0.0651795	PXDN, IL1RN	146	6	12983	29.6416	1	0.405322	60.1738
GOTERM_MF_FAT	GO:0005152~interleukin-1 receptor antagonist activity	2	1.06383	0.0651795	PXDN, IL1RN	146	6	12983	29.6416	1	0.405322	60.1738
GOTERM_MF_FAT	GO:0004620~phospholipase activity	4	2.12766	0.0657559	F2RL2, EDNRA, LPL, PLA1A	146	83	12983	4.28553	1	0.401356	60.508
GOTERM_MF_FAT	GO:0030674~protein binding, bridging	4	2.12766	0.0879855	COL1A2, CHN1, COL11A1, BLNK	146	94	12983	3.78403	1	0.493367	71.5781
GOTERM_MF_FAT	GO:0004252~serine-type endopeptidase activity	5	2.65957	0.0938942	HTRA1, FAP, SERPINE1, SERPINB2, PLAU	146	154	12983	2.88716	1	0.509725	73.9927
