# Supplementary material for: Identification of hub genes and construction of transcriptional regulatory network for the progression of colon adenocarcinoma hub genes and TF regulatory network of colon adenocarcinoma
Source: J Cell Physiol. 2019 Oct 14;235(3):2037–48. doi: 10.1002/jcp.29067 (PMC6916361; doi:10.1002/jcp.29067)
Supplement: Supplementary file 5 — Supporting information [file JCP-235-2037-s005.xls]

## Sheet: diff_surv
ID	logFC	AveExpr	t	P.Value	adj.P.Val	B	GeneSymbol	ENTREZ_GENE_ID
1552519_at	-2.08012	6.30075	-7.47368	3.19081e-13	6.66892e-12	19.2811	ACVR1C	130399
1552612_at	-2.07299	6.90392	-8.79051	2.01952e-17	7.22965e-16	28.7652	CDC42SE2	56990
209613_s_at	-4.76088	3.95869	-10.4987	1.40914e-23	1.06258e-21	42.7245	ADH1B	125
1552767_a_at	2.08315	6.17059	4.3637	1.53426e-05	9.1303e-05	2.14241	HS6ST2	90161
1553828_at	-2.89659	6.81414	-7.48055	3.04342e-13	6.37837e-12	19.3273	NXPE1	120400
222608_s_at	2.65078	8.08936	11.2177	2.21999e-26	2.2824e-24	49.0917	ANLN	54443
1554452_a_at	2.25472	8.4985	9.70721	1.24173e-20	6.7551e-19	36.041	HILPDA	29923
1554522_at	-2.89635	3.84083	-17.2694	1.81397e-53	1.80415e-50	110.774	CNNM2	54805
1554835_a_at	-2.12619	5.99196	-11.4596	2.38847e-27	2.72506e-25	51.2927	B3GNT5	84002
37892_at	3.4752	7.16323	7.08169	4.48728e-12	7.88393e-11	16.6962	COL11A1	1301
1556834_at	-2.18192	4.02777	-7.89719	1.6209e-14	4.06568e-13	22.1998	LOC100652770	100652770
1564323_at	-2.5376	3.42219	-19.076	2.56968e-62	4.52175e-59	130.938	LOC101928405	101928405
200665_s_at	2.04497	10.9325	7.92124	1.36343e-14	3.45777e-13	22.3694	SPARC	6678
200884_at	-2.43906	9.36795	-6.91509	1.33374e-11	2.18945e-10	15.6325	CKB	1152
201325_s_at	-2.26086	8.17289	-10.0068	9.93755e-22	6.11915e-20	38.5289	EMP1	2012
201427_s_at	-2.08206	10.6468	-6.92421	1.2572e-11	2.06899e-10	15.6902	SEPP1	6414
201506_at	2.84762	11.5698	13.826	2.08283e-37	7.27417e-35	74.1844	TGFBI	7045
201666_at	2.25927	11.4021	11.4433	2.77854e-27	3.13879e-25	51.1433	TIMP1	7076
201739_at	-2.47461	8.95164	-10.7196	1.99651e-24	1.65775e-22	44.652	SGK1	6446
225664_at	3.01902	9.69777	9.86146	3.40505e-21	1.96946e-19	37.3155	COL12A1	1303
202364_at	-2.01391	9.64671	-13.558	3.20648e-36	9.97958e-34	71.4806	MXI1	4601
202404_s_at	3.14342	11.4873	10.0049	1.00967e-21	6.20877e-20	38.5133	COL1A2	1278
202504_at	2.91846	8.47594	8.91874	7.40692e-18	2.7983e-16	29.7513	TRIM29	23650
202998_s_at	2.19855	8.55855	8.45503	2.64866e-16	8.24906e-15	26.2365	LOXL2	4017
203083_at	2.6601	8.10199	6.15047	1.51057e-09	1.82638e-08	11.0265	THBS2	7058
203343_at	-2.07506	8.23996	-12.2899	9.20486e-31	1.55399e-28	59.0575	UGDH	7358
203417_at	2.23738	7.7058	8.14474	2.68038e-15	7.48199e-14	23.9647	MFAP2	4237
203559_s_at	-2.01651	9.43589	-6.94142	1.12435e-11	1.86446e-10	15.7992	AOC1	26
203634_s_at	-2.05844	4.65462	-9.23003	6.21648e-19	2.72685e-17	32.1885	CPT1A	1374
202311_s_at	3.46063	7.62716	8.90693	8.12781e-18	3.053e-16	29.66	COL1A1	1277
203962_s_at	2.00976	8.42654	7.16635	2.55948e-12	4.65046e-11	17.2448	NEBL	10529
204033_at	2.08535	7.86255	10.7726	1.24366e-24	1.05956e-22	45.119	TRIP13	9319
204051_s_at	2.27452	6.13538	4.73898	2.75461e-06	1.90458e-05	3.78011	SFRP4	6424
204127_at	2.06948	8.52145	10.8159	8.44856e-25	7.37653e-23	45.5004	RFC3	5983
211980_at	2.54609	10.2182	11.893	4.10045e-29	5.82608e-27	55.3068	COL4A1	1282
204464_s_at	2.22965	7.10966	7.76561	4.14669e-14	9.80948e-13	21.2792	EDNRA	1909
204702_s_at	2.26114	8.11885	11.1468	4.24374e-26	4.2025e-24	48.4522	NFE2L3	9603
204719_at	-3.90201	4.00739	-12.5991	4.55988e-32	8.95361e-30	62.0271	ABCA8	10351
204750_s_at	-2.37712	5.81059	-10.137	3.26251e-22	2.12929e-20	39.6266	DSC2	1824
205242_at	-2.19267	5.43507	-4.68465	3.55837e-06	2.40898e-05	3.53531	CXCL13	10563
205414_s_at	-2.36545	5.96378	-10.1832	2.19403e-22	1.46539e-20	40.0177	ARHGAP44	9912
205440_s_at	-2.5072	3.3821	-9.66546	1.75816e-20	9.45213e-19	35.6985	NPY1R	4886
205464_at	-3.64718	4.74154	-15.5758	2.10515e-45	1.39583e-42	92.3974	SCNN1B	6338
205479_s_at	2.07077	7.90671	8.6025	8.62167e-17	2.875e-15	27.3389	PLAU	5328
205627_at	-2.31361	6.66915	-8.09406	3.88758e-15	1.06312e-13	23.5999	CDA	978
205861_at	-2.37853	4.65683	-17.8675	2.25064e-56	2.64023e-53	117.397	SPIB	6689
205983_at	2.96176	7.79779	7.06688	4.94747e-12	8.6559e-11	16.6008	DPEP1	1800
206084_at	-3.21414	4.82866	-10.668	3.15819e-24	2.57558e-22	44.1996	PTPRR	5801
206271_at	-2.63702	5.41097	-10.3529	5.04287e-23	3.61624e-21	41.4673	TLR3	7098
206294_at	-2.49667	3.51577	-12.7466	1.07193e-32	2.19919e-30	63.4581	HSD3B2	3284
206429_at	-2.16265	7.66247	-10.4357	2.44751e-23	1.8082e-21	42.1801	F2RL1	2150
206857_s_at	-2.24269	5.6255	-6.89744	1.49505e-11	2.44025e-10	15.5211	FKBP1B	2281
207251_at	-2.58366	3.84345	-14.9918	1.08372e-42	5.57091e-40	86.2194	MEP1B	4225
207500_at	-2.59394	6.09424	-9.78099	6.69914e-21	3.75603e-19	36.6488	CASP5	838
207850_at	2.47121	8.37365	7.15377	2.78313e-12	5.03882e-11	17.1629	CXCL3	2921
209555_s_at	-2.30544	4.59372	-8.37839	4.71955e-16	1.43758e-14	25.6693	CD36	948
212489_at	2.11998	7.49353	6.80199	2.76137e-11	4.31916e-10	14.9224	COL5A1	1289
209763_at	-2.73013	5.13925	-7.75625	4.43123e-14	1.04502e-12	21.2142	CHRDL1	91851
209773_s_at	2.11487	10.0988	10.3603	4.72863e-23	3.40692e-21	41.5307	RRM2	6241
209792_s_at	2.4576	7.25534	5.12076	4.24879e-07	3.39837e-06	5.57312	KLK10	5655
209955_s_at	2.26577	6.80996	6.80507	2.70741e-11	4.24491e-10	14.9417	FAP	2191
210052_s_at	2.32387	9.18661	11.5363	1.17011e-27	1.39774e-25	51.9972	TPX2	22974
221730_at	2.43405	8.05092	7.63943	1.00917e-13	2.25662e-12	20.408	COL5A2	1290
218510_x_at	-2.14154	7.47155	-7.98483	8.6132e-15	2.24665e-13	22.8197	FAM134B	54463
212022_s_at	2.07261	8.19394	9.85097	3.7197e-21	2.14332e-19	37.2284	MKI67	4288
227140_at	4.58728	8.22655	13.1165	2.73705e-34	6.66079e-32	67.0837	INHBA	3624
1555465_at	-2.8622	4.88187	-13.6889	8.46467e-37	2.82677e-34	72.7977	MCOLN2	255231
1554450_s_at	-2.8588	6.01898	-13.8477	1.66855e-37	5.91766e-35	74.4037	MIER3	166968
212594_at	-2.23642	6.82316	-11.1579	3.83372e-26	3.82127e-24	48.5524	MIR4680 /// PDCD4	27250 /// 100616113
213017_at	-2.1811	8.5924	-11.7569	1.48331e-28	1.92793e-26	54.0369	ABHD3	171586
213068_at	-2.46175	5.43932	-6.97094	9.27832e-12	1.55832e-10	15.9867	DPT	1805
213106_at	-2.0074	6.93737	-6.38545	3.70434e-10	4.90954e-09	12.3929	ATP8A1	10396
213155_at	-2.62054	4.52662	-17.2209	3.11322e-53	3.03049e-50	110.24	LOC339166 /// WSCD1	23302 /// 339166
213407_at	-2.75527	6.59117	-17.6067	4.19472e-55	4.56935e-52	114.502	PHLPP2	23035
213765_at	-2.2831	4.34448	-6.94305	1.11251e-11	1.84616e-10	15.8095	MFAP5	8076
213793_s_at	2.51432	6.81342	11.6519	3.97645e-28	5.01058e-26	53.063	HOMER1	9456
213905_x_at	2.86791	7.61467	8.5562	1.22834e-16	4.00555e-15	26.9912	BGN	633
213921_at	-3.21534	4.37425	-14.8339	5.77089e-42	2.7792e-39	84.5648	SST	6750
213994_s_at	-2.11277	5.31757	-5.2519	2.17381e-07	1.83664e-06	6.2181	SPON1	10418
214598_at	-5.07452	3.79585	-13.3775	1.99155e-35	5.52214e-33	69.6747	CLDN8	9073
214974_x_at	2.14542	6.31718	3.83287	0.000141663	0.000676182	0.0417142	CXCL5	6374
215299_x_at	-2.17769	8.4275	-11.9304	2.87533e-29	4.1238e-27	55.6574	SULT1A1	6817
215646_s_at	2.27813	7.81472	6.01524	3.3259e-09	3.81266e-08	10.2602	VCAN	1462
217022_s_at	-2.38308	11.6175	-4.27941	2.2194e-05	0.000127408	1.79182	IGH /// IGHA1 /// IGHA2	3492 /// 3493 /// 3494
217154_s_at	-2.14475	4.13487	-19.2762	2.61606e-63	4.98697e-60	133.199	EDN3	1908
217428_s_at	2.32431	5.7001	4.62704	4.65564e-06	3.09054e-05	3.27854	COL10A1	1300
217996_at	3.05179	8.64786	11.2198	2.17711e-26	2.24335e-24	49.111	PHLDA1	22822
219195_at	-2.28751	5.29968	-9.37782	1.87725e-19	8.71941e-18	33.3669	PPARGC1A	10891
219799_s_at	-3.62651	7.06	-10.9924	1.72502e-25	1.61064e-23	47.0681	DHRS9	10170
219909_at	-3.14053	3.88555	-15.1981	1.20631e-43	6.89873e-41	88.3916	MMP28	79148
220030_at	-3.04399	5.53279	-10.5513	8.87017e-24	6.86665e-22	43.181	STYK1	55359
220266_s_at	-2.81258	7.23038	-10.4356	2.45041e-23	1.8082e-21	42.1789	KLF4	9314
220376_at	-3.84322	6.11548	-9.89525	2.55994e-21	1.51317e-19	37.5965	LRRC19	64922
220812_s_at	-3.25529	5.26819	-12.5753	5.75412e-32	1.11079e-29	61.7972	HHLA2	11148
221259_s_at	-2.57775	4.76516	-18.802	5.81079e-61	8.57579e-58	127.852	TEX11	56159
222571_at	-2.10826	6.14696	-11.2152	2.27178e-26	2.33041e-24	49.0689	ST6GALNAC6	30815
225626_at	-2.03511	7.80084	-8.99521	4.05274e-18	1.5834e-16	30.3443	PAG1	55824
223062_s_at	2.72299	8.66458	8.22898	1.439e-15	4.1173e-14	24.575	PSAT1	29968
223744_s_at	-2.59937	5.91507	-8.93642	6.44521e-18	2.45525e-16	29.8881	SIAE	54414
224836_at	-2.3171	7.31147	-12.0882	6.39532e-30	9.81853e-28	57.1424	TP53INP2	58476
207735_at	-2.34249	5.24452	-9.60482	2.90841e-20	1.51379e-18	35.2028	RNF125	54941
225681_at	3.91332	9.03239	9.77307	7.15895e-21	3.98454e-19	36.5834	CTHRC1	115908
225687_at	2.00712	8.16907	10.8786	4.81372e-25	4.32677e-23	46.0555	FAM83D	81610
226237_at	2.63573	7.31901	6.2437	8.69311e-10	1.08742e-08	11.5634	COL8A1	1295
226777_at	2.2364	5.86983	5.63655	2.8061e-08	2.76506e-07	8.19418	ADAM12	8038
226997_at	2.33667	6.98174	8.41851	3.4896e-16	1.07874e-14	25.9657	ADAMTS12	81792
229839_at	-3.44502	4.2855	-13.7959	2.83602e-37	9.75568e-35	73.8791	SCARA5	286133
227662_at	-2.08483	5.40873	-4.78575	2.20536e-06	1.55874e-05	3.99291	SYNPO2	171024
228885_at	-2.37275	3.17897	-10.1109	4.08415e-22	2.62067e-20	39.4053	MAMDC2	256691
228955_at	2.01909	5.99839	7.81638	2.89014e-14	7.03334e-13	21.633	LRP8	7804
229152_at	-2.02947	4.95546	-6.20134	1.11837e-09	1.37544e-08	11.3185	FDCSP	260436
229369_at	-2.14562	5.8488	-11.3341	7.61595e-27	8.25681e-25	50.1478	VSIG2	23584
203001_s_at	-2.79614	4.62881	-10.2832	9.24372e-23	6.43698e-21	40.8698	STMN2	11075
230788_at	-2.90606	4.10261	-15.3464	2.47222e-44	1.46891e-41	89.9599	GCNT2	2651
231899_at	-2.17553	5.71339	-6.6696	6.39341e-11	9.51235e-10	14.1038	ZC3H12C	85463
212353_at	2.57651	8.31918	6.67433	6.20586e-11	9.24533e-10	14.1328	SULF1	23213
1553559_at	-2.44239	5.82387	-14.0183	2.88637e-38	1.1191e-35	76.1391	TMEM171	134285
235350_at	-2.16421	6.35251	-9.29364	3.71903e-19	1.678e-17	32.694	C4orf19	55286
235638_at	-2.13776	5.13363	-8.49071	2.02149e-16	6.41369e-15	26.5019	RASSF6	166824
234980_at	-2.186	6.74445	-7.95753	1.04939e-14	2.70571e-13	22.626	TMEM56	148534
236313_at	-3.88139	6.15241	-11.7595	1.4474e-28	1.88661e-26	54.0611	CDKN2B	1030
237400_at	-2.17205	5.25999	-11.1736	3.3218e-26	3.32551e-24	48.6939	RP11-247L20.4
238021_s_at	3.31341	6.3	8.42412	3.34522e-16	1.0355e-14	26.0072	CRNDE	643911
239579_at	2.45099	5.22099	8.36981	5.03376e-16	1.5282e-14	25.606	EPHX4	253152
240389_at	-3.37629	5.19376	-13.9803	4.26863e-38	1.58776e-35	75.752	TRPM6	140803
241031_at	2.30614	7.30233	6.22082	9.96218e-10	1.23417e-08	11.4309	C2CD4A	145741
242317_at	-3.2698	6.44171	-14.5784	8.50879e-41	3.70495e-38	81.9027	HIGD1A	25994
244780_at	-2.15871	6.6441	-6.31077	5.81765e-10	7.49756e-09	11.9538	SGPP2	130367
203798_s_at	2.49949	6.40089	7.35758	7.06322e-13	1.39529e-11	18.5036	VSNL1	7447
41037_at	2.26189	6.36991	12.5629	6.49845e-32	1.24398e-29	61.677	TEAD4	7004
564_at	-2.01792	9.01548	-12.2529	1.31563e-30	2.14969e-28	58.7046	GNA11	2767
